# Supplementary material for: TOR Signaling as a Central Integrator of Embryogenic Reprogramming During 2,4-D-Induced Somatic Embryogenesis
Source: Int J Mol Sci. 2026 Jul 10;27(14):6191. doi: 10.3390/ijms27146191 (PMC13409849; doi:10.3390/ijms27146191)
Supplement: Supplementary file 1 [file ijms-27-06191-s001.zip]

Archive with 6 entries (6 files):
- Supplementary Figure S1.pdf
- Supplementary Figure S2.pdf
- Table_S1. 1,927 genes selected SE.xlsx
- Table_S2. List of 190 TOR SE.xlsx
- Table_S3. EMBL SE TOR.xlsx
- Table_S4. Supplementary.xls
