# Supplementary material for: TOR Signaling as a Central Integrator of Embryogenic Reprogramming During 2,4-D-Induced Somatic Embryogenesis
Source: Int J Mol Sci. 2026 Jul 10;27(14):6191. doi: 10.3390/ijms27146191 (PMC13409849; doi:10.3390/ijms27146191)
Supplement: Supplementary file 1 [file ijms-27-06191-s001.zip › Table_S1. 1,927 genes selected SE.xlsx]

## Sheet: Hoja1
Supplementary Table S1: List of 1,927 DEG involved in Somatic Embryogenesis of Arabidopsis thaliana selected by STRING database v12.0 with the highest confidence 0.900.
TOR Signaling as a Central Integrator of Embryogenic Repro-gramming during 2,4-D-Induced Somatic Embryogenesis.
José Luis Cabrera-Ponce1,*, et al.
		F4N2.4	Nucleolar-like protein. (904 aa)
		PPAN	Peter Pan-like protein; May play a role in cell growth, differentiation and cell cycle progression; Belongs to the PPAN family. (345 aa)
		RPS8B	40S ribosomal protein S8-2; Belongs to the eukaryotic ribosomal protein eS8 family. (210 aa)
		RPS8A	40S ribosomal protein S8-1; Belongs to the eukaryotic ribosomal protein eS8 family. (222 aa)
		RH17	DEAD-box ATP-dependent RNA helicase 17; Belongs to the DEAD box helicase family. DDX31/DBP7 subfamily. (609 aa)
		T28N17.6	Curculin-like (Mannose-binding) lectin family protein. (413 aa)
		K15E6.10	Nucleic acid-binding, OB-fold-like protein. (191 aa)
		RH16	DEAD-box ATP-dependent RNA helicase 16; Belongs to the DEAD box helicase family. DDX56/DBP9 subfamily. (626 aa)
		T13E15.13	Probable ribosome biogenesis protein RLP24; Involved in the biogenesis of the 60S ribosomal subunit. Ensures the docking of NOG1 to pre-60S particles. (159 aa)
		RPL4A	60S ribosomal protein L4-1. (406 aa)
		EBP2	Probable rRNA-processing protein EBP2 homolog; Required for the processing of the 27S pre-rRNA (By similarity). Plays an important role in plant growth and senescence by modulating ribosome biogenesis in nucleolus. Associates with ribosomes. (293 aa)
		RPL4D	60S ribosomal protein L4-2. (407 aa)
		F3F19.18	Protein SDA1; Required for 60S pre-ribosomal subunits export to the cytoplasm; Belongs to the SDA1 family. (804 aa)
		YUP8H12R.24	Binding protein. (830 aa)
		F4J3A9_ARATH	Protein serine/threonine kinase. (461 aa)
		ftsJ	FtsJ-like methyltransferase family protein. (224 aa)
		RPS16B	40S ribosomal protein S16-2; Belongs to the universal ribosomal protein uS9 family. (146 aa)
		RPS11C	40S ribosomal protein S11-3. (159 aa)
		RPS16C	40S ribosomal protein S16-3; Belongs to the universal ribosomal protein uS9 family. (146 aa)
		RPS16A	40S ribosomal protein S16-1; Belongs to the universal ribosomal protein uS9 family. (146 aa)
		RPS13B	40S ribosomal protein S13-2; Belongs to the universal ribosomal protein uS15 family. (151 aa)
		RPS11A	40S ribosomal protein S11-1. (160 aa)
		F14M19.10	Putative rRNA methyltransferase; Probable methyltransferase involved in the maturation of rRNA and in the biogenesis of ribosomal subunits. (821 aa)
		RPS13A	40S ribosomal protein S13-1; Belongs to the universal ribosomal protein uS15 family. (151 aa)
		EDA25	CCAAT-binding factor. (1043 aa)
		MCM23.1	MIF4G domain-containing protein / MA3 domain-containing protein. (784 aa)
		RPS11B	40S ribosomal protein S11-2. (159 aa)
		RPS28A	40S ribosomal protein S28-1; Belongs to the eukaryotic ribosomal protein eS28 family. (64 aa)
		RH57	DEAD-box ATP-dependent RNA helicase 57; Belongs to the DEAD box helicase family. DDX52/ROK1 subfamily. (541 aa)
		RPS28C	40S ribosomal protein S28-2. (64 aa)
		F3K23.20	RNA-binding (RRM/RBD/RNP motifs) family protein. (1003 aa)
		T4P13.15	Pre-rRNA-processing ESF1-like protein. (713 aa)
		RPS23B	40S ribosomal protein S23-2; Belongs to the universal ribosomal protein uS12 family. (142 aa)
		RPS24A	40S ribosomal protein S24-1; Belongs to the eukaryotic ribosomal protein eS24 family. (133 aa)
		RPS24B	40S ribosomal protein S24-2; Belongs to the eukaryotic ribosomal protein eS24 family. (133 aa)
		NUG2	Nuclear/nucleolar GTPase 2; GTPase involved in pre-60S ribosomal subunit maturation. (576 aa)
		RPS3AB	40S ribosomal protein S3a-2; Belongs to the eukaryotic ribosomal protein eS1 family. (262 aa)
		RH29	Putative DEAD-box ATP-dependent RNA helicase 29; Belongs to the DEAD box helicase family. DDX54/DBP10 subfamily. (845 aa)
		RPS3AA	40S ribosomal protein S3a-1; Belongs to the eukaryotic ribosomal protein eS1 family. (262 aa)
		APUM24	Pumilio homolog 24; Sequence-specific RNA-binding protein that regulates translation and mRNA stability by binding the 3'-UTR of target mRNAs. (641 aa)
		RBL	Noc2p family. (594 aa)
		MEE21	PIN domain-like family protein. (281 aa)
		HEN2	DExH-box ATP-dependent RNA helicase DExH10; ATP-dependent RNA helicase that associates with the RNA exosome complex, with the cap binding complex (CBC) and with the NEXT- like complex. Involved in the degradation of a large number of non- coding nuclear exosome substrates such as snoRNA and miRNA precursors, incompletely spliced mRNAs, and spurious transcripts produced from pseudogenes and interg…
		RRP6L2	Protein RRP6-like 2; Acts as an important epigenetic regulator through multiple silencing mechanisms. Involved in association with RRP6L1 in the silencing of the solo LTR locus. Controls levels of non-coding RNAs (ncRNAs) from the solo LTR locus. Seems to function independently of the RNA-mediated gene silencing (RdDM) pathway. Functions redundantly with RRP6L1 in the regulation of FLC locus. Par…
		MTR4	DExH-box ATP-dependent RNA helicase DExH9; ATP-dependent RNA helicase that associates with the RNA exosome complex. Required for proper rRNA biogenesis and development. Involved in the 3'-processing of the 7S pre-RNA to the mature 5.8S rRNA and also in the removal of rRNA maturation by-products. (988 aa)
		RH13	DEAD-box ATP-dependent RNA helicase 13; Belongs to the DEAD box helicase family. DDX24/MAK5 subfamily. (826 aa)
		Q8LCC7_ARATH	Ribonucloprotein; Common component of the spliceosome and rRNA processing machinery; Belongs to the eukaryotic ribosomal protein eL8 family. (128 aa)
		BOP1	Ribosome biogenesis protein BOP1 homolog; Required for maturation of ribosomal RNAs and formation of the large ribosomal subunit (By similarity). Plays an essential role in cell growth and survival through its regulation of ribosome biogenesis and mitotic progression ; Belongs to the WD repeat BOP1/ERB1 family. (753 aa)
		F4KCY1_ARATH	Fcf2 pre-rRNA processing protein. (196 aa)
		F5O24.50	Ribonucloprotein; Common component of the spliceosome and rRNA processing machinery; Belongs to the eukaryotic ribosomal protein eL8 family. (160 aa)
		RPS9C	40S ribosomal protein S9-2. (197 aa)
		RPS9B	40S ribosomal protein S9-1; Belongs to the universal ribosomal protein uS4 family. (198 aa)
		F7F22.4	Pre-rRNA-processing TSR1-like protein. (793 aa)
		T22H22.18	Fcf2 pre-rRNA processing protein. (189 aa)
		RH28	DEAD-box ATP-dependent RNA helicase 28; Belongs to the DEAD box helicase family. DDX27/DRS1 subfamily. (789 aa)
		NOB1	RNA-binding NOB1-like protein; Essential protein required during embryogenesis and pollen development. Endonuclease cleaving pre-rRNA at the 3' end of the mature 18S rRNA (D-site); cleaves 20S pre-rRNA in the cytoplasm. Required for processing of 20S pre-rRNA precursor and biogenesis of 40S ribosomal subunits. (602 aa)
		T30D6.27	Nucleolar complex protein 2 homolog. (764 aa)
		NKS1	Ubiquitin-associated protein (DUF1068). (172 aa)
		T7A14.6	Transmembrane protein, putative (DUF1068). (184 aa)
		F4J5D3_ARATH	KRR1 family protein. (638 aa)
		T12C24.18	rRNA biogenesis RRP36-like protein. (248 aa)
		RPS6A	40S ribosomal protein S6-1; May play an important role in controlling cell growth and proliferation through the selective translation of particular classes of mRNA. (250 aa)
		RPS6B	40S ribosomal protein S6-2; May play an important role in controlling cell growth and proliferation through the selective translation of particular classes of mRNA. (249 aa)
		T11H3.90	Sas10/Utp3/C1D family. (217 aa)
		FIB1	rRNA 2'-O-methyltransferase fibrillarin 1; S-adenosyl-L-methionine-dependent methyltransferase that has the ability to methylate both RNAs and proteins (Probable). Involved in pre-rRNA processing. Utilizes the methyl donor S-adenosyl-L-methionine to catalyze the site-specific 2'-hydroxyl methylation of ribose moieties in pre-ribosomal RNA (Probable). Site specificity is provided by a guide RNA th…
		FIB2	rRNA 2'-O-methyltransferase fibrillarin 2; S-adenosyl-L-methionine-dependent methyltransferase that has the ability to methylate both RNAs and proteins (Probable). Involved in pre-rRNA processing. Utilizes the methyl donor S-adenosyl-L-methionine to catalyze the site-specific 2'-hydroxyl methylation of ribose moieties in pre-ribosomal RNA (Probable). Site specificity is provided by a guide RNA th…
		RRP4	Exosome complex component RRP4 homolog; Non-catalytic component of the RNA exosome complex which has 3'->5' exoribonuclease activity and participates in a multitude of cellular RNA processing, maturation and degradation events. In vitro, is an active and distributive 3'->5' exonuclease requiring a free 3'-OH on the substrate and releasing nucleoside 5'-monophosphates. Required for normal embryo d…
		MLP3.20	3'-5'-exoribonuclease family protein. (286 aa)
		T20N10_10	Ribosomal protein L1p/L10e family. (446 aa)
		RPS7C	40S ribosomal protein S7-3; Belongs to the eukaryotic ribosomal protein eS7 family. (190 aa)
		RPS7A	40S ribosomal protein S7-1; Belongs to the eukaryotic ribosomal protein eS7 family. (191 aa)
		F3A4.70	Low temperature viability protein. (502 aa)
		T2K10.14	3'-5'-exoribonuclease family protein. (302 aa)
		RPS7B	40S ribosomal protein S7-2; Belongs to the eukaryotic ribosomal protein eS7 family. (191 aa)
		PES	Pescadillo homolog; Required for maturation of ribosomal RNAs and formation of the large ribosomal subunit (By similarity). Plays an essential role in cell growth and survival through its regulation of ribosome biogenesis and mitotic progression. Required for normal root cell growth and differentiation. (590 aa)
		F6I18.5	ARM repeat superfamily protein. (2624 aa)
		Q9LTV0_ARATH	NOP56-like pre RNA processing ribonucleoprotein. (499 aa)
		Q1G322_ARATH	Uncharacterized protein. (354 aa)
		F4IHU8_ARATH	ARM repeat superfamily protein. (1280 aa)
		NOP5-1	Probable nucleolar protein 5-1; Required for 60S ribosomal subunit biogenesis; Belongs to the NOP5/NOP56 family. (533 aa)
		F16G20.240	ARM repeat superfamily protein. (1131 aa)
		NOP5-2	Probable nucleolar protein 5-2; Required for 60S ribosomal subunit biogenesis; Belongs to the NOP5/NOP56 family. (533 aa)
		NOP56	NOP56-like pre RNA processing ribonucleoprotein. (522 aa)
		Q9LTU6_ARATH	RNA-binding KH domain-containing protein. (215 aa)
		YAO	U3 snoRNP-associated protein-like YAO; Component of a nucleolar small nuclear ribonucleoprotein particle (snoRNP) thought to participate in the processing and modification of pre-ribosomal RNA (By similarity). Essential for embryogenesis. Plays a critical role in embryo sac development and gametic cell fate. Required for the correct positioning of the first division plane of zygote. May function …
		T3F17.12	PIN domain-like family protein. (196 aa)
		T10O24.10	RNA cytidine acetyltransferase 1; RNA cytidine acetyltransferase with specificity toward both 18S rRNA and tRNAs. Catalyzes the formation of N(4)-acetylcytidine (ac4C) in 18S rRNA. Required for early nucleolar cleavages of precursor rRNA at sites A0, A1 and A2 during 18S rRNA synthesis. Catalyzes the formation of ac4C in serine and leucine tRNAs. Requires a tRNA-binding adapter protein for full t…
		F17L21.26	Transducin family protein / WD-40 repeat family protein. (810 aa)
		PCN	WD repeat-containing protein PCN; Involved in auxin signaling pathway. Required for embryo development and meristem organization. Functions in the auxin pathway, integrating auxin signaling in the organization and maintenance of the shoot apical meristem (SAM) and root apical meristem (RAM). (815 aa)
		Q6NM71_ARATH	RNA-binding (RRM/RBD/RNP motifs) family protein. (257 aa)
		F2I11.130	Transducin family protein / WD-40 repeat family protein. (615 aa)
		F19F24.10	Transducin/WD40 repeat-like superfamily protein. (804 aa)
		Q8L403_ARATH	WD repeat protein. (278 aa)
		F14F8.130	Alpha-L RNA-binding motif/Ribosomal protein S4 family protein. (182 aa)
		NOF1	U3 small nucleolar RNA-associated protein. (754 aa)
		T14P8.20	U3 ribonucleoprotein (Utp) family protein. (855 aa)
		Q9LVF2_ARATH	Transducin family protein / WD-40 repeat family protein. (955 aa)
		SWA1	Protein SLOW WALKER 1; Essential protein required for nuclear division and organization during embryo sac development in female gametophyte, probably by promoting rRNA biogenesis essential for the progression of the mitotic division cycles during gametogenesis. Involved in nucleolar processing of pre-18S ribosomal RNA. (530 aa)
		T12P18.20	Putative U3 small nucleolar ribonucleoprotein protein; 73469-75667. (294 aa)
		F24I3.70	Embryo sac development arrest 7. (711 aa)
		MKD10.4	Ribosomal RNA-processing 7 protein. (325 aa)
		ENP1	Bystin; Essential protein required during embryogenesis and pollen development. Required for processing of 20S pre-rRNA precursor and biogenesis of 40S ribosomal subunits. (444 aa)
		F5E6.14	Uncharacterized protein At3g06530; Involved in nucleolar processing of pre-18S ribosomal RNA. Involved in ribosome biosynthesis (By similarity). (2197 aa)
		T12P18.17	Nucleolar protein. (1053 aa)
		RRP5	rRNA biogenesis protein RRP5; Involved in the biogenesis of ribosomal RNA (rRNA). Required for the formation of 5.8S rRNA. Required for normal development of female gametophytes. (1920 aa)
		TOZ	Transducin family protein / WD-40 repeat family protein. (876 aa)
		F18K10.11	Transducin/WD40 repeat-like superfamily protein. (536 aa)
		EMB2777	Sas10/U3 ribonucleoprotein (Utp) family protein. (654 aa)
		F24B9.6	Sas10/Utp3/C1D family. (312 aa)
		F24I3.80	Nucleolar essential protein-like protein. (298 aa)
		EDA14	Probable U3 small nucleolar RNA-associated protein 11; Involved in nucleolar processing of pre-18S ribosomal RNA. Belongs to the UTP11 family. (228 aa)
		F4H5.19	P-loop containing nucleoside triphosphate hydrolases superfamily protein. (1175 aa)
		F26K10.80	U3 small nucleolar RNA-associated-like protein. (648 aa)
		K1F13.21	U3 small nucleolar ribonucleoprotein protein MPP10; Involved in nucleolar processing of pre-18S ribosomal RNA. Belongs to the MPP10 family. (524 aa)
		PWP2	Periodic tryptophan protein 2; Involved in nucleolar processing of pre-18S ribosomal RNA. Plays a role early in ribosome biogenesis, especially in the maturation of 5.8S rRNA. Required for guard cell functions. (900 aa)
		NOC4	Protein NUCLEOLAR COMPLEX ASSOCIATED 4; Essential protein required during embryogenesis. Involved in nucleolar processing of ribosomal RNA (rRNA) 40S and 90S ribosomal subunits and ribosome assembly; early in ribosome biogenesis, especially required during the maturation of 5.8S rRNA. Has a role in the nuclear export of 40S pre-ribosomal subunit to the cytoplasm (By similarity). (577 aa)
		MUA22.5	U3 small nucleolar RNA-associated protein 18 homolog; Involved in nucleolar processing of pre-18S ribosomal RNA. (546 aa)
		F8L15.150	KRR1 small subunit processome component; Required for 40S ribosome biogenesis. Involved in nucleolar processing of pre-18S ribosomal RNA and ribosome assembly. (391 aa)
		T1J1.5	Transducin family protein / WD-40 repeat family protein. (910 aa)
		MFB13.10	rRNA processing protein-like protein. (447 aa)
		F25P22.24	Ssu72-like family protein. (209 aa)
		TOPP1	Serine/threonine-protein phosphatase PP1 isozyme 1; Serine/threonine-protein phosphatase that possesses phosphatase activity toward para-nitrophenyl phosphate (pNPP) in vitro. Acts as negative regulator of abscisic acid (ABA) signaling. In vitro, can dephosphorylate and inhibit the kinase activity of SRK2E/SNRK2.6, an activator of ABA signaling. (318 aa)
		TOPP6	Serine/threonine-protein phosphatase PP1 isozyme 6; Serine/threonine-protein phosphatase that possesses phosphatase activity toward para-nitrophenyl phosphate (pNPP) in vitro. (322 aa)
		TOPP3	Serine/threonine-protein phosphatase PP1 isozyme 3; Serine/threonine-protein phosphatase that possesses phosphatase activity toward para-nitrophenyl phosphate (pNPP) in vitro. Belongs to the PPP phosphatase family. PP-1 subfamily. (322 aa)
		FIPS5	FIP1[V]-like protein; Essential gene. Component of the cleavage and polyadenylation specificity factor (CPSF) complex that plays a key role in pre-mRNA 3'-end formation, recognizing the AAUAAA signal sequence and interacting with poly(A) polymerase and other factors to bring about cleavage and poly(A) addition. FIP1L1 contributes to poly(A) site recognition and stimulates poly(A) addition. Binds …
		K1L20.2	Transducin/WD40 repeat-like superfamily protein. (331 aa)
		CPSF100	Cleavage and polyadenylation specificity factor subunit 2; CPSF plays a key role in pre-mRNA 3'-end formation, recognizing the AAUAAA signal sequence and interacting with poly(A)polymerase and other factors to bring about cleavage and poly(A) addition (By similarity). Required for antisense-RNA-mediated gene silencing. (739 aa)
		DIM1A	Ribosomal RNA small subunit methyltransferase; N6-adenine methyltransferase which modifies the AA dinucleotide at the plant nuclear 18S rRNA nucleotides A1785 and A1786. Required for generating appropriate patterns of gene expression during root development, including the cell-specific expression of transcriptional regulators involved in root hair and non- hair cells patterning. (353 aa)
		T8P21.10	Ribosome biogenesis regulatory protein homolog; Involved in ribosome biogenesis; Belongs to the RRS1 family. (318 aa)
		NRPC2	DNA-directed RNA polymerase III subunit 2; DNA-dependent RNA polymerase catalyzes the transcription of DNA into RNA using the four ribonucleoside triphosphates as substrates. Second largest core component of RNA polymerase III which synthesizes small RNAs, such as 5S rRNA and tRNAs. Proposed to contribute to the polymerase catalytic activity and forms the polymerase active center together with th…
		T7B11.5	Ribosomal protein L7Ae/L30e/S12e/Gadd45 family protein. (167 aa)
		F26F24.12	Protein MAK16 homolog; Belongs to the MAK16 family. (303 aa)
		Q94AW9_ARATH	PNAS-3-like protein. (241 aa)
		RRP46	Exosome complex exonuclease RRP46 homolog; Probable component of the exosome 3'->5' exoribonuclease complex, a complex that degrades inherently unstable mRNAs containing AU-rich elements (AREs) within their 3'-untranslated regions. (239 aa)
		RRP45B	Exosome complex component RRP45B; Probable 3'->5' exoribonuclease involved in the regulation of cuticular wax biosynthesis by controlling the expression of CER3. May act by degrading a specific mRNA species encoding a negative regulator of CER3 transcription. Can perform exosomal functions and complement the yeast rrp45 null mutant. (438 aa)
		MDB19.11	Ribosome production factor 2 homolog. (314 aa)
		F28N24.28	Transducin/WD40 repeat-like superfamily protein. (469 aa)
		NOP2C	rRNA (cytosine-C(5))-methyltransferase NOP2C; Involved in ribosomal large subunit assembly (By similarity). S-adenosyl-L-methionine-dependent methyltransferase that may methylates the C(5) position of cytosine in rRNA (By similarity). May play a role in the regulation of the cell cycle and the increased nucleolar activity that is associated with the cell proliferation (By similarity). Seems invol…
		NOP2B	26S rRNA (cytosine-C(5))-methyltransferase NOP2B; Involved in ribosomal large subunit assembly (By similarity). S-adenosyl-L-methionine-dependent methyltransferase that probably methylates the C(5) position of cytosine 1586 (m5C1586) in mitochondrial 26S rRNA. May play a role in the regulation of the cell cycle and the increased nucleolar activity that is associated with the cell proliferation (B…
		NOP2A	25S rRNA (cytosine-C(5))-methyltransferase NOP2A; Involved in ribosomal large subunit assembly, required for normal progression of rRNA processing. S-adenosyl-L-methionine-dependent methyltransferase that probably methylates the C(5) position of cytosine 2268 (m5C2268) in nuclear 25S rRNA. May play a role in the regulation of the cell cycle and the increased nucleolar activity that is associated …
		RPL23AB	60S ribosomal protein L23a-2; Binds to a specific region on the 26S rRNA; Belongs to the universal ribosomal protein uL23 family. (154 aa)
		RPL23AA	60S ribosomal protein L23a-1; Binds to a specific region on the 26S rRNA. (154 aa)
		RPL7D	60S ribosomal protein L7-4; Belongs to the universal ribosomal protein uL30 family. (244 aa)
		RPL7B	60S ribosomal protein L7-2. (242 aa)
		RPL7C	60S ribosomal protein L7-3. (242 aa)
		RPL7A	60S ribosomal protein L7-1; Belongs to the universal ribosomal protein uL30 family. (247 aa)
		F8A12.14	Nucleolar GTP-binding protein 1; Involved in the biogenesis of the 60S ribosomal subunit. Belongs to the TRAFAC class OBG-HflX-like GTPase superfamily. OBG GTPase family. NOG subfamily. (671 aa)
		EIF6-2	Eukaryotic translation initiation factor 6-2; Binds to the 60S ribosomal subunit and prevents its association with the 40S ribosomal subunit to form the 80S initiation complex in the cytoplasm. May also be involved in ribosome biogenesis. Belongs to the eIF-6 family. (245 aa)
		NSN1	Guanine nucleotide-binding protein-like NSN1; Involved in the differentiation of epidermal cells, probably via the regulation of the expression of meristem-related genes (e.g. CLV3, STM, KNAT1, CUC2 and AG) and of leaf polarity-related genes (e.g. YAB5, FIL, AS2, PHB and PHV). May play a role in regulating cellular proliferation (By similarity). Necessary for flower development, probably by preve…
		MHF15.12	Ribosomal protein S8e family protein. (260 aa)
		BRIX1-1	Ribosome biogenesis protein BRX1 homolog 1; Involved in pre-rRNA processing and required for biogenesis of the large (60S) ribosomal subunit. Required for proper development. (315 aa)
		BRIX1-2	Ribosome biogenesis protein BRX1 homolog 2; Involved in pre-rRNA processing and required for biogenesis of the large (60S) ribosomal subunit. Required for proper development. Belongs to the BRX1 family. (320 aa)
		Dl3925W	60S ribosome subunit biogenesis protein NIP7 homolog; Required for proper 27S pre-rRNA processing and 60S ribosome subunit assembly; Belongs to the NIP7 family. (187 aa)
		MIF21.13	Rrp15p protein. (356 aa)
		F22D16.13	Nucleolar-like protein. (193 aa)
		T32M21_200	RNA-binding (RRM/RBD/RNP motifs) family protein. (222 aa)
		RDP1	Ribosome assembly factor mrt4; Component of the ribosome assembly machinery. Nuclear paralog of the ribosomal protein P0, it binds pre-60S subunits at an early stage of assembly in the nucleolus, and is replaced by P0 in cytoplasmic pre-60S subunits and mature 80S ribosomes. (235 aa)
		WDR12	Ribosome biogenesis protein WDR12 homolog; Required for maturation of ribosomal RNAs and formation of the large ribosomal subunit. (433 aa)
		F7C8.190	Ribosomal RNA processing-like protein. (532 aa)
		MEE49	Ribosomal RNA processing Brix domain protein. (343 aa)
		F17L22.120	Proline-rich spliceosome-associated (PSP) family protein. (678 aa)
		LSM7	Sm-like protein LSM7; Component of LSM protein complexes, which are involved in RNA processing. Component of the cytoplasmic LSM1-LSM7 complex which is involved in mRNA degradation by promoting decapping and leading to accurate 5'-3' mRNA decay. The cytoplasmic LSM1-LSM7 complex regulates developmental gene expression by the decapping of specific development- related transcripts. Component of the…
		CLO	110 kDa U5 small nuclear ribonucleoprotein component CLO; Splicing factor involved in pre-mRNA splicing and component of the spliceosome. Essential for reproduction. In female gametophyte, is necessary for the egg cell and central cell fate determination and hence reproductive success. Involved in a mechanism that prevents accessory cells from adopting gametic cell fate. Is necessary to restrict …
		T5E21.13	Probable splicing factor 3A subunit 1. (785 aa)
		CYP57	Peptidyl-prolyl cis-trans isomerase CYP57; PPIases accelerate the folding of proteins. It catalyzes the cis-trans isomerization of proline imidic peptide bonds in oligopeptides (By similarity). Involved in plant response to pathogen infection by increasing PAD4 expression in absence of EDS1 up- regulation. (504 aa)
		DOT2	SART-1 family protein DOT2; Plays a role in root, shoot and flower development. Probably required for normal root and shoot meristem organization and maintenance and the proper expression of PIN and PLT genes. Involved in leaf vasculature patterning ; Belongs to the SNU66/SART1 family. (820 aa)
		U2B	U2 small nuclear ribonucleoprotein B'; Involved in nuclear pre-mRNA splicing. (232 aa)
		ELF9	RNA binding (RRM/RBD/RNP motifs) family protein. (519 aa)
		RUXF	Probable small nuclear ribonucleoprotein F; Probable common Sm protein, is found in U1 and U2 snRNPs and may be part of the spliceosome. (88 aa)
		CDC5	Cell division cycle 5-like protein; Component of the MAC complex that probably regulates defense responses through transcriptional control and thereby is essential for plant innate immunity. Possesses a sequence specific DNA sequence 'CTCAGCG' binding activity. Involved in mRNA splicing and cell cycle control. May also play a role in the response to DNA damage. Belongs to the CEF1 family. (844 aa)
		gene1500	Putative aspartate-arginine-rich mRNA binding protein. (334 aa)
		RH42	DEAD-box ATP-dependent RNA helicase 42; Helicase required for pre-mRNA splicing, cold-responsive gene regulation and cold tolerance; Belongs to the DEAD box helicase family. DDX46/PRP5 subfamily. (1166 aa)
		T32B20.g	Tetratricopeptide repeat (TPR)-like superfamily protein. (917 aa)
		STA1	Protein STABILIZED1; Pre-mRNA splicing factor required for splicing and for the turnover of unstable transcripts. May be a U5 snRNP-associated protein involved in the formation of U4/U6-U5 tri-snRNP. Involved in responses to abiotic stresses. Involved in microRNAs (miRNAs) biogenesis by functioning in primary miRNAs (pri-miRNAs) splicing. Required for DNA methylation and transcriptional silencing…
		F4C21.4	U1 small nuclear ribonucleoprotein C; Component of the spliceosomal U1 snRNP, which is essential for recognition of the pre-mRNA 5' splice-site and the subsequent assembly of the spliceosome. U1-C is directly involved in initial 5' splice-site recognition for both constitutive and regulated alternative splicing. The interaction with the 5' splice-site seems to precede base-pairing between the pre…
		MSF3.12	Small nuclear ribonucleoprotein E; Associated with the spliceosome snRNP U1, U2, U4/U6 and U5. Belongs to the snRNP Sm proteins family. (88 aa)
		F17I23.330	Small nuclear ribonucleoprotein E; Associated with the spliceosome snRNP U1, U2, U4/U6 and U5. Belongs to the snRNP Sm proteins family. (88 aa)
		SNRNP-G	Probable small nuclear ribonucleoprotein G; Probable common Sm protein, is found in U1 and U2 snRNPs and may be part of the spliceosome. (80 aa)
		F24K9.17	Small nuclear ribonucleoprotein G. (79 aa)
		SMD1B	Small nuclear ribonucleoprotein SmD1b; Involved in splicing regulation. Facilitates post- transcriptional gene silencing (PTGS) by limiting the degradation of transgene aberrant RNAs by the RNA quality control (RQC) machinery, thus favoring their entry into cytoplasmic siRNA bodies where they can trigger PTGS. Does not participate in the production of small RNAs. (116 aa)
		SMD1A	Small nuclear ribonucleoprotein SmD1a; Involved in splicing regulation. Facilitates post- transcriptional gene silencing (PTGS) by limiting the degradation of transgene aberrant RNAs by the RNA quality control (RQC) machinery, thus favoring their entry into cytoplasmic siRNA bodies where they can trigger PTGS. Does not participate in the production of small RNAs. (114 aa)
		SMD3A	Small nuclear ribonucleoprotein SmD3a; Core component of the spliceosomal U1, U2, U4 and U5 small nuclear ribonucleoproteins (snRNPs), the building blocks of the spliceosome (By similarity). May play a minor role in the splicing of cellular pre-mRNAs. (128 aa)
		SMD3B	Small nuclear ribonucleoprotein SmD3b; Core component of the spliceosomal U1, U2, U4 and U5 small nuclear ribonucleoproteins (snRNPs), the building blocks of the spliceosome (By similarity). May play a major role in the splicing of cellular pre-mRNAs. Required for normal plant development. (131 aa)
		F23F1.8	PHD finger-like domain-containing protein 5A; Belongs to the PHF5 family. (110 aa)
		smB	Small nuclear ribonucleoprotein-associated protein. (257 aa)
		U2A	U2 small nuclear ribonucleoprotein A; This protein is associated with sn-RNP U2. It helps the A' protein to bind stem loop IV of U2 snRNA (By similarity). Belongs to the U2 small nuclear ribonucleoprotein A family. (249 aa)
		MXC9_15	Splicing factor 3B subunit 6-like protein; May be necessary for the splicing of pre-mRNA. (124 aa)
		FCAALL.352	Uncharacterized protein At4g14342; Belongs to the SF3B5 family. (87 aa)
		ATO	Splicing factor SF3a60 homolog; Splicing factor homolog to SF3a60 that may be involved in pre-spliceosome formation. Is necessary for gametic cell fate determination; Belongs to the SF3A3 family. (504 aa)
		F17A22.3	Small nuclear ribonucleoprotein Sm D2. (109 aa)
		T26B15.16	Hydroxyproline-rich glycoprotein family protein. (277 aa)
		emb2444	RNA-binding (RRM/RBD/RNP motifs) family protein. (363 aa)
		MSJ1.11	Nuclear protein-like. (1269 aa)
		MRG7.19	Transcription regulator NOT2/NOT3/NOT5 family protein. (866 aa)
		RH12	DEAD-box ATP-dependent RNA helicase 12; ATP-dependent RNA helicase involved in mRNA turnover, and more specifically in mRNA decapping; Belongs to the DEAD box helicase family. DDX6/DHH1 subfamily. (498 aa)
		QCT	Glutaminyl-peptide cyclotransferase; Converts glutamine and N-terminal glutamyl residues in peptides to 5-oxoproline and 5-oxoproline residues. Not involved in the major pathway for 5-oxoproline production. Belongs to the plant glutaminyl-peptide cyclotransferase family. (320 aa)
		CCR4-1	Carbon catabolite repressor protein 4 homolog 1; Acts as catalytic component of the CCR4-NOT core complex, which in the nucleus seems to be a general transcription factor, and in the cytoplasm the major mRNA deadenylase involved in mRNA turnover. (602 aa)
		Q8RWV5_ARATH	Cell differentiation, Rcd1-like protein. (316 aa)
		F20L16.140	CCR4-NOT transcription complex subunit. (442 aa)
		T7I23.15	Transcription regulator. (2431 aa)
		MTI20.21	26S proteasome regulatory subunit. (256 aa)
		RPN1A	26S proteasome non-ATPase regulatory subunit 2 homolog A; Acts as a regulatory subunit of the 26 proteasome which is involved in the ATP-dependent degradation of ubiquitinated proteins (By similarity). Required during embryogenesis. Required for optimal plant growth and stress responses. Required for innate immunity. (891 aa)
		RPT1A	26S proteasome regulatory subunit 7 homolog A; The 26S proteasome is involved in the ATP-dependent degradation of ubiquitinated proteins. The regulatory (or ATPase) complex confers ATP dependency and substrate specificity to the 26S complex. (426 aa)
		RPN5A	26S proteasome non-ATPase regulatory subunit 12 homolog A; Acts as a regulatory subunit of the 26 proteasome which is involved in the ATP-dependent degradation of ubiquitinated proteins. Required for gametogenesis and sporophyte development. Acts redundantly with RPN5B. (442 aa)
		RPN13	26S proteasome regulatory subunit RPN13; Functions as a proteasomal ubiquitin receptor. Binds and presumably selects ubiquitin-conjugates for destruction. Prefers multiubiquitin chains rather than single ubiquitins, with a binding affinity for 'Lys-63'-linked ubiquitin chains. (300 aa)
		RPT4B	26S proteasome regulatory subunit S10B homolog B; The 26S proteasome is involved in the ATP-dependent degradation of ubiquitinated proteins. The regulatory (or ATPase) complex confers ATP dependency and substrate specificity to the 26S complex. (399 aa)
		RPT4A	26S proteasome regulatory subunit 10B homolog A; The 26S proteasome is involved in the ATP-dependent degradation of ubiquitinated proteins. The regulatory (or ATPase) complex confers ATP dependency and substrate specificity to the 26S complex. (399 aa)
		RPN2A	26S proteasome non-ATPase regulatory subunit 1 homolog A; Acts as a regulatory subunit of the 26 proteasome which is involved in the ATP-dependent degradation of ubiquitinated proteins. (1004 aa)
		RPN2B	26S proteasome non-ATPase regulatory subunit 1 homolog B; Acts as a regulatory subunit of the 26 proteasome which is involved in the ATP-dependent degradation of ubiquitinated proteins. (1001 aa)
		RPN10	26S proteasome non-ATPase regulatory subunit 4 homolog; Plays a role in maintaining the structural integrity of the 19S regulatory particle (RP), subcomplex of the 26S proteasome. Plays a major role in both the direct and indirect recognition of ubiquitinated substrates of ubiquitin/26S proteasome-mediated proteolysis (UPP). Binds and presumably selects ubiquitin-conjugates for destruction. Prefe…
		RPT2A	26S proteasome regulatory subunit 4 homolog A; The 26S protease is involved in the ATP-dependent degradation of ubiquitinated proteins. The regulatory (or ATPase) complex confers ATP dependency and substrate specificity to the 26S complex. Is required for the maintenance of postembryonic root and shoot meristems. Has a specific role in the regulation of organs size. (443 aa)
		RPT6A	26S proteasome regulatory subunit 8 homolog A; The 26S proteasome is involved in the ATP-dependent degradation of ubiquitinated proteins. The regulatory (or ATPase) complex confers ATP dependency and substrate specificity to the 26S complex. (419 aa)
		RPN6	26S proteasome non-ATPase regulatory subunit 11 homolog; Component of the lid subcomplex of the 26S proteasome, a multiprotein complex involved in the ATP-dependent degradation of ubiquitinated proteins. In the complex, RPN6A is required for proteasome assembly (By similarity). (419 aa)
		RPN5B	26S proteasome non-ATPase regulatory subunit 12 homolog B; Acts as a regulatory subunit of the 26 proteasome which is involved in the ATP-dependent degradation of ubiquitinated proteins (By similarity). Acts redundantly with RPN5A. (442 aa)
		RPT5A	26S proteasome regulatory subunit 6A homolog A; The 26S proteasome is involved in the ATP-dependent degradation of ubiquitinated proteins. The regulatory (or ATPase) complex confers ATP dependency and substrate specificity to the 26S complex. Plays a essential role in the gametophyte development. (424 aa)
		RPT5B	26S proteasome regulatory subunit 6A homolog B; The 26S proteasome is involved in the ATP-dependent degradation of ubiquitinated proteins. The regulatory (or ATPase) complex confers ATP dependency and substrate specificity to the 26S complex. (423 aa)
		RPT3-2	26S proteasome regulatory subunit 6B homolog; The 26S proteasome is involved in the ATP-dependent degradation of ubiquitinated proteins. The regulatory (or ATPase) complex confers ATP dependency and substrate specificity to the 26S complex. (408 aa)
		RPN7	26S proteasome non-ATPase regulatory subunit 6 homolog; Acts as a regulatory subunit of the 26S proteasome which is involved in the ATP-dependent degradation of ubiquitinated proteins. (387 aa)
		APUM23	Pumilio homolog 23; Sequence-specific RNA-binding protein that regulates translation and mRNA stability by binding the 3'-UTR of target mRNAs. (753 aa)
		K17N15.17	Uncharacterized protein family (UPF0172). (160 aa)
		K6M13.9	Rab5-interacting family protein. (114 aa)
		F12E4	Membrane magnesium transporter; Mediates Mg(2+) transport; Belongs to the membrane magnesium transporter (TC 1.A.67) family. (104 aa)
		T9J14.22	Contains similarity to O-linked GlcNAc transferases. (303 aa)
		F15N18.150	Catalytics. (982 aa)
		T1P17.180	ER membrane protein complex subunit 3. (246 aa)
		T30N20.50	ER membrane protein complex subunit-like protein. (187 aa)
		T22D6.120	H/ACA ribonucleoprotein complex subunit 2-like protein; Required for ribosome biogenesis. Part of a complex which catalyzes pseudouridylation of rRNA. This involves the isomerization of uridine such that the ribose is subsequently attached to C5, instead of the normal N1. Pseudouridine ('psi') residues may serve to stabilize the conformation of rRNAs (By similarity). (156 aa)
		RPS12A	40S ribosomal protein S12-1; Belongs to the eukaryotic ribosomal protein eS12 family. (144 aa)
		RPS12C	40S ribosomal protein S12-2; Belongs to the eukaryotic ribosomal protein eS12 family. (144 aa)
		rps12	Ribosomal protein S12; Belongs to the universal ribosomal protein uS12 family. (125 aa)
		MXH1.2	Nucleic acid-binding, OB-fold-like protein; Seems to be required for maximal rate of protein biosynthesis. Enhances ribosome dissociation into subunits and stabilizes the binding of the initiator Met-tRNA(I) to 40 S ribosomal subunits. (150 aa)
		T1O3.7	Putative translation initiation factor eIF-1A; Seems to be required for maximal rate of protein biosynthesis. Enhances ribosome dissociation into subunits and stabilizes the binding of the initiator Met-tRNA(I) to 40 S ribosomal subunits. (145 aa)
		RPS26C	40S ribosomal protein S26-3; Belongs to the eukaryotic ribosomal protein eS26 family. (130 aa)
		RPS19B	40S ribosomal protein S19-2; Belongs to the eukaryotic ribosomal protein eS19 family. (143 aa)
		RPS19A	40S ribosomal protein S19-1; Belongs to the eukaryotic ribosomal protein eS19 family. (143 aa)
		RPS26A	40S ribosomal protein S26-1; Belongs to the eukaryotic ribosomal protein eS26 family. (131 aa)
		RPS19C	40S ribosomal protein S19-3; Belongs to the eukaryotic ribosomal protein eS19 family. (143 aa)
		RPS26B	40S ribosomal protein S26-2; Belongs to the eukaryotic ribosomal protein eS26 family. (133 aa)
		TIF3K1	Eukaryotic translation initiation factor 3 subunit K; Component of the eukaryotic translation initiation factor 3 (eIF-3) complex, which is involved in protein synthesis of a specialized repertoire of mRNAs and, together with other initiation factors, stimulates binding of mRNA and methionyl-tRNAi to the 40S ribosome. The eIF-3 complex specifically targets and initiates translation of a subset of…
		F4JEK7_ARATH	Ribosomal protein L34. (201 aa)
		RPL5A	60S ribosomal protein L5-1; Component of the ribosome, a large ribonucleoprotein complex responsible for the synthesis of proteins in the cell. The small ribosomal subunit (SSU) binds messenger RNAs (mRNAs) and translates the encoded message by selecting cognate aminoacyl-transfer RNA (tRNA) molecules. The large subunit (LSU) contains the ribosomal catalytic site termed the peptidyl transferase c…
		TIF3E1	Eukaryotic translation initiation factor 3 subunit E; Component of the eukaryotic translation initiation factor 3 (eIF-3) complex, which is involved in protein synthesis of a specialized repertoire of mRNAs and, together with other initiation factors, stimulates binding of mRNA and methionyl-tRNAi to the 40S ribosome. The eIF-3 complex specifically targets and initiates translation of a subset of…
		RPL5B	60S ribosomal protein L5-2; Component of the ribosome, a large ribonucleoprotein complex responsible for the synthesis of proteins in the cell. The small ribosomal subunit (SSU) binds messenger RNAs (mRNAs) and translates the encoded message by selecting cognate aminoacyl-transfer RNA (tRNA) molecules. The large subunit (LSU) contains the ribosomal catalytic site termed the peptidyl transferase c…
		ND3	NADH-ubiquinone oxidoreductase chain 3; Core subunit of the mitochondrial membrane respiratory chain NADH dehydrogenase (Complex I) that is believed to belong to the minimal assembly required for catalysis. Complex I functions in the transfer of electrons from NADH to the respiratory chain. The immediate electron acceptor for the enzyme is believed to be ubiquinone (By similarity). (119 aa)
		RPS20A	40S ribosomal protein S20-1; Belongs to the universal ribosomal protein uS10 family. (124 aa)
		RPS20B	40S ribosomal protein S20-2; Belongs to the universal ribosomal protein uS10 family. (122 aa)
		RPS29A	40S ribosomal protein S29. (56 aa)
		RPL40A	Ubiquitin-60S ribosomal protein L40-1; [Ubiquitin]: exists either covalently attached to another protein, or free (unanchored). When covalently bound, it is conjugated to target proteins via an isopeptide bond either as a monomer (monoubiquitin), a polymer linked via different Lys residues of the ubiquitin (polyubiquitin chains) or a linear polymer linked via the initiator Met of the ubiquitin (l…
		RPL40B	Ubiquitin-60S ribosomal protein L40-2; [Ubiquitin]: exists either covalently attached to another protein, or free (unanchored). When covalently bound, it is conjugated to target proteins via an isopeptide bond either as a monomer (monoubiquitin), a polymer linked via different Lys residues of the ubiquitin (polyubiquitin chains) or a linear polymer linked via the initiator Met of the ubiquitin (l…
		TIF3A1	Eukaryotic translation initiation factor 3 subunit A; RNA-binding component of the eukaryotic translation initiation factor 3 (eIF-3) complex, which is involved in protein synthesis of a specialized repertoire of mRNAs and, together with other initiation factors, stimulates binding of mRNA and methionyl-tRNAi to the 40S ribosome. The eIF-3 complex specifically targets and initiates translation of…
		F8M21.110	Ribosomal protein L27 family protein. (154 aa)
		RPS21B	40S ribosomal protein S21-1; Belongs to the eukaryotic ribosomal protein eS21 family. (82 aa)
		RPS21C	40S ribosomal protein S21-2; Belongs to the eukaryotic ribosomal protein eS21 family. (82 aa)
		TUFA-2	Elongation factor Tu, mitochondrial; This protein promotes the GTP-dependent binding of aminoacyl- tRNA to the A-site of ribosomes during protein biosynthesis. Belongs to the TRAFAC class translation factor GTPase superfamily. Classic translation factor GTPase family. EF-Tu/EF-1A subfamily. (454 aa)
		RPS3A	40S ribosomal protein S3-1. (250 aa)
		RPL38A	60S ribosomal protein L38; Belongs to the eukaryotic ribosomal protein eL38 family. (69 aa)
		HLP	50S ribosomal protein HLP, mitochondrial; Binds to 23S rRNA in mitochondrion. (173 aa)
		T2E22.37	50S ribosomal protein L10, putative; 89815-90330. (171 aa)
		RPL36AA	60S ribosomal protein L36a. (105 aa)
		Q8VZU4_ARATH	Ribosomal protein L2 family. (214 aa)
		MUD12.5	Mitochondrial ribosomal protein L27. (94 aa)
		RPS30A	40S ribosomal protein S30; Belongs to the eukaryotic ribosomal protein eS30 family. (62 aa)
		RPS15AE	40S ribosomal protein S15a-5; Belongs to the universal ribosomal protein uS8 family. (129 aa)
		RPS12	Ribosomal protein S12, mitochondrial; Protein S12 is involved in the translation initiation step; Belongs to the universal ribosomal protein uS12 family. (125 aa)
		Q9LJQ6_ARATH	Ribosomal protein S24/S35. (419 aa)
		MRPL11	Mitochondrial ribosomal protein L11; Belongs to the universal ribosomal protein uL11 family. (155 aa)
		MUB3.19	Ribosomal protein L18e/L15 superfamily protein. (281 aa)
		F19K6.5	Putative chloroplast 50S ribosomal protein L22; Belongs to the universal ribosomal protein uL22 family. (269 aa)
		MNB8.13	Similarity to ribosomal protein L9. (221 aa)
		K23L20.5	37S ribosomal protein S27. (102 aa)
		F17I14.40	Ribosomal protein L17 family protein; Belongs to the bacterial ribosomal protein bL17 family. (160 aa)
		T30D6.9	Ribosomal protein L6 family protein; Belongs to the universal ribosomal protein uL6 family. (102 aa)
		F4J9E4_ARATH	Mitochondrial ribosomal protein L51/S25/CI-B8 family protein. (146 aa)
		F28J7.12	Ribosomal protein L13 family protein. (205 aa)
		F19K19.15	50S ribosomal protein L20; Binds directly to 23S ribosomal RNA and is necessary for the in vitro assembly process of the 50S ribosomal subunit. It is not involved in the protein synthesizing functions of that subunit. (126 aa)
		F24B9.7	Ribosomal protein L29 family protein. (144 aa)
		emb1129	Nucleic acid-binding, OB-fold-like protein. (116 aa)
		RPL21M	50S ribosomal protein L21, mitochondrial; This protein binds to 23S ribosomal RNA in the presence of protein L20 (By similarity). Required for karyogamy during female gametophyte development, when the two polar nuclei fuse to form the diploid central cell nucleus, and during double fertilization of the egg cell and the central cell. (270 aa)
		RPL3B	50S ribosomal protein L3-2, mitochondrial; One of the primary rRNA binding proteins, it binds directly near the 3'-end of the 23S rRNA, where it nucleates assembly of the 50S subunit. (324 aa)
		RPL8A	60S ribosomal protein L8-1. (258 aa)
		F7H2.15	S15/NS1, RNA-binding protein. (419 aa)
		F10K1.8	Ribosomal protein S18; Belongs to the bacterial ribosomal protein bS18 family. (261 aa)
		DECOY	At1g14620/T5E21_15. (233 aa)
		T2G17.14	Ribosomal protein L4/L1 family. (300 aa)
		F5O24.70	Ribosomal protein; Belongs to the bacterial ribosomal protein bL36 family. (103 aa)
		RPS16-2	30S ribosomal protein S16-2, chloroplastic/mitochondrial; Belongs to the bacterial ribosomal protein bS16 family. (135 aa)
		T5J17.50	Ribosomal protein L23/L15e family protein. (178 aa)
		MUD21.12	Ribosomal protein L25/Gln-tRNA synthetase, anti-codon-binding domain-containing protein. (249 aa)
		RPS2-2	Ribosomal protein S2, mitochondrial. (219 aa)
		F6I1.13	Mitochondrial 28S ribosomal protein S29-like protein. (480 aa)
		F17K4.40	Ribosomal protein L33 family protein. (58 aa)
		F13O11.18	Ribosomal protein S5 family protein; Belongs to the universal ribosomal protein uS5 family. (515 aa)
		RPS9M	30S ribosomal protein S9, mitochondrial; Mitochondrial ribosomal protein required for central cell maturation. May work together with PIA2 in controlling female gametophyte development, possibly by regulating the expression of some mitochondrial proteins. (430 aa)
		RPS13-2	Small ribosomal subunit protein S13, mitochondrial; Located at the top of the head of the small subunit, it contacts several helices of the 18S rRNA. (154 aa)
		RPS19	40S ribosomal protein S19, mitochondrial; The RNA-binding domain found in RPS19 may functionally replaces the missing mitochondrial RPS13; Belongs to the universal ribosomal protein uS19 family. (212 aa)
		Q9LSA1_ARATH	Translation elongation factor EF1B/ribosomal protein S6 family protein. (139 aa)
		rps14-2	Mitochondrial ribosomal protein S14. (164 aa)
		URM1-1	Ubiquitin-related modifier 1 homolog 1; Acts as a sulfur carrier required for 2-thiolation of mcm(5)S(2)U at tRNA wobble positions of cytosolic tRNA(Lys), tRNA(Glu) and tRNA(Gln). Serves as sulfur donor in tRNA 2-thiolation reaction by being thiocarboxylated (-COSH) at its C-terminus by MOCS3. The sulfur is then transferred to tRNA to form 2-thiolation of mcm(5)S(2)U. Also acts as a ubiquitin-lik…
		MOCS3	Adenylyltransferase and sulfurtransferase MOCS3; Plays a central role in 2-thiolation of mcm(5)S(2)U at tRNA wobble positions of cytosolic tRNA(Lys), tRNA(Glu) and tRNA(Gln). Also essential during biosynthesis of the molybdenum cofactor. Acts by mediating the C-terminal thiocarboxylation of sulfur carriers URM1 and MOCS2A. Its N-terminus first activates URM1 and MOCS2A as acyl- adenylates (-COAMP…
		RRP41L	Exosome complex component RRP41-like; Non-catalytic component of the RNA exosome complex which has 3'->5' exoribonuclease activity and participates in a multitude of cellular RNA processing, maturation and degradation events. In vitro, is a processive phosphorolytic exonuclease and requires a single- stranded poly(A) tail on the substrate RNA for its activity (By similarity). Plays an important r…
		RRP41	Exosome complex component RRP41 homolog; Non-catalytic component of the RNA exosome complex which has 3'->5' exoribonuclease activity and participates in a multitude of cellular RNA processing, maturation and degradation events. In vitro, is a processive phosphorolytic exonuclease and requires a single- stranded poly(A) tail on the substrate RNA for its activity. Can complement the growth defect …
		TIM22-1	Mitochondrial import inner membrane translocase subunit TIM22-1; Essential core component of the TIM22 complex, a complex that mediates the import and insertion of multi-pass transmembrane proteins into the mitochondrial inner membrane. (173 aa)
		OEP163	Outer envelope pore protein 16-3, chloroplastic/mitochondrial; Voltage-dependent high-conductance channel with a slight cation-selectivity; selective for amino acids but excludes triosephosphates or uncharged sugars. Non-essential amino acid- selective channel protein and translocation pore for NADPH:protochlorophyllide oxidoreductase A (PORA) and possibly PORB (By similarity). (159 aa)
		Q8GWC7_ARATH	MICOS complex subunit, putative (DUF543). (102 aa)
		TIM23-1	Mitochondrial import inner membrane translocase subunit TIM23-1; Essential component of the TIM17:23 complex, a complex that mediates the translocation of transit peptide-containing proteins across the mitochondrial inner membrane. Links the inner and outer membranes (By similarity). (187 aa)
		TIM17-2	Mitochondrial import inner membrane translocase subunit TIM17-2; Essential component of the TIM17:23 complex, a complex that mediates the translocation of transit peptide-containing proteins across the mitochondrial inner membrane. Links the inner and outer membranes; Belongs to the Tim17/Tim22/Tim23 family. (243 aa)
		TIM23-2	Mitochondrial import inner membrane translocase subunit TIM23-2; Essential component of the TIM17:23 complex, a complex that mediates the translocation of transit peptide-containing proteins across the mitochondrial inner membrane. Links the inner and outer membranes (By similarity); Belongs to the Tim17/Tim22/Tim23 family. (188 aa)
		TIM9	Mitochondrial import inner membrane translocase subunit TIM9; Mitochondrial intermembrane chaperone that participates in the import and insertion of multi-pass transmembrane proteins into the mitochondrial inner membrane. May also be required for the transfer of beta-barrel precursors from the TOM complex to the sorting and assembly machinery (SAM complex) of the outer membrane. Acts as a chapero…
		TIM10	Mitochondrial import inner membrane translocase subunit TIM10; Mitochondrial intermembrane chaperone that participates in the import and insertion of multi-pass transmembrane proteins into the mitochondrial inner membrane. May also be required for the transfer of beta-barrel precursors from the TOM complex to the sorting and assembly machinery (SAM complex) of the outer membrane. Acts as a chaper…
		SR34A	Serine/arginine-rich splicing factor SR34A; Probably involved in intron recognition and spliceosome assembly. (300 aa)
		SR45	Serine/arginine-rich splicing factor SR45; Involved in 5' and 3' splicing site selection of introns, and may bridge the 5' and 3' components of the spliceosome. Isoform 1 is required during flower petal development and isoform 2 is involved in root growth. Regulates negatively glucose and abscisic acid (ABA) signaling during early seedling development. Involved in the RNA- directed DNA methylatio…
		SC35	Serine/arginine-rich splicing factor SC35; Probably involved in intron recognition and spliceosome assembly, but not involved in alternative splicing regulation of the SCL33 intron. (303 aa)
		F16B3.34	ARM repeat superfamily protein. (529 aa)
		PRP19B	Pre-mRNA-processing factor 19 homolog 2; Probable ubiquitin-protein ligase which is mainly involved pre-mRNA splicing and DNA repair (By similarity). Component of the MAC complex that probably regulates defense responses through transcriptional control and thereby is essential for plant innate immunity. (525 aa)
		PRP19A	Pre-mRNA-processing factor 19 homolog 1; Probable ubiquitin-protein ligase which is mainly involved pre-mRNA splicing and DNA repair (By similarity). Component of the MAC complex that probably regulates defense responses through transcriptional control and thereby is essential for plant innate immunity. (523 aa)
		PRL1	Protein pleiotropic regulatory locus 1; Pleiotropic regulator of glucose, stress and hormone responses. Also regulates cytochrome P450 CYP90A1/CPD. Coordinates the expression of hormone- and stress-related genes and genes related to cell wall modification and growth, leading to altered sugar-dependent growth and developmental responses. Component of the MAC complex that probably regulates defense…
		MOS4	Pre-mRNA-splicing factor SPF27 homolog; Component of the MAC complex that probably regulates defense responses through transcriptional control and thereby is essential for plant innate immunity. Involved in mRNA splicing. (253 aa)
		EMB2769	Cwf15 / Cwc15 cell cycle control family protein. (230 aa)
		T10O24.21	Transducin/WD40 repeat-like superfamily protein. (573 aa)
		F27O10.8	PRKR-interacting protein. (194 aa)
		SKIP	SNW/SKI-interacting protein; Splicing factor involved in post-transcriptional regulation of circadian clock and flowering time genes. Associates with the pre- mRNA of PRR7, PRR9, ELF3 and GI, and is necessary for the regulation of their alternative splicing and mRNA maturation. Probably involved in splice site recognition; Belongs to the SNW family. (613 aa)
		T08I13.9	Probable pre-mRNA-splicing factor ATP-dependent RNA helicase DEAH3; May be involved in pre-mRNA splicing; Belongs to the DEAD box helicase family. DEAH subfamily. PRP43 sub-subfamily. (729 aa)
		T12C14_10	Probable pre-mRNA-splicing factor ATP-dependent RNA helicase DEAH2; May be involved in pre-mRNA splicing; Belongs to the DEAD box helicase family. DEAH subfamily. PRP43 sub-subfamily. (726 aa)
		SMP1-2	Pre-mRNA-splicing factor SLU7-A; Participates in the second catalytic step of pre-mRNA splicing, when the free hydroxyl group of exon I attacks the 3'-splice site to generate spliced mRNA and the excised lariat intron. Belongs to the SLU7 family. (535 aa)
		SMP2	Pre-mRNA-splicing factor SLU7-B; Participates in the second catalytic step of pre-mRNA splicing, when the free hydroxyl group of exon I attacks the 3'-splice site to generate spliced mRNA and the excised lariat intron. Belongs to the SLU7 family. (536 aa)
		Q9LS97_ARATH	Pre-mRNA-splicing factor ISY1-like protein. (300 aa)
		CBP20	Nuclear cap-binding protein subunit 2; Component of the cap-binding complex (CBC), which binds co- transcriptionally to the 5' cap of pre-mRNAs and is involved in various processes such as pre-mRNA splicing and RNA-mediated gene silencing (RNAi) by microRNAs (miRNAs). The CBC complex is involved in miRNA- mediated RNA interference and is required for primary miRNA processing. In the CBC complex, …
		ABH1	Nuclear cap-binding protein subunit 1; Component of the cap-binding complex (CBC), which binds cotranscriptionally to the 5'-cap of pre-mRNAs and is involved in various processes such as pre-mRNA splicing and RNA-mediated gene silencing (RNAi) by microRNAs (miRNAs). The CBC complex is involved in miRNA-mediated RNA interference and is required for primary miRNA processing. In the CBC complex, ABH…
		F3I3.20	Ubiquitin-like superfamily protein. (415 aa)
		Q0WSU0_ARATH	COX assembly mitochondrial protein. (80 aa)
		B3H6J5_ARATH	Pre-mRNA-splicing factor. (591 aa)
		F23A5.29	MIF4G domain-containing protein / MA3 domain-containing protein. (900 aa)
		CYP18-2	Peptidyl-prolyl cis-trans isomerase CYP18-2; PPIases accelerate the folding of proteins. It catalyzes the cis-trans isomerization of proline imidic peptide bonds in oligopeptides (By similarity). (164 aa)
		T12H1.3	Cwf18 pre-mRNA splicing factor. (144 aa)
		F12A24.4	GCIP-interacting family protein. (298 aa)
		CUV	Pre-mRNA-splicing factor ATP-dependent RNA helicase DEAH7; Involved in pre-mRNA splicing by mediating structural transitions of the spliceosome during the catalytic step. Facilitates expression of genes involved in auxin-mediated development including male-gametophyte transmission, apical-basal patterning of embryonic and gynoecium development, stamen development, phyllotactic flower positioning,…
		BRR2A	DExH-box ATP-dependent RNA helicase DExH12; RNA helicase that plays an essential role in pre-mRNA splicing as component of the U5 snRNP and U4/U6-U5 tri-snRNP complexes. Involved in spliceosome assembly, activation and disassembly. (2171 aa)
		PRP8A	Pre-mRNA-processing-splicing factor 8A; Functions as a scaffold that mediates the ordered assembly of spliceosomal proteins and snRNAs. Required for the assembly of the U4/U6-U5 tri-snRNP complex (By similarity). Required for embryo development. Required for splicing efficiency of COOLAIR introns and usage of the proximal poly(A) site. COOLAIR is a set of long non-coding antisense transcripts pro…
		NUA	Nuclear-pore anchor; Component of the nuclear pore complex. Acts as a docking site for activities required for desumoylation and mRNA export. Required for the proper expression or localization of a subset of miRNAs. Plays a role in meristematic cell division by interacting with spindle assembly checkpoint proteins. (2093 aa)
		AAAS	Aladin. (447 aa)
		NUP160	Nuclear pore complex protein NUP160; Contributes to the transfer of mature mRNA from the nucleus to the cytosol. Required for both R gene-mediated and basal disease resistance. RNA export seems to play a critical role in stress responses and regulation of plant growth and development. Required for proper expression of factors associated with auxin signaling. (1495 aa)
		NUP205	Nuclear pore complex protein NUP205; Belongs to the NUP186/NUP192/NUP205 family. (1838 aa)
		NUP107	Nuclear pore complex protein NUP107. (1101 aa)
		AT2G02910.1	Transmembrane protein (DUF616). (460 aa)
		B3H7H1_ARATH	NagB/RpiA/CoA transferase-like superfamily protein; Belongs to the eIF-2B alpha/beta/delta subunits family. (409 aa)
		NRPE7	DNA-directed RNA polymerase V subunit 7; DNA-dependent RNA polymerase catalyzes the transcription of DNA into RNA using the four ribonucleoside triphosphates as substrates. Component of RNA polymerase V involved in RNA-directed DNA methylation- dependent (RdDM) silencing of endogenous repeated sequences, including transposable elements. (178 aa)
		SPT42	Transcription elongation factor SPT4 homolog 2; May regulate transcription elongation by RNA polymerase II. May enhance transcriptional pausing at sites proximal to the promoter, which may in turn facilitate the assembly of an elongation competent RNA polymerase II complex (By similarity). (116 aa)
		NRPB2	DNA-directed RNA polymerase II subunit 2; DNA-dependent RNA polymerase catalyzes the transcription of DNA into RNA using the four ribonucleoside triphosphates as substrates. Second largest component of RNA polymerase II which synthesizes mRNA precursors and many functional non-coding RNAs. Proposed to contribute to the polymerase catalytic activity and forms the polymerase active center together …
		TFIIA-S	Transcription initiation factor IIA subunit 2; TFIIA is a component of the transcription machinery of RNA polymerase II and plays an important role in transcriptional activation. TFIIA in a complex with TBP mediates transcriptional activity (By similarity). (106 aa)
		NRPB12	DNA-directed RNA polymerases II, IV and V subunit 12; DNA-dependent RNA polymerase catalyzes the transcription of DNA into RNA using the four ribonucleoside triphosphates as substrates. Component of RNA polymerase II which synthesizes mRNA precursors and many functional non-coding RNAs. Pol II is the central component of the basal RNA polymerase II transcription machinery. It is composed of mobil…
		AAC42	DNA-directed RNA polymerase family protein. (375 aa)
		F8A5.14	RNA polymerase subunit (Isoform B). (385 aa)
		F2P16.20	Putative RNA polymerase II subunit B1 CTD phosphatase RPAP2 homolog; Putative RNA polymerase II subunit B1 C-terminal domain (CTD) phosphatase involved in RNA polymerase II transcription regulation. (735 aa)
		NRPB5A	DNA-directed RNA polymerases II and IV subunit 5A; DNA-dependent RNA polymerase catalyzes the transcription of DNA into RNA using the four ribonucleoside triphosphates as substrates. Component of RNA polymerase II which synthesizes mRNA precursors and many functional non-coding RNAs. Pol II is the central component of the basal RNA polymerase II transcription machinery. It is composed of mobile e…
		RAP74	Transcription initiation factor IIF subunit alpha; TFIIF is a general transcription initiation factor that binds to RNA polymerase II and helps to recruit it to the initiation complex in collaboration with TFIIB. It promotes transcription elongation (By similarity); Belongs to the TFIIF alpha subunit family. (649 aa)
		NRPB4	DNA-directed RNA polymerase II subunit 4; DNA-dependent RNA polymerase catalyzes the transcription of DNA into RNA using the four ribonucleoside triphosphates as substrates. Second largest component of RNA polymerase II which synthesizes mRNA precursors and many functional non-coding RNAs. Proposed to contribute to the polymerase catalytic activity and forms the polymerase active center together …
		NRPB6B	DNA-directed RNA polymerases II and V subunit 6B; DNA-dependent RNA polymerase catalyzes the transcription of DNA into RNA using the four ribonucleoside triphosphates as substrates. Component of RNA polymerase II which synthesizes mRNA precursors and many functional non-coding RNAs. Pol II is the central component of the basal RNA polymerase II transcription machinery. It is composed of mobile el…
		NRPB8A	DNA-directed RNA polymerases II and V subunit 8A; DNA-dependent RNA polymerase catalyzes the transcription of DNA into RNA using the four ribonucleoside triphosphates as substrates. Component of RNA polymerase II which synthesizes mRNA precursors and many functional non-coding RNAs. Pol II is the central component of the basal RNA polymerase II transcription machinery. It is composed of mobile el…
		NRPE5A	DNA-directed RNA polymerase V subunit 5A; DNA-dependent RNA polymerase catalyzes the transcription of DNA into RNA using the four ribonucleoside triphosphates as substrates. Component of RNA polymerase V involved in RNA-directed DNA methylation- dependent (RdDM) silencing of endogenous repeated sequences, including transposable elements. Required for establishment of DNA methylation. Belongs to t…
		NRPB6A	DNA-directed RNA polymerases II, IV and V subunit 6A; DNA-dependent RNA polymerase catalyzes the transcription of DNA into RNA using the four ribonucleoside triphosphates as substrates. Component of RNA polymerase II which synthesizes mRNA precursors and many functional non-coding RNAs. Pol II is the central component of the basal RNA polymerase II transcription machinery. It is composed of mobil…
		NRPB10	DNA-directed RNA polymerases II, IV and V subunit 10; DNA-dependent RNA polymerase catalyzes the transcription of DNA into RNA using the four ribonucleoside triphosphates as substrates. Component of RNA polymerase II which synthesizes mRNA precursors and many functional non-coding RNAs. Pol II is the central component of the basal RNA polymerase II transcription machinery. It is composed of mobil…
		NRPB3	DNA-directed RNA polymerases II, IV and V subunit 3; DNA-dependent RNA polymerase catalyzes the transcription of DNA into RNA using the four ribonucleoside triphosphates as substrates. Component of RNA polymerase II which synthesizes mRNA precursors and many functional non-coding RNAs. Pol II is the central component of the basal RNA polymerase II transcription machinery. It is composed of mobile…
		NRPB8B	DNA-directed RNA polymerases II, IV and V subunit 8B; DNA-dependent RNA polymerase catalyzes the transcription of DNA into RNA using the four ribonucleoside triphosphates as substrates. Component of RNA polymerase II which synthesizes mRNA precursors and many functional non-coding RNAs. Pol II is the central component of the basal RNA polymerase II transcription machinery. It is composed of mobil…
		NRPB11	DNA-directed RNA polymerases II, IV and V subunit 11; DNA-dependent RNA polymerase catalyzes the transcription of DNA into RNA using the four ribonucleoside triphosphates as substrates. Component of RNA polymerase II which synthesizes mRNA precursors and many functional non-coding RNAs. Pol II is the central component of the basal RNA polymerase II transcription machinery. It is composed of mobil…
		NRPD3B	DNA-directed RNA polymerases IV and V subunit 3B; DNA-dependent RNA polymerase catalyzes the transcription of DNA into RNA using the four ribonucleoside triphosphates as substrates. Component of RNA polymerases IV and V which mediate short-interfering RNAs (siRNA) accumulation and subsequent RNA-directed DNA methylation- dependent (RdDM) transcriptional gene silencing (TGS) of endogenous repeated…
		EMB2731	ER membrane protein complex subunit 8/9 homolog; Belongs to the EMC8/EMC9 family. (208 aa)
		F10N7.60	ER membrane protein complex subunit 7 homolog. (202 aa)
		UFD1	Ubiquitin fusion degradation 1. (340 aa)
		PI4KG4	Phosphatidylinositol 4-kinase gamma 4; The phosphorylation of phosphatidylinositol (PI) to PI4P is the first committed step in the generation of phosphatidylinositol 4,5- bisphosphate (PIP2), a precursor of the second messenger inositol 1,4,5-trisphosphate (InsP3) (By similarity). Undergoes autophosphorylation and phosphorylates serine/threonine residues of protein substrates. Phosphorylates RPN1…
		OTU2	OVARIAN TUMOR DOMAIN-containing deubiquitinating enzyme 2; Hydrolase that can remove conjugated ubiquitin from proteins in vitro and may therefore play an important regulatory role at the level of protein turnover by preventing degradation. Cysteine protease with a preference for 'Lys-63' and 'Lys-48' -linked ubiquitin (UB) tetramers as substrates. Belongs to the peptidase C85 family. (208 aa)
		Q9LHN3_ARATH	Transducin family protein / WD-40 repeat family protein. (760 aa)
		DER1	Derlin-1; May be involved in the degradation process of specific misfolded endoplasmic reticulum (ER) luminal proteins; Belongs to the derlin family. (266 aa)
		CDC48D	Cell division control protein 48 homolog D; Probably functions in cell division and growth processes. Interacts with certain SNAREs as part of specialized membrane fusion events where vesicles from the same organelle fuse (homotypic fusion) (By similarity); Belongs to the AAA ATPase family. (815 aa)
		CDC48A	Cell division control protein 48 homolog A; Probably functions in cell division and growth processes. Interacts with certain SNAREs as part of specialized membrane fusion events where vesicles from the same organelle fuse (homotypic fusion) (By similarity). (809 aa)
		F20D23.18	Coiled-coil protein (DUF572). (338 aa)
		RPC14	RNApolymerase 14 kDa subunit. (139 aa)
		T29F13.4	RNA polymerase I specific transcription initiation factor RRN3 protein. (613 aa)
		NOP10	H/ACA ribonucleoprotein complex subunit 3-like protein; Required for ribosome biogenesis. Part of a complex which catalyzes pseudouridylation of rRNA. This involves the isomerization of uridine such that the ribose is subsequently attached to C5, instead of the normal N1. Pseudouridine ('psi') residues may serve to stabilize the conformation of rRNAs (By similarity); Belongs to the NOP10 family. …
		Q9LIF6_ARATH	Dynein beta chain, ciliary protein. (188 aa)
		F1K3.2	DNA-directed RNA polymerase subunit; DNA-dependent RNA polymerase catalyzes the transcription of DNA into RNA using the four ribonucleoside triphosphates as substrates. Belongs to the archaeal rpoM/eukaryotic RPA12/RPB9/RPC11 RNA polymerase family. (106 aa)
		F6F3.2	DNA-directed RNA polymerase subunit; DNA-dependent RNA polymerase catalyzes the transcription of DNA into RNA using the four ribonucleoside triphosphates as substrates. Belongs to the archaeal rpoM/eukaryotic RPA12/RPB9/RPC11 RNA polymerase family. (106 aa)
		NRPA1	DNA-directed RNA polymerase I subunit 1; DNA-dependent RNA polymerase catalyzes the transcription of DNA into RNA using the four ribonucleoside triphosphates as substrates. Largest and catalytic core component of RNA polymerase I which synthesizes ribosomal RNA precursors. Forms the polymerase active center together with the second largest subunit. A single stranded DNA template strand of the pro…
		Q9LU97_ARATH	DNA-directed RNA polymerase subunit; DNA-dependent RNA polymerase catalyzes the transcription of DNA into RNA using the four ribonucleoside triphosphates as substrates. Belongs to the archaeal rpoM/eukaryotic RPA12/RPB9/RPC11 RNA polymerase family. (119 aa)
		F4H5.12	RNA polymerase Rpb7 N-terminal domain-containing protein. (204 aa)
		MQM1.2	DNA-directed RNA polymerase III subunit RPC6; DNA-dependent RNA polymerase catalyzes the transcription of DNA into RNA using the four ribonucleoside triphosphates as substrates. Specific peripheric component of RNA polymerase III which synthesizes small RNAs, such as 5S rRNA and tRNAs; Belongs to the eukaryotic RPC34/RPC39 RNA polymerase subunit family. (230 aa)
		Q9LVK6_ARATH	DNA binding / DNA-directed RNA polymerase. (442 aa)
		NRPA2	DNA-directed RNA polymerase I subunit 2; DNA-dependent RNA polymerase catalyzes the transcription of DNA into RNA using the four ribonucleoside triphosphates as substrates. Second largest core component of RNA polymerase I which synthesizes ribosomal RNA precursors. Proposed to contribute to the polymerase catalytic activity and forms the polymerase active center together with the largest subunit…
		MQB2.27	RNA polymerase II, Rpb4, core protein. (139 aa)
		F10A5.14	DNA-directed RNA polymerase. (196 aa)
		LPD1	Dihydrolipoyl dehydrogenase 1, chloroplastic; Lipoamide dehydrogenase is a component of the plastidial pyruvate dehydrogenase complex (PDC). (623 aa)
		PDH2	Pyruvate dehydrogenase E1 component subunit beta-1, mitochondrial; The pyruvate dehydrogenase complex catalyzes the overall conversion of pyruvate to acetyl-CoA and CO(2). It contains multiple copies of three enzymatic components: pyruvate dehydrogenase (E1), dihydrolipoamide acetyltransferase (E2) and lipoamide dehydrogenase (E3). (363 aa)
		IAR4	Pyruvate dehydrogenase E1 component subunit alpha-2, mitochondrial; The pyruvate dehydrogenase complex catalyzes the overall conversion of pyruvate to acetyl-CoA and CO(2). It contains multiple copies of three enzymatic components: pyruvate dehydrogenase (E1), dihydrolipoamide acetyltransferase (E2) and lipoamide dehydrogenase (E3). (393 aa)
		GDH2	Glycine cleavage system H protein 2, mitochondrial; The glycine decarboxylase (GDC) or glycine cleavage system catalyzes the degradation of glycine. The H protein shuttles the methylamine group of glycine from the P protein to the T protein (By similarity); Belongs to the GcvH family. (156 aa)
		E1-BETA-2	Pyruvate dehydrogenase E1 component subunit beta-3, chloroplastic; The pyruvate dehydrogenase complex catalyzes the overall conversion of pyruvate to acetyl-CoA and CO(2). It contains multiple copies of three enzymatic components: pyruvate dehydrogenase (E1), dihydrolipoamide acetyltransferase (E2) and lipoamide dehydrogenase (E3) (By similarity). (406 aa)
		LTA3	Pyruvate dehydrogenase E2 component (dihydrolipoamide acetyltransferase); The pyruvate dehydrogenase complex catalyzes the overall conversion of pyruvate to acetyl-CoA and CO(2). It contains multiple copies of three enzymatic components: pyruvate dehydrogenase (E1), dihydrolipoamide acetyltransferase (E2) and lipoamide dehydrogenase (E3). (637 aa)
		T5E8_100	2-oxoisovalerate dehydrogenase subunit alpha 2, mitochondrial; The branched-chain alpha-keto dehydrogenase complex catalyzes the overall conversion of alpha-keto acids to acyl-CoA and CO(2). It contains multiple copies of three enzymatic components: branched-chain alpha-keto acid decarboxylase (E1), lipoamide acyltransferase (E2) and lipoamide dehydrogenase (E3) (By similarity). (472 aa)
		MDC16.5	Pyruvate dehydrogenase E2 component (dihydrolipoamide acetyltransferase); The pyruvate dehydrogenase complex catalyzes the overall conversion of pyruvate to acetyl-CoA and CO(2). It contains multiple copies of three enzymatic components: pyruvate dehydrogenase (E1), dihydrolipoamide acetyltransferase (E2) and lipoamide dehydrogenase (E3). (539 aa)
		LTA2	Pyruvate dehydrogenase E2 component (dihydrolipoamide acetyltransferase); The pyruvate dehydrogenase complex catalyzes the overall conversion of pyruvate to acetyl-CoA and CO(2). It contains multiple copies of three enzymatic components: pyruvate dehydrogenase (E1), dihydrolipoamide acetyltransferase (E2) and lipoamide dehydrogenase (E3) (By similarity). (480 aa)
		MPA24.10	Putative 2-oxoglutarate dehydrogenase E1 component. (1025 aa)
		F4IWV2_ARATH	2-oxoglutarate dehydrogenase, E1 component. (1017 aa)
		MCO15.2	2-oxoglutarate dehydrogenase E2 component (dihydrolipoamide succinyltransferase); The 2-oxoglutarate dehydrogenase complex catalyzes the overall conversion of 2-oxoglutarate to succinyl-CoA and CO(2). It contains multiple copies of three enzymatic components: 2-oxoglutarate dehydrogenase (E1), dihydrolipoamide succinyltransferase (E2) and lipoamide dehydrogenase (E3) (By similarity). (464 aa)
		SPT6	Transcription elongation factor SPT6 homolog; Transcription elongation factor that enhances the transcription elongation by RNA polymerase II (RNAPII) (By similarity). Plays an important role in regulating embryo apical and basal patterning during early embryogenesis, partly through negative regulation of the transcription factors PHABULOSA and PHAVOLUTA. Belongs to the SPT6 family. (1647 aa)
		F24B9.25	Histone H4; Core component of nucleosome. Nucleosomes wrap and compact DNA into chromatin, limiting DNA accessibility to the cellular machineries which require DNA as a template. Histones thereby play a central role in transcription regulation, DNA repair, DNA replication and chromosomal stability. DNA accessibility is regulated via a complex set of post-translational modifications of histones, a…
		NRPB1	DNA-directed RNA polymerase II subunit RPB1; DNA-dependent RNA polymerase catalyzes the transcription of DNA into RNA using the four ribonucleoside triphosphates as substrates. Largest and catalytic component of RNA polymerase II which synthesizes mRNA precursors and many functional non-coding RNAs. Forms the polymerase active center together with the second largest subunit. Pol II is the central…
		HTR4	Histone H3.3; Variant histone H3 which replaces conventional H3 in a wide range of nucleosomes in active genes. Constitutes the predominant form of histone H3 in non-dividing cells and is incorporated into chromatin independently of DNA synthesis. Deposited at sites of nucleosomal displacement throughout transcribed genes, suggesting that it represents an epigenetic imprint of transcriptionally a…
		HTR2	Histone H3.2; Core component of nucleosome. Nucleosomes wrap and compact DNA into chromatin, limiting DNA accessibility to the cellular machineries which require DNA as a template. Histones thereby play a central role in transcription regulation, DNA repair, DNA replication and chromosomal stability. DNA accessibility is regulated via a complex set of post-translational modifications of histones,…
		HTR12	Histone H3-like centromeric protein HTR12; Histone H3-like variant which exclusively replaces conventional H3 in the nucleosome core of centromeric chromatin at the inner plate of the kinetochore. Required for recruitment and assembly of kinetochore proteins, mitotic progression and chromosome segregation. May serve as an epigenetic mark that propagates centromere identity through replication and…
		GTA2	Putative transcription elongation factor SPT5 homolog 1; May regulate transcription elongation by RNA polymerase II. May enhance transcriptional pausing at sites proximal to the promoter, which may in turn facilitate the assembly of an elongation competent RNA polymerase II complex (By similarity); Belongs to the SPT5 family. (1041 aa)
		VIP2	Protein PAF1 homolog; Component of the PAF1 complex (PAF1C) which is involved in histone modifications such as methylation on histone H3 'Lys-4' (H3K4me3). Involved in regulation of flowering time. Required for the expression of the flowering repressors and MAD-box genes FLC, AGL27/FLM and AGL31/MAF2. Required for histone H3 trimethylation on 'Lys-4' H3K4me3 at the FLC and AGL27/FLM loci. Involve…
		VIP5	Protein RTF1 homolog; Component of the PAF1 complex (PAF1C) which is involved in histone modifications such as methylation on histone H3 'Lys-4' (H3K4me3). Involved in regulation of flowering time. Required for the expression of the flowering repressors and FLC and MADS-box genes of the MAF family. Involved in the control of seed dormancy and germination. (643 aa)
		VIP4	Protein LEO1 homolog; Component of the PAF1 complex (PAF1C) which is involved in histone modifications such as methylation on histone H3 'Lys-4' (H3K4me3). Involved in regulation of flowering time. Required for the expression of the flowering repressor and MADS box gene FLC. Involved in the control of seed dormancy and germination ; Belongs to the LEO1 family. (625 aa)
		CDC73	Protein CDC73 homolog; Component of the PAF1 complex (PAF1C) which is involved in histone modifications such as methylation on histone H3 'Lys-4' (H3K4me3). Involved in regulation of flowering time. Required for the expression of the flowering repressors FLC and MADS- box genes of the MAF family. Required for histone H3 trimethylation on 'Lys-4' (H3K4me3) at the FLC locus. Prevents trimethylation…
		SSRP1	FACT complex subunit SSRP1; Component of the FACT complex, a general chromatin factor that acts to reorganize nucleosomes. The FACT complex is involved in multiple processes that require DNA as a template such as mRNA elongation, DNA replication and DNA repair. During transcription elongation the FACT complex acts as a histone chaperone that both destabilizes and restores nucleosomal structure. I…
		IWS1	Protein IWS1 homolog 1; Transcription factor involved in RNA polymerase II (RNAPII) transcription regulation. Involved in transcription elongation. May function at post-recruitment and elongation steps of transcription. May be recruited by BZR2/BES1 to target genes and promote their expression during transcription elongation process. Required for brassinosteroid (BR)-induced gene expression. Requ…
		3BETAHSD/D3	3beta-hydroxysteroid-dehydrogenase/decarboxylase isoform 3; Belongs to the 3-beta-HSD family. (561 aa)
		SMO2-2	Methylsterol monooxygenase 2-2; Non-heme iron oxygenase involved in sterols biosynthesis. 24- ethylidenelophenol and 24-ethyllophenol are the preferred substrates. (266 aa)
		GC6	Golgin candidate 6; Golgi matrix protein playing a role in tethering of vesicles to Golgi membranes and in maintaining the overall structure of the Golgi apparatus. Functions in the anterograde transport of storage protein precursors from the endoplasmic reticulum (ER) to the Golgi complex. (914 aa)
		MUG13.13	Coatomer subunit delta; The coatomer is a cytosolic protein complex that binds to dilysine motifs and reversibly associates with Golgi non-clathrin- coated vesicles, which further mediate biosynthetic protein transport from the ER, via the Golgi up to the trans Golgi network. Coatomer complex is required for budding from Golgi membranes, and is essential for the retrograde Golgi-to-ER transport o…
		GOS12	Golgi SNAP receptor complex member 1-2; Involved in transport from the ER to the Golgi apparatus as well as in intra-Golgi transport. It belongs to a super-family of proteins called t-SNAREs or soluble NSF (N-ethylmaleimide-sensitive factor) attachment protein receptor (By similarity). (257 aa)
		BET12	Bet1-like SNARE 1-2; Required for vesicular transport from the ER to the Golgi complex. Functions as a SNARE associated with ER-derived vesicles (By similarity); Belongs to the BET1 family. (130 aa)
		SYP32	Syntaxin-32; Vesicle trafficking protein that functions in the secretory pathway; Belongs to the syntaxin family. (347 aa)
		MEMB11	Membrin-11; Involved in transport of proteins from the cis/medial-Golgi to the trans-Golgi network. (225 aa)
		F16P2.41	Splicing factor PWI domain-containing protein. (878 aa)
		EIF2B	Eukaryotic translation initiation factor 2 subunit beta; eIF-2 functions in the early steps of protein synthesis by forming a ternary complex with GTP and initiator tRNA. This complex binds to a 40S ribosomal subunit, followed by mRNA binding to form a 43S pre-initiation complex. Junction of the 60S ribosomal subunit to form the 80S initiation complex is preceded by hydrolysis of the GTP bound to…
		EIF2_GAMMA	Strong similarity to initiation factor eIF-2, gb|U37354 from S. (465 aa)
		EIF2A	Eukaryotic translation initiation factor 2 subunit alpha; Functions in the early steps of protein synthesis by forming a ternary complex with GTP and initiator tRNA. This complex binds to a 40S ribosomal subunit, followed by mRNA binding to form a 43S pre- initiation complex. Junction of the 60S ribosomal subunit to form the 80S initiation complex is preceded by hydrolysis of the GTP bound to eIF…
		IF2AH_ARATH	Eukaryotic translation initiation factor 2 subunit alpha homolog; Functions in the early steps of protein synthesis by forming a ternary complex with GTP and initiator tRNA. This complex binds to a 40S ribosomal subunit, followed by mRNA binding to form a 43S pre- initiation complex. Junction of the 60S ribosomal subunit to form the 80S initiation complex is preceded by hydrolysis of the GTP boun…
		Q1G3F7_ARATH	Transferases/nucleotidyltransferase. (456 aa)
		K15E6.4	Cysteine--tRNA ligase 2, cytoplasmic. (511 aa)
		THRRS	Threonine--tRNA ligase, mitochondrial 1. (709 aa)
		T8L23.18	Probable elongation factor 1-gamma 2; Probably plays a role in anchoring the complex to other cellular components. (413 aa)
		F13E7.30	Histidine--tRNA ligase, cytoplasmic; Belongs to the class-II aminoacyl-tRNA synthetase family. (883 aa)
		F18A5.170	Methionine--tRNA ligase, cytoplasmic; Belongs to the class-I aminoacyl-tRNA synthetase family. (797 aa)
		TWN2	Valine--tRNA ligase, mitochondrial 1; Required for embryo development and seed viability. (1108 aa)
		SYLC_ARATH	Leucine--tRNA ligase, cytoplasmic; Catalyzes the specific attachment of an amino acid to its cognate tRNA in a two step reaction: the amino acid (AA) is first activated by ATP to form AA-AMP and then transferred to the acceptor end of the tRNA. (1091 aa)
		MCK7.24	P-loop containing nucleoside triphosphate hydrolases superfamily protein. (465 aa)
		SIN2	Short integuments 2, mitochondrial; GTPase that may function in mitochondrial ribosome assembly (Probable). Involved in a variety of growth processes during vegetative development and promotes growth and cell division in the developing integuments. Belongs to the TRAFAC class YlqF/YawG GTPase family. MTG1 subfamily. (386 aa)
		ACS	Acetyl-coenzyme A synthetase, chloroplastic/glyoxysomal; Catalyzes the production of acetyl-CoA, an activated form of acetate that can be used for lipid synthesis or for energy generation. May play a limited role in the biosynthesis of lipids. Belongs to the ATP-dependent AMP-binding enzyme family. (743 aa)
		CAC2	Biotin carboxylase, chloroplastic; This protein is a component of the acetyl coenzyme A carboxylase complex; first, biotin carboxylase catalyzes the carboxylation of the carrier protein and then the transcarboxylase transfers the carboxyl group to form malonyl-CoA. (537 aa)
		PED1	3-ketoacyl-CoA thiolase 2, peroxisomal; Involved in long chain fatty-acid beta-oxidation prior to gluconeogenesis during germination and subsequent seedling growth. Confers sensitivity to 2,4-dichlorophenoxybutiric acid (2,4-DB). Required for local and systemic induction of jasmonic acid (JA) biosynthesis after wounding. Seems to be involved in JA biosynthesis during senescence. (462 aa)
		ALDH7B4	Aldehyde dehydrogenase family 7 member B4. (508 aa)
		ACX2	Acyl-coenzyme A oxidase 2, peroxisomal; Catalyzes the desaturation of long-chain acyl-CoAs to 2- trans-enoyl-CoAs. Active on substrates longer than C14 and mostly with C18-CoA. Activity on long-chain mono-unsaturated substrates is double than with the corresponding saturated substrates. (692 aa)
		AAT1	Acetyl-CoA acetyltransferase, cytosolic 1. (403 aa)
		MLS	Malate synthase; Does not seem to be essential for lipid utilization and gluconeogenesis in seedlings; Belongs to the malate synthase family. (562 aa)
		CSY4	Citrate synthase 4, mitochondrial; Belongs to the citrate synthase family. (474 aa)
		RPN8B	26S proteasome non-ATPase regulatory subunit 7 homolog B; Acts as a regulatory subunit of the 26S proteasome which is involved in the ATP-dependent degradation of ubiquitinated proteins. (310 aa)
		RPN8A	26S proteasome non-ATPase regulatory subunit 7 homolog A; Acts as a regulatory subunit of the 26S proteasome which is involved in the ATP-dependent degradation of ubiquitinated proteins (By similarity). Required for innate immunity. (308 aa)
		RPP2D	60S acidic ribosomal protein P2-4; Plays an important role in the elongation step of protein synthesis; Belongs to the eukaryotic ribosomal protein P1/P2 family. (111 aa)
		PCNA2	Proliferating cell nuclear antigen 2; This protein is an auxiliary protein of DNA polymerase delta and is involved in the control of eukaryotic DNA replication by increasing the polymerase's processibility during elongation of the leading strand (By similarity). May be involved in UV resistance. Belongs to the PCNA family. (264 aa)
		PCNA	Proliferating cellular nuclear antigen 1; This protein is an auxiliary protein of DNA polymerase delta and is involved in the control of eukaryotic DNA replication by increasing the polymerase's processibility during elongation of the leading strand; Belongs to the PCNA family. (263 aa)
		RPN1B	26S proteasome non-ATPase regulatory subunit 2 homolog B; Acts as a regulatory subunit of the 26 proteasome which is involved in the ATP-dependent degradation of ubiquitinated proteins. (891 aa)
		PAC1	Proteasome subunit alpha type-4-A; The proteasome is a multicatalytic proteinase complex which is characterized by its ability to cleave peptides with Arg, Phe, Tyr, Leu, and Glu adjacent to the leaving group at neutral or slightly basic pH. The proteasome has an ATP-dependent proteolytic activity. (250 aa)
		UBP13	Ubiquitin carboxyl-terminal hydrolase 13; Recognizes and hydrolyzes the peptide bond at the C-terminal Gly of ubiquitin. Involved in the processing of poly-ubiquitin precursors as well as that of ubiquitinated proteins (By similarity). Belongs to the peptidase C19 family. (1115 aa)
		TBP1	TATA-box-binding protein 1; General transcription factor that functions at the core of the DNA-binding multiprotein factor TFIID. Binding of TFIID to the TATA box is the initial transcriptional step of the pre-initiation complex (PIC), playing a role in the activation of eukaryotic genes transcribed by RNA polymerase II. (200 aa)
		RPP3A	60S acidic ribosomal protein P3-1; Plays an important role in the elongation step of protein synthesis; Belongs to the eukaryotic ribosomal protein P1/P2 family. (119 aa)
		TBP2	TATA-box-binding protein 2; General transcription factor (GTF) that functions at the core of the DNA-binding multiprotein factor TFIID. Binding of TFIID to the TATA box is the initial transcriptional step of the pre-initiation complex (PIC), playing a role in the activation of eukaryotic genes transcribed by RNA polymerase II (By similarity). Interacts with TFIIB1 and is required for activated tr…
		PAF2	Proteasome subunit alpha type-1-B; The proteasome is a multicatalytic proteinase complex which is characterized by its ability to cleave peptides with Arg, Phe, Tyr, Leu, and Glu adjacent to the leaving group at neutral or slightly basic pH. The proteasome has an ATP-dependent proteolytic activity. May play a role in thiol biosynthesis and arsenic tolerance in association with PAF1/ARS5. (277 aa)
		DSK2B	Ubiquitin domain-containing protein DSK2b; Binds and presumably selects ubiquitin-conjugates for destruction. Prefers multiubiquitin chains rather than single ubiquitins, with a binding affinity for 'Lys-48'-linked ubiquitin chains. Acts as a ubiquitin receptor that associates with the 26S proteasomal docking subunit RPN10 for the indirect recognition of ubiquitinated substrates of ubiquitin/26S …
		RPS15AA	40S ribosomal protein S15a-1. (130 aa)
		PAF1	Proteasome subunit alpha type-1-A; The proteasome is a multicatalytic proteinase complex which is characterized by its ability to cleave peptides with Arg, Phe, Tyr, Leu, and Glu adjacent to the leaving group at neutral or slightly basic pH. The proteasome has an ATP-dependent proteolytic activity. Negatively regulates thiol biosynthesis and arsenic tolerance. (278 aa)
		PAA2-2	Proteasome subunit alpha type-6-B; The proteasome is a multicatalytic proteinase complex which is characterized by its ability to cleave peptides with Arg, Phe, Tyr, Leu, and Glu adjacent to the leaving group at neutral or slightly basic pH. The proteasome has an ATP-dependent proteolytic activity. (246 aa)
		PBD2	Proteasome subunit beta type-2-B; The proteasome is a multicatalytic proteinase complex which is characterized by its ability to cleave peptides with Arg, Phe, Tyr, Leu, and Glu adjacent to the leaving group at neutral or slightly basic pH. The proteasome has an ATP-dependent proteolytic activity; Belongs to the peptidase T1B family. (199 aa)
		RPP2B-2	60S acidic ribosomal protein P2-2; Plays an important role in the elongation step of protein synthesis; Belongs to the eukaryotic ribosomal protein P1/P2 family. (115 aa)
		PAE1-2	Proteasome subunit alpha type-5-A; The proteasome is a multicatalytic proteinase complex which is characterized by its ability to cleave peptides with Arg, Phe, Tyr, Leu, and Glu adjacent to the leaving group at neutral or slightly basic pH. The proteasome has an ATP-dependent proteolytic activity; Belongs to the peptidase T1A family. (237 aa)
		RPP3B	60S acidic ribosomal protein P3-2; Plays an important role in the elongation step of protein synthesis; Belongs to the eukaryotic ribosomal protein P1/P2 family. (120 aa)
		PAA1	Proteasome subunit alpha type-6-A; The proteasome is a multicatalytic proteinase complex which is characterized by its ability to cleave peptides with Arg, Phe, Tyr, Leu, and Glu adjacent to the leaving group at neutral or slightly basic pH. The proteasome has an ATP-dependent proteolytic activity. (246 aa)
		PBD1	Proteasome subunit beta type-2-A; The proteasome is a multicatalytic proteinase complex which is characterized by its ability to cleave peptides with Arg, Phe, Tyr, Leu, and Glu adjacent to the leaving group at neutral or slightly basic pH. The proteasome has an ATP-dependent proteolytic activity; Belongs to the peptidase T1B family. (204 aa)
		F9D16.90	Ribosomal protein L25/Gln-tRNA synthetase, anti-codon-binding domain-containing protein. (277 aa)
		PBC1	Proteasome subunit beta type-3-A; The proteasome is a multicatalytic proteinase complex which is characterized by its ability to cleave peptides with Arg, Phe, Tyr, Leu, and Glu adjacent to the leaving group at neutral or slightly basic pH. The proteasome has an ATP-dependent proteolytic activity; Belongs to the peptidase T1B family. (204 aa)
		T21F11.5	S15/NS1, RNA-binding protein. (414 aa)
		RPT2B	26S proteasome regulatory subunit 4 homolog B; The 26S protease is involved in the ATP-dependent degradation of ubiquitinated proteins. The regulatory (or ATPase) complex confers ATP dependency and substrate specificity to the 26S complex. (443 aa)
		PBC2	Proteasome subunit beta type-3-B; The proteasome is a multicatalytic proteinase complex which is characterized by its ability to cleave peptides with Arg, Phe, Tyr, Leu, and Glu adjacent to the leaving group at neutral or slightly basic pH. The proteasome has an ATP-dependent proteolytic activity; Belongs to the peptidase T1B family. (204 aa)
		PAE2-2	Proteasome subunit alpha type-5-B; The proteasome is a multicatalytic proteinase complex which is characterized by its ability to cleave peptides with Arg, Phe, Tyr, Leu, and Glu adjacent to the leaving group at neutral or slightly basic pH. The proteasome has an ATP-dependent proteolytic activity; Belongs to the peptidase T1A family. (237 aa)
		TRB1	Telomere repeat-binding factor 1; Binds preferentially double-stranded telomeric repeats. (300 aa)
		MGH6.2	Ribosomal protein S5/Elongation factor G/III/V family protein. (820 aa)
		F14N22.3	Ribosomal protein L1p/L10e family. (415 aa)
		RPS14C	40S ribosomal protein S14-3. (150 aa)
		RPS14A	40S ribosomal protein S14-1; Belongs to the universal ribosomal protein uS11 family. (150 aa)
		RPS27A	40S ribosomal protein S27-1. (84 aa)
		ELF5A-2	Eukaryotic translation initiation factor 5A-2; The precise role of eIF-5A in protein biosynthesis is not known but it may function as a bimodular protein capable of binding to both RNA and proteins. Regulates cytokinin-mediated root protoxylem specification and represses secifically the expression of AHP6. Regulates the induction of programmed cell death caused by infection with virulent pathogen…
		LOS1	Elongation factor 2; Catalyzes the GTP-dependent ribosomal translocation step during translation elongation. During this step, the ribosome changes from the pre-translocational (PRE) to the post-translocational (POST) state as the newly formed A-site-bound peptidyl-tRNA and P-site-bound deacylated tRNA move to the P and E sites, respectively. Catalyzes the coordinated movement of the two tRNA mol…
		RPS2B	40S ribosomal protein S2-2; Belongs to the universal ribosomal protein uS5 family. (284 aa)
		UBC14	Ubiquitin-conjugating enzyme E2 14; Accepts the ubiquitin from the E1 complex and catalyzes its covalent attachment to other proteins. Involved in the formation of multiubiquitin chains. Signal the protein for selective degradation. (167 aa)
		RPP1C	60S acidic ribosomal protein P1-3; Plays an important role in the elongation step of protein synthesis. (113 aa)
		RPS14B	40S ribosomal protein S14-2. (150 aa)
		RPP1B	60S acidic ribosomal protein P1-2; Plays an important role in the elongation step of protein synthesis; Belongs to the eukaryotic ribosomal protein P1/P2 family. (113 aa)
		RPS2A	40S ribosomal protein S2-1; Belongs to the universal ribosomal protein uS5 family. (284 aa)
		RPP1A	60S acidic ribosomal protein P1-1; Plays an important role in the elongation step of protein synthesis. (112 aa)
		RPL22C	60S ribosomal protein L22-3; Belongs to the eukaryotic ribosomal protein eL22 family. (124 aa)
		RACK1B	Receptor for activated C kinase 1B; Minor component of the RACK1 regulatory proteins that play a role in multiple signal transduction pathways. Involved in multiple hormone responses and developmental processes. MAPK cascade scaffolding protein involved in the protease IV and ArgC signaling pathway but not the flg22 pathway. Belongs to the WD repeat G protein beta family. Ribosomal protein RACK1 …
		RACK1C	Receptor for activated C kinase 1C; Minor component of the RACK1 regulatory proteins that play a role in multiple signal transduction pathways. Involved in multiple hormone responses and developmental processes. MAPK cascade scaffolding protein involved in the protease IV and ArgC signaling pathway but not the flg22 pathway. Belongs to the WD repeat G protein beta family. Ribosomal protein RACK1 …
		RPS15D	40S ribosomal protein S15-4; Belongs to the universal ribosomal protein uS19 family. (152 aa)
		RPS4A	40S ribosomal protein S4-1; Belongs to the eukaryotic ribosomal protein eS4 family. (261 aa)
		RPL35AD	60S ribosomal protein L35a-4; Belongs to the eukaryotic ribosomal protein eL33 family. (111 aa)
		RPL22B	60S ribosomal protein L22-2; Belongs to the eukaryotic ribosomal protein eL22 family. (124 aa)
		UBC22	Ubiquitin-conjugating enzyme E2 22; Accepts the ubiquitin from the E1 complex and catalyzes its covalent attachment to other proteins; Belongs to the ubiquitin-conjugating enzyme family. (251 aa)
		RACK1A	Receptor for activated C kinase 1A; Major component of the RACK1 regulatory proteins that play a role in multiple signal transduction pathways. Involved in multiple hormone responses and developmental processes. MAPK cascade scaffolding protein involved in the protease IV and ArgC signaling pathway but not the flg22 pathway. Belongs to the WD repeat G protein beta family. Ribosomal protein RACK1 …
		RPS4D	40S ribosomal protein S4-3. (262 aa)
		RPL14A	60S ribosomal protein L14-1; Belongs to the eukaryotic ribosomal protein eL14 family. (134 aa)
		PBF1	Proteasome subunit beta type-1; The proteasome is a multicatalytic proteinase complex which is characterized by its ability to cleave peptides with Arg, Phe, Tyr, Leu, and Glu adjacent to the leaving group at neutral or slightly basic pH. The proteasome has an ATP-dependent proteolytic activity; Belongs to the peptidase T1B family. (223 aa)
		RPL35AB	60S ribosomal protein L35a-2; Belongs to the eukaryotic ribosomal protein eL33 family. (111 aa)
		RPS4B	40S ribosomal protein S4-2; Belongs to the eukaryotic ribosomal protein eS4 family. (262 aa)
		RPS5B	40S ribosomal protein S5-2; Belongs to the universal ribosomal protein uS7 family. (207 aa)
		RPL18AA	60S ribosomal protein L18a-1; Belongs to the eukaryotic ribosomal protein eL20 family. (178 aa)
		ARP2	60S ribosomal protein L3-2. (390 aa)
		UBA2	Ubiquitin-activating enzyme E1 2; Activates ubiquitin by first adenylating its C-terminal glycine residue with ATP, and thereafter linking this residue to the side chain of a cysteine residue in E1, yielding a ubiquitin-E1 thioester and free AMP. (1077 aa)
		RPS15A	40S ribosomal protein S15-1; Belongs to the universal ribosomal protein uS19 family. (152 aa)
		PBA1	Proteasome subunit beta type-6; The proteasome is a multicatalytic proteinase complex which is characterized by its ability to cleave peptides with Arg, Phe, Tyr, Leu, and Glu adjacent to the leaving group at neutral or slightly basic pH. The proteasome has an ATP-dependent proteolytic activity. (233 aa)
		UBA1	Ubiquitin-activating enzyme E1 1; Activates ubiquitin by first adenylating its C-terminal glycine residue with ATP, and thereafter linking this residue to the side chain of a cysteine residue in E1, yielding a ubiquitin-E1 thioester and free AMP. (1080 aa)
		RPL30C	60S ribosomal protein L30-3; Belongs to the eukaryotic ribosomal protein eL30 family. (112 aa)
		RPL14B	60S ribosomal protein L14-2; Belongs to the eukaryotic ribosomal protein eL14 family. (134 aa)
		RPL35AC	60S ribosomal protein L35a-3; Belongs to the eukaryotic ribosomal protein eL33 family. (112 aa)
		RPL12A-2	60S ribosomal protein L12-1; Binds directly to 26S ribosomal RNA. (166 aa)
		ARP1	60S ribosomal protein L3-1; Belongs to the universal ribosomal protein uL3 family. (389 aa)
		RPS3B	40S ribosomal protein S3-2; Belongs to the universal ribosomal protein uS3 family. (249 aa)
		RPP0A	60S acidic ribosomal protein P0-1; Ribosomal protein P0 is the functional equivalent of E.coli protein L10; Belongs to the universal ribosomal protein uL10 family. (317 aa)
		RPL37A	60S ribosomal protein L37-1; Binds to the 23S rRNA; Belongs to the eukaryotic ribosomal protein eL37 family. (95 aa)
		RPS2D	40S ribosomal protein S2-4; Belongs to the universal ribosomal protein uS5 family. (276 aa)
		UBC27	Ubiquitin-conjugating enzyme E2 27; Accepts the ubiquitin from the E1 complex and catalyzes its covalent attachment to other proteins; Belongs to the ubiquitin-conjugating enzyme family. (192 aa)
		RPP0C	60S acidic ribosomal protein P0-3; Ribosomal protein P0 is the functional equivalent of E.coli protein L10; Belongs to the universal ribosomal protein uL10 family. (323 aa)
		RPL18AC	60S ribosomal protein L18a-3; Belongs to the eukaryotic ribosomal protein eL20 family. (178 aa)
		PAG1	Proteasome subunit alpha type-3; The proteasome is a multicatalytic proteinase complex which is characterized by its ability to cleave peptides with Arg, Phe, Tyr, Leu, and Glu adjacent to the leaving group at neutral or slightly basic pH. The proteasome has an ATP-dependent proteolytic activity. (249 aa)
		RPL27AC	60S ribosomal protein L27a-3; Belongs to the universal ribosomal protein uL15 family. (146 aa)
		RPL6C	60S ribosomal protein L6-3; Belongs to the eukaryotic ribosomal protein eL6 family. (233 aa)
		RPS2C	40S ribosomal protein S2-3; 40S ribosomal protein. Also involved in RNA-directed DNA methylation (RdDM). (285 aa)
		RPL35AA	60S ribosomal protein L35a-1; Belongs to the eukaryotic ribosomal protein eL33 family. (112 aa)
		RPL19C	60S ribosomal protein L19-3; Belongs to the eukaryotic ribosomal protein eL19 family. (208 aa)
		RPL30B	60S ribosomal protein L30-2; Belongs to the eukaryotic ribosomal protein eL30 family. (112 aa)
		PBG1	Proteasome subunit beta type-4; The proteasome is a multicatalytic proteinase complex which is characterized by its ability to cleave peptides with Arg, Phe, Tyr, Leu, and Glu adjacent to the leaving group at neutral or slightly basic pH. The proteasome has an ATP-dependent proteolytic activity. (246 aa)
		RPL19B	60S ribosomal protein L19-2; Belongs to the eukaryotic ribosomal protein eL19 family. (209 aa)
		RPL6B	60S ribosomal protein L6-2; Belongs to the eukaryotic ribosomal protein eL6 family. (233 aa)
		RPL10C	60S ribosomal protein L10-3. (221 aa)
		RPL12C-2	60S ribosomal protein L12-3; Binds directly to 26S ribosomal RNA. (166 aa)
		RPS5A	40S ribosomal protein S5-1. (207 aa)
		RPL34B	60S ribosomal protein L34-2; Belongs to the eukaryotic ribosomal protein eL34 family. (119 aa)
		RPS3C	40S ribosomal protein S3-3; Belongs to the universal ribosomal protein uS3 family. (248 aa)
		RPL12B-2	60S ribosomal protein L12-2; Binds directly to 26S ribosomal RNA; Belongs to the universal ribosomal protein uL11 family. (166 aa)
		RPL27AB	60S ribosomal protein L27a-2; Belongs to the universal ribosomal protein uL15 family. (146 aa)
		RPL35D	60S ribosomal protein L35-4. (123 aa)
		UBP14	Ubiquitin carboxyl-terminal hydrolase 14; Recognizes and hydrolyzes the peptide bond at the C-terminal Gly of ubiquitin. Involved in the processing of poly-ubiquitin precursors as well as that of ubiquitinated proteins. Involved in seed and embryo development. (797 aa)
		RPP0B	60S acidic ribosomal protein P0-2; Ribosomal protein P0 is the functional equivalent of E.coli protein L10. (320 aa)
		RPL18AB	60S ribosomal protein L18a-2; Belongs to the eukaryotic ribosomal protein eL20 family. (178 aa)
		RPL27A	60S ribosomal protein L27-1; Belongs to the eukaryotic ribosomal protein eL27 family. (135 aa)
		RPL13B	60S ribosomal protein L13-1. (206 aa)
		RPL6A	60S ribosomal protein L6-1; Belongs to the eukaryotic ribosomal protein eL6 family. (233 aa)
		RPL10B	60S ribosomal protein L10-2. (221 aa)
		UCH3	Ubiquitin carboxyl-terminal hydrolase 3. (234 aa)
		RPL19A	60S ribosomal protein L19-1; Belongs to the eukaryotic ribosomal protein eL19 family. (214 aa)
		RPL37B	60S ribosomal protein L37-2; Binds to the 23S rRNA; Belongs to the eukaryotic ribosomal protein eL37 family. (95 aa)
		RPL13D	60S ribosomal protein L13-3; Belongs to the eukaryotic ribosomal protein eL13 family. (206 aa)
		RPL36A	60S ribosomal protein L36-1; Belongs to the eukaryotic ribosomal protein eL36 family. (113 aa)
		RPL10A	60S ribosomal protein L10-1; Ribosomal protein involved in translational regulation. Contribute to general translation under UV-B stress. Involved in the NIK1-mediated defense response to geminivirus infection. Acts coordinately with LIMYB as a transcriptional repressor. (220 aa)
		RPL37C	60S ribosomal protein L37-3; Binds to the 23S rRNA; Belongs to the eukaryotic ribosomal protein eL37 family. (95 aa)
		RPL34C	60S ribosomal protein L34-3; Belongs to the eukaryotic ribosomal protein eL34 family. (120 aa)
		RPL8C	60S ribosomal protein L8-3; Belongs to the universal ribosomal protein uL2 family. (258 aa)
		RPS17B	40S ribosomal protein S17-2; Belongs to the eukaryotic ribosomal protein eS17 family. (140 aa)
		RPS25D	40S ribosomal protein S25-3; Belongs to the eukaryotic ribosomal protein eS25 family. (108 aa)
		RPL36B	60S ribosomal protein L36-2. (112 aa)
		RPS17A	40S ribosomal protein S17-1; Belongs to the eukaryotic ribosomal protein eS17 family. (141 aa)
		RPL10AA	60S ribosomal protein L10a-1. (216 aa)
		RPL18B	60S ribosomal protein L18-2. (187 aa)
		RPS25E	40S ribosomal protein S25-4. (108 aa)
		RPL34A	60S ribosomal protein L34-1. (120 aa)
		RPL39B	60S ribosomal protein L39-2; Belongs to the eukaryotic ribosomal protein eL39 family. (51 aa)
		RPL13AC	60S ribosomal protein L13a-3; Belongs to the universal ribosomal protein uL13 family. (206 aa)
		RPL13AD	60S ribosomal protein L13a-4; Belongs to the universal ribosomal protein uL13 family. (206 aa)
		RPL10AB	60S ribosomal protein L10a-2. (216 aa)
		RPL31A	60S ribosomal protein L31-1; Belongs to the eukaryotic ribosomal protein eL31 family. (119 aa)
		RPL15B	60S ribosomal protein L15-2; Belongs to the eukaryotic ribosomal protein eL15 family. (204 aa)
		RPL27C	60S ribosomal protein L27-3. (135 aa)
		RPS17D	40S ribosomal protein S17-4; Belongs to the eukaryotic ribosomal protein eS17 family. (141 aa)
		RPL27B	60S ribosomal protein L27-2; Belongs to the eukaryotic ribosomal protein eL27 family. (135 aa)
		RPS25B	40S ribosomal protein S25-2. (108 aa)
		RPL31B	60S ribosomal protein L31-2; Belongs to the eukaryotic ribosomal protein eL31 family. (119 aa)
		RPL10AC	60S ribosomal protein L10a-3. (217 aa)
		RPL23A	60S ribosomal protein L23. (140 aa)
		RPL13AB	60S ribosomal protein L13a-2; Belongs to the universal ribosomal protein uL13 family. (206 aa)
		RPL36C	60S ribosomal protein L36-3; Belongs to the eukaryotic ribosomal protein eL36 family. (108 aa)
		RPL7AB	60S ribosomal protein L7a-2; Belongs to the eukaryotic ribosomal protein eL8 family. (256 aa)
		RPL18C	60S ribosomal protein L18-3; Belongs to the eukaryotic ribosomal protein eL18 family. (187 aa)
		RPL7AA	60S ribosomal protein L7a-1; Belongs to the eukaryotic ribosomal protein eL8 family. (257 aa)
		RPS10B	40S ribosomal protein S10-2; Belongs to the eukaryotic ribosomal protein eS10 family. (180 aa)
		RPL31C	60S ribosomal protein L31-3. (119 aa)
		RPL17B	60S ribosomal protein L17-2. (175 aa)
		RPL17A	60S ribosomal protein L17-1; Belongs to the universal ribosomal protein uL22 family. (176 aa)
		RPL15A	60S ribosomal protein L15-1; Belongs to the eukaryotic ribosomal protein eL15 family. (204 aa)
		RPL13AA	60S ribosomal protein L13a-1. (206 aa)
		RPS10C	40S ribosomal protein S10-3. (179 aa)
		RPS10A	40S ribosomal protein S10-1; Belongs to the eukaryotic ribosomal protein eS10 family. (177 aa)
		RPS17C	40S ribosomal protein S17-3; Belongs to the eukaryotic ribosomal protein eS17 family. (140 aa)
		RPL37AC	60S ribosomal protein L37a-2; Belongs to the eukaryotic ribosomal protein eL43 family. (92 aa)
		RPS27AA	Ubiquitin-40S ribosomal protein S27a-1; Ubiquitin exists either covalently attached to another protein, or free (unanchored). When covalently bound, it is conjugated to target proteins via an isopeptide bond either as a monomer (monoubiquitin), a polymer linked via different Lys residues of the ubiquitin (polyubiquitin chains) or a linear polymer linked via the initiator Met of the ubiquitin (lin…
		RPS18A	40S ribosomal protein S18; Located at the top of the head of the 40S subunit, it contacts several helices of the 18S rRNA; Belongs to the universal ribosomal protein uS13 family. (152 aa)
		RPS27AC	Ubiquitin-40S ribosomal protein S27a-3; Ubiquitin exists either covalently attached to another protein, or free (unanchored). When covalently bound, it is conjugated to target proteins via an isopeptide bond either as a monomer (monoubiquitin), a polymer linked via different Lys residues of the ubiquitin (polyubiquitin chains) or a linear polymer linked via the initiator Met of the ubiquitin (lin…
		RPL9D	60S ribosomal protein L9-2; Belongs to the universal ribosomal protein uL6 family. (194 aa)
		RPL39A	60S ribosomal protein L39-1; Belongs to the eukaryotic ribosomal protein eL39 family. (51 aa)
		RPL9B	60S ribosomal protein L9-1; Belongs to the universal ribosomal protein uL6 family. (194 aa)
		RPL28C	60S ribosomal protein L28-2; Belongs to the eukaryotic ribosomal protein eL28 family. (143 aa)
		RPL32B	60S ribosomal protein L32-2; Belongs to the eukaryotic ribosomal protein eL32 family. (133 aa)
		RPL29A	60S ribosomal protein L29-1; Belongs to the eukaryotic ribosomal protein eL29 family. (61 aa)
		RPSaB	40S ribosomal protein Sa-2; Required for the assembly and/or stability of the 40S ribosomal subunit. Required for the processing of the 20S rRNA- precursor to mature 18S rRNA in a late step of the maturation of 40S ribosomal subunits. (280 aa)
		RPL26B	60S ribosomal protein L26-2; Belongs to the universal ribosomal protein uL24 family. (146 aa)
		RPL29B	60S ribosomal protein L29-2. (61 aa)
		RPL28A	60S ribosomal protein L28-1; Component of the large ribosomal subunit (By similarity). Essential in leaf polarity establishment, probably having a role for translation in leaf dorsoventral patterning to specify leaf adaxial identity ; Belongs to the eukaryotic ribosomal protein eL28 family. (143 aa)
		RPL21A	60S ribosomal protein L21-1; Belongs to the eukaryotic ribosomal protein eL21 family. (164 aa)
		RPL24B	60S ribosomal protein L24-2; Might have an extraribosomal function in reinitiation of translation of ETTIN and MONOPTEROS genes that are involved in the auxin-mediated gynoecium patterning. Essential in leaf polarity establishment, probably having a role for translation in leaf dorsoventral patterning to specify leaf adaxial identity. (163 aa)
		RPL21E	60S ribosomal protein L21-2; Belongs to the eukaryotic ribosomal protein eL21 family. (164 aa)
		RPL11A	60S ribosomal protein L11-1; Component of the ribosome, a large ribonucleoprotein complex responsible for the synthesis of proteins in the cell. The small ribosomal subunit (SSU) binds messenger RNAs (mRNAs) and translates the encoded message by selecting cognate aminoacyl-transfer RNA (tRNA) molecules. The large subunit (LSU) contains the ribosomal catalytic site termed the peptidyl transferase …
		RPSaA	40S ribosomal protein Sa-1; Required for the assembly and/or stability of the 40S ribosomal subunit. Required for the processing of the 20S rRNA- precursor to mature 18S rRNA in a late step of the maturation of 40S ribosomal subunits; Belongs to the universal ribosomal protein uS2 family. (298 aa)
		RPL11B	60S ribosomal protein L11-2; Component of the ribosome, a large ribonucleoprotein complex responsible for the synthesis of proteins in the cell. The small ribosomal subunit (SSU) binds messenger RNAs (mRNAs) and translates the encoded message by selecting cognate aminoacyl-transfer RNA (tRNA) molecules. The large subunit (LSU) contains the ribosomal catalytic site termed the peptidyl transferase …
		RPL24A	60S ribosomal protein L24-1; Might have an extraribosomal function in reinitiation of translation. (164 aa)
		RPL32A	60S ribosomal protein L32-1; Belongs to the eukaryotic ribosomal protein eL32 family. (133 aa)
		RPL26A	60S ribosomal protein L26-1; Belongs to the universal ribosomal protein uL24 family. (146 aa)
		MED21	Mediator of RNA polymerase II transcription subunit 21; Component of the Mediator complex, a coactivator involved in the regulated transcription of nearly all RNA polymerase II-dependent genes. Mediator functions as a bridge to convey information from gene- specific regulatory proteins to the basal RNA polymerase II transcription machinery. Mediator is recruited to promoters by direct interaction…
		MED9	Mediator of RNA polymerase II transcription subunit 9; Component of the Mediator complex, a coactivator involved in the regulated transcription of nearly all RNA polymerase II-dependent genes. Mediator functions as a bridge to convey information from gene- specific regulatory proteins to the basal RNA polymerase II transcription machinery. The Mediator complex, having a compact conformation in it…
		MED7B	Mediator of RNA polymerase II transcription subunit 7b; Component of the Mediator complex, a coactivator involved in the regulated transcription of nearly all RNA polymerase II-dependent genes. Mediator functions as a bridge to convey information from gene- specific regulatory proteins to the basal RNA polymerase II transcription machinery. The Mediator complex, having a compact conformation in i…
		MED22B	Mediator of RNA polymerase II transcription subunit 22b; Component of the Mediator complex, a coactivator involved in the regulated transcription of nearly all RNA polymerase II-dependent genes. Mediator functions as a bridge to convey information from gene- specific regulatory proteins to the basal RNA polymerase II transcription machinery. The Mediator complex, having a compact conformation in …
		MED6	Mediator of RNA polymerase II transcription subunit 6; Component of the Mediator complex, a coactivator involved in the regulated transcription of nearly all RNA polymerase II-dependent genes. Mediator functions as a bridge to convey information from gene- specific regulatory proteins to the basal RNA polymerase II transcription machinery. The Mediator complex, having a compact conformation in it…
		MED10B	Mediator of RNA polymerase II transcription subunit 10b; Component of the Mediator complex, a coactivator involved in the regulated transcription of nearly all RNA polymerase II-dependent genes. Mediator functions as a bridge to convey information from gene- specific regulatory proteins to the basal RNA polymerase II transcription machinery. The Mediator complex, having a compact conformation in …
		CPN60B3	Chaperonin 60 subunit beta 3, chloroplastic; Involved in protein assisted folding. (597 aa)
		CPN10-1	10 kDa chaperonin 1, chloroplastic; Functions as co-chaperone for protein folding in chloroplasts. (138 aa)
		CPN20	20 kDa chaperonin, chloroplastic; Seems to function only as a co-chaperone, along with CPN60, and in certain cases is essential for the discharge of biologically active proteins from CPN60. Required to activate the iron superoxide dismutases (FeSOD). (253 aa)
		T24P13.26	Prefoldin chaperone subunit family protein. (177 aa)
		Q8LD83_ARATH	Prefoldin chaperone subunit family protein. (74 aa)
		PDF2-2	Probable prefoldin subunit 2; Binds specifically to cytosolic chaperonin (c-CPN) and transfers target proteins to it. Binds to nascent polypeptide chain and promotes folding in an environment in which there are many competing pathways for nonnative proteins (By similarity); Belongs to the prefoldin subunit beta family. (148 aa)
		PFD6	Prefoldin 6. (129 aa)
		F21M11.33	Prefoldin chaperone subunit family protein. (391 aa)
		T24P13.13	Uncharacterized protein. (195 aa)
		MCO15.9	Ribosomal protein L30 family protein. (109 aa)
		K21P3.8	Stress response NST1-like protein. (195 aa)
		PNM1	Pentatricopeptide repeat-containing protein PNM1, mitochondrial; RNA-binding protein that functions in both mitochondrion and nucleus. In mitochondrion, it is associated with polysomes and may play a role in translation. Required during embryogenesis. In nucleus, might be involved in the regulation of its own gene expression. Belongs to the PPR family. P subfamily. (521 aa)
		F8A5.28	Pentatricopeptide repeat-containing protein At1g60770; Belongs to the PPR family. P subfamily. (491 aa)
		F12A24.11	Ribosomal protein L27 family protein. (154 aa)
		F3K23.5	30S ribosomal protein S31, mitochondrial. (98 aa)
		GCD1	Ribosomal protein L20. (420 aa)
		Q1G3Z3_ARATH	CX9C domain-containing protein. (91 aa)
		K24M7.11	28S ribosomal S34 protein. (142 aa)
		C6L9.80	Copper ion binding protein. (250 aa)
		F4JCI2_ARATH	Ribosomal protein S21 family protein. (101 aa)
		RPS10	40S ribosomal protein S10, mitochondrial. (241 aa)
		Q1G3G5_ARATH	Ribosomal protein L31. (76 aa)
		Q94F28_ARATH	Uncharacterized protein At1g27435/F17L21.30. (81 aa)
		Q9LT09_ARATH	KOW domain-containing protein; Belongs to the universal ribosomal protein uL24 family. (159 aa)
		MIJ24.9	39S ribosomal protein. (127 aa)
		F2P9.19	Tumor necrosis factor receptor family protein. (151 aa)
		K2N11.6	Ribosomal protein L35. (173 aa)
		F1N20.100	Tyrosine sulfotransferase-like protein. (130 aa)
		F11C18.10	3-hydroxyisobutyryl-CoA hydrolase-like protein 2, mitochondrial. (409 aa)
		Dl3860c	Adenylyl cyclase. (390 aa)
		F24M12.50	Protein translocase subunit. (188 aa)
		T24P13.27	Ribosomal L32p protein family. (134 aa)
		NFD3	Probable ribosomal protein S11, mitochondrial; Required for karyogamy during female gametophyte development, when the two polar nuclei fuse to form the diploid central cell nucleus; Belongs to the universal ribosomal protein uS11 family. (314 aa)
		T1G16.150	Ribosomal L18p/L5e family protein. (114 aa)
		F2P16.4	Xaa-pro aminopeptidase P. (112 aa)
		COG3	Conserved oligomeric Golgi complex subunit 3; Acts as component of the peripheral membrane COG complex that is involved in intra-Golgi protein trafficking. Involved in pollen tube growth by modulating Golgi morphology and vesicle trafficking homeostasis leading to the deposition of cell wall components and proteins at the pollen tube tip. Required for sporophytic development. Belongs to the COG3 …
		VPS52	Vacuolar protein sorting-associated protein 52 A; Acts as component of the GARP complex that is involved in retrograde transport from early and late endosomes to the trans-Golgi network (TGN). The GARP complex facilitates tethering as well as SNARE complex assembly at the Golgi (By similarity). Required for pollen tube elongation and other polar growth; Belongs to the VPS52 family. (707 aa)
		COG2	Conserved oligomeric Golgi complex subunit 2; Required for normal Golgi morphology and function (By similarity). Ensures, when in complex with FPP3/VETH1 and FPP2/VETH2, the correct secondary cell wall (SCW) deposition pattern by recruiting exocyst components to cortical microtubules in xylem cells during secondary cell wall deposition. (756 aa)
		COG8	Conserved oligomeric Golgi complex subunit 8; Acts as component of the peripheral membrane COG complex that is involved in intra-Golgi protein trafficking. Involved in pollen tube growth by modulating Golgi morphology and vesicle trafficking homeostasis leading to the deposition of cell wall components and proteins at the pollen tube tip. Required for sporophytic development. Belongs to the COG8 …
		MNC17.5	BTB/POZ domain-containing protein; Belongs to the SKP1 family. (96 aa)
		VIP3	WD repeat-containing protein VIP3; Component of the PAF1 complex (PAF1C) which is involved in histone modifications such as methylation on histone H3 'Lys-4' (H3K4me3). Involved in regulation of flowering time. Required for the expression of the flowering repressor and MADS box gene FLC. Required for histone H3 trimethylation on 'Lys-4' (H3K4me3) and histone dimethylation on 'Lys- 36' (H3K36me2) …
		TAF6B	Transcription initiation factor TFIID subunit 6b; TAFs are components of the transcription factor IID (TFIID) complex that is essential for mediating regulation of RNA polymerase transcription. Not redundant with TAF6. (527 aa)
		SGF11	SAGA-associated factor 11; Component of a deubiquitination module (DUB module) that specifically deubiquinates monoubiquinated histone H2B (H2Bub). Does not seem to be a component of the TREX-2 complex. Seems to act independently of the SAGA multiprotein complex. The DUB module is responsible for the major H2Bub deubiquitinase activity in Arabidopsis. (181 aa)
		ENY2	Transcription and mRNA export factor ENY2; Component of a deubiquitination module (DUB module) that specifically deubiquinates monoubiquinated histone H2B (H2Bub). Does not seem to be a component of the TREX-2 complex. Seems to act independently of the SAGA multiprotein complex. The DUB module is responsible for the major H2Bub deubiquitinase activity in Arabidopsis ; Belongs to the ENY2 family. …
		TAF11	Transcription initiation factor TFIID subunit 11; TAFs are components of the transcription factor IID (TFIID) complex that is essential for mediating regulation of RNA polymerase transcription. (210 aa)
		TAF9	Transcription initiation factor TFIID subunit 9; TAFs are components of the transcription factor IID (TFIID) complex that is essential for mediating regulation of RNA polymerase transcription. (183 aa)
		TAF10	Transcription initiation factor TFIID subunit 10; TAFs are components of the transcription factor IID (TFIID) complex that is essential for mediating regulation of RNA polymerase transcription. Involved in osmotic stress adaptation during the germination stage and in gene expression related to meristem activity and leaf development; Belongs to the TAF10 family. (134 aa)
		CSU2	Protein COP1 SUPPRESSOR 2; Inhibits E3 ubiquitin-protein ligase activity of COP1, a central repressor of seedling photomorphogenesis. Represses COP1- mediated turnover of HY5 in the dark. Required for primary root development under normal light growth conditions. (279 aa)
		CSU1	E3 ubiquitin-protein ligase CSU1; RING-finger E3 ubiquitin-protein ligase that plays an major role in maintaining COP1 homeostasis in darkness. Negatively regulates COP1 protein accumulation by targeting COP1 for ubiquitination and subsequent proteasomal degradation in dark-grown seedlings. Negatively regulates the accumulation of SPA1 protein in the dark. Belongs to the NOSIP family. (310 aa)
		F3M18.22	Tyrosine--tRNA ligase 2, cytoplasmic; Catalyzes the attachment of tyrosine to tRNA(Tyr) in a two- step reaction: tyrosine is first activated by ATP to form Tyr-AMP and then transferred to the acceptor end of tRNA(Tyr). Belongs to the class-I aminoacyl-tRNA synthetase family. (748 aa)
		EMB1027	Arginine--tRNA ligase, chloroplastic/mitochondrial; Forms part of a macromolecular complex that catalyzes the attachment of specific amino acids to cognate tRNAs during protein synthesis; Belongs to the class-I aminoacyl-tRNA synthetase family. (642 aa)
		ATKRS-1	Lysine--tRNA ligase, cytoplasmic; Catalyzes the specific attachment of an amino acid to its cognate tRNA in a 2 step reaction: the amino acid (AA) is first activated by ATP to form AA-AMP and then transferred to the acceptor end of the tRNA (By similarity). Promotes aminoacylation of non-cognate tRNAs and translational recoding of lysine at nonsense codons ; Belongs to the class-II aminoacyl-tRNA…
		F28G11.14	Arginine--tRNA ligase, cytoplasmic; Forms part of a macromolecular complex that catalyzes the attachment of specific amino acids to cognate tRNAs during protein synthesis; Belongs to the class-I aminoacyl-tRNA synthetase family. (590 aa)
		F24G24.120	Isoleucine--tRNA ligase, cytoplasmic; Belongs to the class-I aminoacyl-tRNA synthetase family. (1190 aa)
		F9L1.14	Protein-protein interaction regulator family protein. (470 aa)
		Y14	RNA-binding protein Y14; Core component of the splicing-dependent multiprotein exon junction complex (EJC) deposited at splice junctions on mRNAs. The EJC is a dynamic structure consisting of core proteins and several peripheral nuclear and cytoplasmic associated factors that join the complex only transiently either during EJC assembly or during subsequent mRNA metabolism. The EJC marks the posit…
		MAGO	Protein mago nashi homolog; Core component of the splicing-dependent multiprotein exon junction complex (EJC) deposited at splice junctions on mRNAs. The EJC is a dynamic structure consisting of core proteins and several peripheral nuclear and cytoplasmic associated factors that join the complex only transiently either during EJC assembly or during subsequent mRNA metabolism. The EJC marks the po…
		SAP18	Histone deacetylase complex subunit SAP18; Links the histone deacetylase complex to transcriptional repressors bound to chromatin. Involved in the tethering of the SIN3 complex to core histone proteins. (152 aa)
		T19P19.70	SAP domain-containing protein. (633 aa)
		F28P22.26	Phenylalanine--tRNA ligase beta subunit, cytoplasmic; Belongs to the phenylalanyl-tRNA synthetase beta subunit family. Type 2 subfamily. (598 aa)
		F21A20_180	Serine--tRNA ligase, cytoplasmic; Catalyzes the attachment of serine to tRNA(Ser). Is also able to aminoacylate tRNA(Sec) with serine, to form the misacylated tRNA L- seryl-tRNA(Sec), which will be further converted into selenocysteinyl- tRNA(Sec). (451 aa)
		F7O18.7	Tryptophan--tRNA ligase, cytoplasmic. (402 aa)
		T1B8.14	Tyrosine--tRNA ligase 1, cytoplasmic; Catalyzes the attachment of tyrosine to tRNA(Tyr) in a two- step reaction: tyrosine is first activated by ATP to form Tyr-AMP and then transferred to the acceptor end of tRNA(Tyr). Belongs to the class-I aminoacyl-tRNA synthetase family. (385 aa)
		T7D17.16	Nucleic acid-binding, OB-fold-like protein. (389 aa)
		T17J13.80	Proline--tRNA ligase, cytoplasmic; Catalyzes the attachment of proline to tRNA(Pro) in a two- step reaction: proline is first activated by ATP to form Pro-AMP and then transferred to the acceptor end of tRNA(Pro). (530 aa)
		OVA9	Glutamine--tRNA ligase, cytoplasmic; Belongs to the class-I aminoacyl-tRNA synthetase family. (795 aa)
		F21E10.12	Glutamate--tRNA ligase, cytoplasmic; Catalyzes the attachment of glutamate to tRNA(Glu) in a two- step reaction: glutamate is first activated by ATP to form Glu-AMP and then transferred to the acceptor end of tRNA(Glu). Belongs to the class-I aminoacyl-tRNA synthetase family. Glutamate--tRNA ligase type 2 subfamily. (719 aa)
		F15D2.27	RNA polymerase II degradation factor-like protein (DUF1296). (831 aa)
		ATP5	ATP synthase subunit O, mitochondrial; Mitochondrial membrane ATP synthase (F(1)F(0) ATP synthase or Complex V) produces ATP from ADP in the presence of a proton gradient across the membrane which is generated by electron transport complexes of the respiratory chain. F-type ATPases consist of two structural domains, F(1) - containing the extramembraneous catalytic core and F(0) - containing the m…
		ATPQ	ATP synthase subunit d, mitochondrial; Mitochondrial membrane ATP synthase (F(1)F(0) ATP synthase or Complex V) produces ATP from ADP in the presence of a proton gradient across the membrane which is generated by electron transport complexes of the respiratory chain. F-type ATPases consist of two structural domains, F(1) - containing the extramembraneous catalytic core, and F(0) - containing the …
		F24D7.15	GMP synthase (Glutamine-hydrolyzing), putative / glutamine amidotransferase. (534 aa)
		CYCH1-1	Cyclin-H1-1; Associates with CDK-2 and CDK-3 and activates the CDK kinases. (336 aa)
		NRPB7	DNA-directed RNA polymerase II subunit 7; DNA-dependent RNA polymerase catalyzes the transcription of DNA into RNA using the four ribonucleoside triphosphates as substrates. Component of RNA polymerase II which synthesizes mRNA precursors and many functional non-coding RNAs. Pol II is the central component of the basal RNA polymerase II transcription machinery. It is composed of mobile elements t…
		MSJ1.26	DNA polymerase V family. (1306 aa)
		RBP47A	Polyadenylate-binding protein RBP47A; Heterogeneous nuclear ribonucleoprotein (hnRNP)-protein binding the poly(A) tail of mRNA and probably involved in some steps of pre-mRNA maturation. (445 aa)
		PRP39	Tetratricopeptide repeat (TPR)-like superfamily protein. (823 aa)
		PRP40B	Pre-mRNA-processing protein 40B; Binds the phosphorylated C-terminal domain (CTD) of the largest subunit of RNA polymerase II and functions as a scaffold for RNA processing machineries. May be involved in pre- mRNA splicing (Probable). (992 aa)
		RNU1	U1 small nuclear ribonucleoprotein 70 kDa; Mediates the splicing of pre-mRNA by binding to the loop I region of U1-snRNA. (427 aa)
		K3M16.10	LUC7 related protein. (404 aa)
		T13D8.9	Splicing factor PWI domain-containing protein / RNA recognition motif (RRM)-containing protein. (899 aa)
		GDP1	G-patch domain-containing protein 1; Involved in ribosome biogenesis, required for normal progression of rRNA processing. Seems to promote cell proliferation in leaves. (391 aa)
		K2A11.8	Surfeit locus protein 6. (386 aa)
		ALAAT1	Alanine aminotransferase 1, mitochondrial; Major alanine aminotransferase in roots. (543 aa)
		NADP-ME1	NADP-dependent malic enzyme 1; Belongs to the malic enzymes family. (581 aa)
		ASP3	Aspartate aminotransferase 3, chloroplastic; Amino acid aminotransferase important for the metabolism of amino acids and Krebs-cycle related organic acids. No activity with D- Asp or D-Ala as amino donors. In plants, it is involved in nitrogen metabolism and in aspects of carbon and energy metabolism. Belongs to the class-I pyridoxal-phosphate-dependent aminotransferase family. (449 aa)
		F3G5.29	Arginine biosynthesis bifunctional protein ArgJ, chloroplastic; Catalyzes two activities which are involved in the cyclic version of arginine biosynthesis: the synthesis of acetylglutamate from glutamate and acetyl-CoA, and of ornithine by transacetylation between acetylornithine and glutamate; Belongs to the ArgJ family. (468 aa)
		NADP-ME4	NADP-dependent malic enzyme 4, chloroplastic; The chloroplastic ME isoform decarboxylates malate shuttled from neighboring mesophyll cells. The CO(2) released is then refixed by ribulose-bisphosphate carboxylase. This pathway eliminates the photorespiratory loss of CO(2) that occurs in most plants (By similarity); Belongs to the malic enzymes family. (646 aa)
		GDH2-2	Glutamate dehydrogenase 2; Belongs to the Glu/Leu/Phe/Val dehydrogenases family. (411 aa)
		ASP2	Aspartate aminotransferase, cytoplasmic isozyme 1; Important for the metabolism of amino acids and Krebs-cycle related organic acids. Involved in plant nitrogen metabolism of Asp and Asp-derived amino acids and in the synthesis of Asp/Asn for seed storage. May be involved in the assessment of the pyridoxal phosphate levels in the cell. (405 aa)
		ASP1	Aspartate aminotransferase, mitochondrial; Amino acid aminotransferase important for the metabolism of amino acids and Krebs-cycle related organic acids. No activity with D- Asp or D-Ala as amino donors. In plants, it is involved in nitrogen metabolism and in aspects of carbon and energy metabolism. (430 aa)
		PGM	Phosphoglycerate/bisphosphoglycerate mutase. (332 aa)
		PGIC	Glucose-6-phosphate isomerase, cytosolic; Belongs to the GPI family. (560 aa)
		PGM1	2,3-bisphosphoglycerate-independent phosphoglycerate mutase 1; Catalyzes the interconversion of 2-phosphoglycerate and 3- phosphoglycerate; Belongs to the BPG-independent phosphoglycerate mutase family. (557 aa)
		T20E23.120	Phosphoglycerate mutase-like protein 4; May play a role in carbohydrates metabolism. (230 aa)
		IPGAM2	Probable 2,3-bisphosphoglycerate-independent phosphoglycerate mutase 2; Catalyzes the interconversion of 2-phosphoglycerate and 3- phosphoglycerate; Belongs to the BPG-independent phosphoglycerate mutase family. (560 aa)
		PGK3	Phosphoglycerate kinase 3, cytosolic; Belongs to the phosphoglycerate kinase family. (401 aa)
		ENO2	Bifunctional enolase 2/transcriptional activator; Multifunctional enzyme that acts as an enolase involved in the metabolism and as a positive regulator of cold-responsive gene transcription. Binds to the cis-element the gene promoter of STZ/ZAT10, a zinc finger transcriptional repressor. (444 aa)
		ENO1	Enolase 1, chloroplastic. (477 aa)
		ENO3	Cytosolic enolase 3. (475 aa)
		PABN2	Polyadenylate-binding protein 2; Involved in the 3'-end formation of mRNA precursors (pre- mRNA) by the addition of a poly(A) tail of 200-250 nt to the upstream cleavage product. Stimulates poly(A) polymerase (PAPOLA) conferring processivity on the poly(A) tail elongation reaction and controls also the poly(A) tail length. Increases the affinity of poly(A) polymerase for RNA. Binds to poly(A) and…
		PABN1	Polyadenylate-binding protein 1; Involved in the 3'-end formation of mRNA precursors (pre- mRNA) by the addition of a poly(A) tail of 200-250 nt to the upstream cleavage product. Stimulates poly(A) polymerase (PAPOLA) conferring processivity on the poly(A) tail elongation reaction and controls also the poly(A) tail length. Increases the affinity of poly(A) polymerase for RNA. Binds to poly(A) and…
		SR30	Serine/arginine-rich splicing factor SR30; Regulatory splicing factor that modulates alternative splicing and gene expression in specific cell types. Autoregulates its own expression. Probably involved in intron recognition and spliceosome assembly; Belongs to the splicing factor SR family. SR subfamily. (268 aa)
		PABN3	Polyadenylate-binding protein 3; Involved in the 3'-end formation of mRNA precursors (pre- mRNA) by the addition of a poly(A) tail of 200-250 nt to the upstream cleavage product. Stimulates poly(A) polymerase (PAPOLA) conferring processivity on the poly(A) tail elongation reaction and controls also the poly(A) tail length. Increases the affinity of poly(A) polymerase for RNA. Binds to poly(A) and…
		RSZ22A	Serine/arginine-rich splicing factor RSZ22A; Probably involved in intron recognition and spliceosome assembly; Belongs to the splicing factor SR family. RSZ subfamily. (196 aa)
		RH15	DEAD-box ATP-dependent RNA helicase 15; ATP-dependent RNA helicase involved in pre-mRNA splicing. Required for the export of mRNA out of the nucleus. In addition to ssRNA and dsRNA, binds dsDNA, but not ssDNA. Belongs to the DEAD box helicase family. DECD subfamily. (427 aa)
		UPF1	Regulator of nonsense transcripts 1 homolog; Involved in nonsense-mediated decay (NMD) of mRNAs containing premature stop codons (premature termination codon PTC) by associating with the nuclear exon junction complex (EJC) and serving as link between the EJC core and NMD machinery. Eliminates the production of nonsense-containing RNAs (ncRNAs). Required for plant development and adaptation to env…
		EIF4A1	Eukaryotic initiation factor 4A-1; ATP-dependent RNA helicase which is a subunit of the eIF4F complex involved in cap recognition and is required for mRNA binding to ribosome. In the current model of translation initiation, eIF4A unwinds RNA secondary structures in the 5'-UTR of mRNAs which is necessary to allow efficient binding of the small ribosomal subunit, and subsequent scanning for the ini…
		ALY3-2	THO complex subunit 4C; Export adapter involved in nuclear export of spliced and unspliced mRNA. (295 aa)
		ALY1-2	THO complex subunit 4A; Export adapter involved in nuclear export of spliced and unspliced mRNA. (244 aa)
		ALY2-2	THO complex subunit 4B; Export adapter involved in nuclear export of spliced and unspliced mRNA; Belongs to the ALYREF family. (292 aa)
		ALY4	THO complex subunit 4D; Export adapter involved in nuclear export of spliced and unspliced mRNA. Plays a role in disease resistance. Mediates multiple defense responses triggered by NEP1, including stomatal closure, hypersensitive cell death (HCD) and defense-related gene expression ; Belongs to the ALYREF family. (288 aa)
		PYM-2	Partner of Y14 and mago; Key regulator of the exon junction complex (EJC), a multiprotein complex that associates immediately upstream of the exon- exon junction on mRNAs and serves as a positional landmark for the intron exon structure of genes and directs post-transcriptional processes in the cytoplasm such as mRNA export, nonsense-mediated mRNA decay (NMD) or translation. Acts as an EJC disass…
		F9L1.22	CASC3/Barentsz eIF4AIII binding protein. (585 aa)
		EIF4A3	Eukaryotic initiation factor 4A-III homolog; ATP-dependent RNA helicase. Core component of the splicing- dependent multiprotein exon junction complex (EJC) deposited at splice junctions on mRNAs. The EJC is a dynamic structure consisting of core proteins and several peripheral nuclear and cytoplasmic associated factors that join the complex only transiently either during EJC assembly or during su…
		NUP98B	Nuclear pore complex protein NUP98B; Belongs to the nucleoporin GLFG family. (997 aa)
		NUP85	Nuclear pore complex protein NUP85; Functions as component of the nuclear pore complex (NPC). (716 aa)
		GLE1	Protein GLE1; Required for seed viability; Belongs to the GLE1 family. (611 aa)
		NUP54	Nuclear pore complex protein NUP54. (377 aa)
		SEC13B	Protein transport protein SEC13 homolog B; Required for protein transport from the endoplasmic reticulum to the Golgi apparatus. (302 aa)
		RAE1	Protein RAE1. (349 aa)
		T28P6.24	Ribosomal RNA-processing protein. (200 aa)
		MZA15.26	RNA-binding (RRM/RBD/RNP motifs) family protein. (501 aa)
		CDT1A	CDT1-like protein a, chloroplastic; Member of the pre-replication complex. Component of the plastid division machinery. Promotes polyloidization and regulates endoreduplication. Involved in the coordination of cell and plastid division. (571 aa)
		RH18	DEAD-box ATP-dependent RNA helicase 18; Belongs to the DEAD box helicase family. DDX55/SPB4 subfamily. (593 aa)
		VPS18	Vacuolar sorting protein 18; Essential protein required during embryogenesis. Believed to act as a core component of the putative HOPS endosomal tethering complex and of the class C core vacuole/endosome tethering (CORVET) complex. CORVET is required for vacuolar transport of SYP22. HOPS is required for the central vacuole formation. Involved in root development. Plays a role in vesicle-mediated …
		VAMP727	Vesicle-associated membrane protein 727; Involved in the targeting and/or fusion of transport vesicles to their target membrane; Belongs to the synaptobrevin family. (240 aa)
		F3P11.14	Transducin family protein / WD-40 repeat family protein. (469 aa)
		NMD3	60S ribosomal export protein NMD3; Acts as an adapter for the XPO1/CRM1-mediated export of the 60S ribosomal subunit; Belongs to the NMD3 family. (516 aa)
		T15N1.90	tRNA (adenine(58)-N(1))-methyltransferase. (318 aa)
		EBP1	ERBB-3 BINDING PROTEIN 1; Binds RNA. Associates with 28S, 18S and 5.8S mature rRNAs, several rRNA precursors and probably U3 small nucleolar RNA. May be involved in regulation of intermediate and late steps of rRNA processing. May be involved in ribosome assembly (By similarity). Required for expression of cell cycle genes such as CYCD3-1, RNR2A and CDKB1-1. Promotes, in a dose- and auxin-depende…
		F19H22.4	tRNA-dihydrouridine(47) synthase [NAD(P)(+)]-like; Catalyzes the synthesis of dihydrouridine, a modified base found in the D-loop of most tRNAs; Belongs to the Dus family. Dus3 subfamily. (691 aa)
		RH27	DEAD-box ATP-dependent RNA helicase 27; Belongs to the DEAD box helicase family. DDX18/HAS1 subfamily. (633 aa)
		RH25	DEAD-box ATP-dependent RNA helicase 25; Belongs to the DEAD box helicase family. (563 aa)
		LSG1-2	GTPase LSG1-2; GTPase involved in ribosome biogenesis (Probable). Binds to 23S rRNA and associates with 60S pre-ribosomes. Involved in early cotyledon and leaf development. Belongs to the TRAFAC class YlqF/YawG GTPase family. (589 aa)
		T30N20.280	Polynucleotide 5'-hydroxyl-kinase NOL9; Polynucleotide 5'-kinase involved in rRNA processing. (368 aa)
		MXC9.18	Las1-like family protein. (611 aa)
		RID3	Protein ROOT INITIATION DEFECTIVE 3; Involved in meristem development. Acts as negative regulator of the CUC-STM pathway in shoot apical meristem (SAM) neo-formation. (438 aa)
		RH51	DEAD-box ATP-dependent RNA helicase 51; Belongs to the DEAD box helicase family. DDX18/HAS1 subfamily. (568 aa)
		T3F17.6	Eukaryotic translation initiation factor 3 subunit I; Component of the eukaryotic translation initiation factor 3 (eIF-3) complex, which is involved in protein synthesis of a specialized repertoire of mRNAs and, together with other initiation factors, stimulates binding of mRNA and methionyl-tRNAi to the 40S ribosome. The eIF-3 complex specifically targets and initiates translation of a subset of…
		F20D21.11	Protein translation factor SUI1 homolog 1; Probably involved in translation. (113 aa)
		MBG8.2	Translation initiation factor SUI1 family protein. (113 aa)
		T15P17.7	Probable eukaryotic translation initiation factor 5-1; Catalyzes the hydrolysis of GTP bound to the 40S ribosomal initiation complex (40S.mRNA.Met-tRNA[F].eIF-2.GTP) with the subsequent joining of a 60S ribosomal subunit resulting in the release of eIF-2 and the guanine nucleotide. The subsequent joining of a 60S ribosomal subunit results in the formation of a functional 80S initiation complex (8…
		F28K19.5	Probable eukaryotic translation initiation factor 5-2; Catalyzes the hydrolysis of GTP bound to the 40S ribosomal initiation complex (40S.mRNA.Met-tRNA[F].eIF-2.GTP) with the subsequent joining of a 60S ribosomal subunit resulting in the release of eIF-2 and the guanine nucleotide. The subsequent joining of a 60S ribosomal subunit results in the formation of a functional 80S initiation complex (8…
		TIF3B1	Eukaryotic translation initiation factor 3 subunit B; RNA-binding component of the eukaryotic translation initiation factor 3 (eIF-3) complex, which is involved in protein synthesis of a specialized repertoire of mRNAs and, together with other initiation factors, stimulates binding of mRNA and methionyl-tRNAi to the 40S ribosome. The eIF-3 complex specifically targets and initiates translation of…
		F14P3.15	Eukaryotic translation initiation factor 3 subunit M; Component of the eukaryotic translation initiation factor 3 (eIF-3) complex, which is involved in protein synthesis of a specialized repertoire of mRNAs and, together with other initiation factors, stimulates binding of mRNA and methionyl-tRNAi to the 40S ribosome. The eIF-3 complex specifically targets and initiates translation of a subset of…
		F4JY76_ARATH	Eukaryotic translation initiation factor 3 subunit L; Component of the eukaryotic translation initiation factor 3 (eIF-3) complex, which is involved in protein synthesis of a specialized repertoire of mRNAs and, together with other initiation factors, stimulates binding of mRNA and methionyl-tRNAi to the 40S ribosome. The eIF-3 complex specifically targets and initiates translation of a subset of…
		T25O11.11	Eukaryotic translation initiation factor 3 subunit J; Component of the eukaryotic translation initiation factor 3 (eIF-3) complex, which is involved in protein synthesis of a specialized repertoire of mRNAs and, together with other initiation factors, stimulates binding of mRNA and methionyl-tRNAi to the 40S ribosome. The eIF-3 complex specifically targets and initiates translation of a subset of…
		EIF3G1	Eukaryotic translation initiation factor 3 subunit G; RNA-binding component of the eukaryotic translation initiation factor 3 (eIF-3) complex, which is involved in protein synthesis of a specialized repertoire of mRNAs and, together with other initiation factors, stimulates binding of mRNA and methionyl-tRNAi to the 40S ribosome. The eIF-3 complex specifically targets and initiates translation of…
		F15E12.10	Eukaryotic translation initiation factor 3 subunit J; Component of the eukaryotic translation initiation factor 3 (eIF-3) complex, which is involved in protein synthesis of a specialized repertoire of mRNAs and, together with other initiation factors, stimulates binding of mRNA and methionyl-tRNAi to the 40S ribosome. The eIF-3 complex specifically targets and initiates translation of a subset of…
		K9L2.10	Eukaryotic translation initiation factor 3 subunit D; mRNA cap-binding component of the eukaryotic translation initiation factor 3 (eIF-3) complex, which is involved in protein synthesis of a specialized repertoire of mRNAs and, together with other initiation factors, stimulates binding of mRNA and methionyl-tRNAi to the 40S ribosome. The eIF-3 complex specifically targets and initiates translati…
		T20K14.220	Eukaryotic translation initiation factor 3 subunit M; Component of the eukaryotic translation initiation factor 3 (eIF-3) complex, which is involved in protein synthesis of a specialized repertoire of mRNAs and, together with other initiation factors, stimulates binding of mRNA and methionyl-tRNAi to the 40S ribosome. The eIF-3 complex specifically targets and initiates translation of a subset of…
		TIF3D1	Eukaryotic translation initiation factor 3 subunit D; mRNA cap-binding component of the eukaryotic translation initiation factor 3 (eIF-3) complex, which is involved in protein synthesis of a specialized repertoire of mRNAs and, together with other initiation factors, stimulates binding of mRNA and methionyl-tRNAi to the 40S ribosome. The eIF-3 complex specifically targets and initiates translati…
		TIF3H1	Eukaryotic translation initiation factor 3 subunit H; Component of the eukaryotic translation initiation factor 3 (eIF-3) complex, which is involved in protein synthesis of a specialized repertoire of mRNAs and, together with other initiation factors, stimulates binding of mRNA and methionyl-tRNAi to the 40S ribosome. The eIF-3 complex specifically targets and initiates translation of a subset of…
		EIF3B-2	Eukaryotic translation initiation factor 3 subunit B; Component of the eukaryotic translation initiation factor 3 (eIF-3) complex, which is involved in protein synthesis and, together with other initiation factors, stimulates binding of mRNA and methionyl-tRNAi to the 40S ribosome; Belongs to the eIF-3 subunit B family. (714 aa)
		TIF3C1	Eukaryotic translation initiation factor 3 subunit C; Component of the eukaryotic translation initiation factor 3 (eIF-3) complex, which is involved in protein synthesis of a specialized repertoire of mRNAs and, together with other initiation factors, stimulates binding of mRNA and methionyl-tRNAi to the 40S ribosome. The eIF-3 complex specifically targets and initiates translation of a subset of…
		TIF3F1	Eukaryotic translation initiation factor 3 subunit F; Component of the eukaryotic translation initiation factor 3 (eIF-3) complex, which is involved in protein synthesis of a specialized repertoire of mRNAs and, together with other initiation factors, stimulates binding of mRNA and methionyl-tRNAi to the 40S ribosome. The eIF-3 complex specifically targets and initiates translation of a subset of…
		T13E11.13	SH3 domain-containing protein. (1198 aa)
		CYP40	Peptidyl-prolyl cis-trans isomerase CYP40; PPIases accelerate the folding of proteins. It catalyzes the cis-trans isomerization of proline imidic peptide bonds in oligopeptides. Involved in promoting the expression of the juvenile phase of vegetative development, and, to a lower extent, in regulating the positioning of floral buds, floral morphogenesis and the expression of HSPs. (361 aa)
		SGT1B	Protein SGT1 homolog B; Involved in plant innate immunity. Is essential for resistance conferred by multiple R genes recognizing different oomycete pathogen isolates like avirulent H.parasitica (downy mildew). Contributes additively with RAR1 to RPP5-dependent resistance. Not required for RPM1, RPS2, RPS4 and RPS5-mediated resistance. Functions as negative regulator of RPS5 accumulation by assist…
		F12A24.12	Splicing factor, CC1-like protein. (610 aa)
		F17J16.70	Importin beta-like SAD2 homolog; Functions probably in nuclear protein import, either by acting as autonomous nuclear transport receptor or as an adapter-like protein in association with other importin subunits. (1030 aa)
		F19B11.9	annotation not available (453 aa)
		UBP24	Ubiquitin carboxyl-terminal hydrolase 24; Recognizes and hydrolyzes the peptide bond at the C-terminal Gly of ubiquitin. Involved in the processing of poly-ubiquitin precursors as well as that of ubiquitinated proteins (By similarity). Belongs to the peptidase C19 family. (551 aa)
		RTE1	Protein REVERSION-TO-ETHYLENE SENSITIVITY1; Acts at an early step in the ethylene signaling pathway. Positively regulates ETR1, leading to the negative regulation of ethylene responses. (250 aa)
		ETR2	Ethylene receptor 2; Ethylene receptor related to bacterial two-component regulators. Acts as a redundant negative regulator of ethylene signaling. (773 aa)
		ERS1	Ethylene response sensor 1; Ethylene receptor related to bacterial two-component regulators. Acts as a redundant negative regulator of ethylene signaling. (613 aa)
		MEFG2	Elongation factor G-2, mitochondrial; Mitochondrial GTPase that catalyzes the GTP-dependent ribosomal translocation step during translation elongation. During this step, the ribosome changes from the pre-translocational (PRE) to the post-translocational (POST) state as the newly formed A-site-bound peptidyl-tRNA and P-site-bound deacylated tRNA move to the P and E sites, respectively. Catalyzes t…
		TKL-2	Transketolase-2, chloroplastic; Catalyzes the reversible transfer of a two-carbon ketol group from fructose-6-phosphate or sedoheptulose-7-phosphate to glyceraldehyde-3-phosphate to yield xylulose-5-phosphate and erythrose- 4-phosphate or ribose-5-phosphate, respectively (By similarity). Could act as a stress sensor involved in adaptation process; Belongs to the transketolase family. (741 aa)
		PGD1	6-phosphogluconate dehydrogenase, decarboxylating 1, chloroplastic; Catalyzes the oxidative decarboxylation of 6-phosphogluconate to ribulose 5-phosphate and CO(2), with concomitant reduction of NADP to NADPH. (487 aa)
		PGD3	6-phosphogluconate dehydrogenase, decarboxylating 3, chloroplastic; Catalyzes the oxidative decarboxylation of 6-phosphogluconate to ribulose 5-phosphate and CO(2), with concomitant reduction of NADP to NADPH. (487 aa)
		PGD2	6-phosphogluconate dehydrogenase, decarboxylating 2; Catalyzes the oxidative decarboxylation of 6-phosphogluconate to ribulose 5-phosphate and CO(2), with concomitant reduction of NADP to NADPH. Required for guided growth of the male gametophytes and interaction between the pollen tube and the ovule. (486 aa)
		PFP-BETA1	Pyrophosphate--fructose 6-phosphate 1-phosphotransferase subunit beta 1; Catalytic subunit of pyrophosphate--fructose 6-phosphate 1- phosphotransferase. Catalyzes the phosphorylation of D-fructose 6- phosphate, the first committing step of glycolysis. Uses inorganic phosphate (PPi) as phosphoryl donor instead of ATP like common ATP- dependent phosphofructokinases (ATP-PFKs), which renders the rea…
		PFP-ALPHA1	Pyrophosphate--fructose 6-phosphate 1-phosphotransferase subunit alpha 1; Regulatory subunit of pyrophosphate--fructose 6-phosphate 1- phosphotransferase; Belongs to the phosphofructokinase type A (PFKA) family. PPi-dependent PFK group II subfamily. Clade 'Long' sub-subfamily. (614 aa)
		PRS2	Ribose-phosphate pyrophosphokinase 2, chloroplastic; Belongs to the ribose-phosphate pyrophosphokinase family. (400 aa)
		PFK7	ATP-dependent 6-phosphofructokinase 7; Catalyzes the phosphorylation of D-fructose 6-phosphate to fructose 1,6-bisphosphate by ATP, the first committing step of glycolysis; Belongs to the phosphofructokinase type A (PFKA) family. PPi-dependent PFK group II subfamily. Atypical ATP-dependent clade 'X' sub-subfamily. (485 aa)
		PFP-ALPHA2	Pyrophosphate--fructose 6-phosphate 1-phosphotransferase subunit alpha 2; Regulatory subunit of pyrophosphate--fructose 6-phosphate 1- phosphotransferase; Belongs to the phosphofructokinase type A (PFKA) family. PPi-dependent PFK group II subfamily. Clade 'Long' sub-subfamily. (617 aa)
		FBA6	Fructose-bisphosphate aldolase 6, cytosolic; Fructose-bisphosphate aldolase that plays a key role in glycolysis and gluconeogenesis. Associates with GAPC1 to the outer mitochondrial membrane, in a redox-dependent manner, leading to binding and bundling of actin. Actin binding and bundling occurs under oxidizing conditions and is reversible under reducing conditions. May be part of a redox-depende…
		PFK2	ATP-dependent 6-phosphofructokinase 2; Catalyzes the phosphorylation of D-fructose 6-phosphate to fructose 1,6-bisphosphate by ATP, the first committing step of glycolysis; Belongs to the phosphofructokinase type A (PFKA) family. PPi-dependent PFK group II subfamily. Atypical ATP-dependent clade 'X' sub-subfamily. (444 aa)
		PFK5	ATP-dependent 6-phosphofructokinase 5, chloroplastic; Catalyzes the phosphorylation of D-fructose 6-phosphate to fructose 1,6-bisphosphate by ATP, the first committing step of glycolysis; Belongs to the phosphofructokinase type A (PFKA) family. PPi-dependent PFK group II subfamily. Atypical ATP-dependent clade 'X' sub-subfamily. (537 aa)
		FBA8	Fructose-bisphosphate aldolase 8, cytosolic; Fructose-bisphosphate aldolase that plays a key role in glycolysis and gluconeogenesis. (358 aa)
		FBA3	Fructose-bisphosphate aldolase 3, chloroplastic; Plays a key role in glycolysis and gluconeogenesis. (391 aa)
		PGM3	Probable phosphoglucomutase, cytoplasmic 1; This enzyme participates in both the breakdown and synthesis of glucose; Belongs to the phosphohexose mutase family. (583 aa)
		RPI1	Probable ribose-5-phosphate isomerase 1; Catalyzes the reversible conversion of ribose-5-phosphate to ribulose 5-phosphate. (267 aa)
		GAPCP2	Glyceraldehyde-3-phosphate dehydrogenase GAPCP2, chloroplastic; Involved in plastidial glycolytic pathway and plays a specific role in glycolytic energy production in non-green plastids and chloroplasts. Essential for breakdown of starch to form sucrose for export to non-photosynthetic tissues, and to generate primary metabolites for anabolic pathways such as fatty acid and amino acid synthesis. …
		GAPCP1	Glyceraldehyde-3-phosphate dehydrogenase GAPCP1, chloroplastic; Involved in plastidial glycolytic pathway and plays a specific role in glycolytic energy production in non-green plastids and chloroplasts. Essential for breakdown of starch to form sucrose for export to non-photosynthetic tissues, and to generate primary metabolites for anabolic pathways such as fatty acid and amino acid synthesis. …
		GAPC1	Glyceraldehyde-3-phosphate dehydrogenase GAPC1, cytosolic; Key enzyme in glycolysis that catalyzes the first step of the pathway by converting D-glyceraldehyde 3-phosphate (G3P) into 3- phospho-D-glyceroyl phosphate. Essential for the maintenance of cellular ATP levels and carbohydrate metabolism. Required for full fertility. Involved in response to oxidative stress by mediating plant responses t…
		GAPC2	Glyceraldehyde-3-phosphate dehydrogenase GAPC2, cytosolic; Key enzyme in glycolysis that catalyzes the first step of the pathway by converting D-glyceraldehyde 3-phosphate (G3P) into 3- phospho-D-glyceroyl phosphate. Essential for the maintenance of cellular ATP levels and carbohydrate metabolism (By similarity). Binds DNA in vitro. (338 aa)
		F9N12.9	Ribulose-phosphate 3-epimerase; Belongs to the ribulose-phosphate 3-epimerase family. (227 aa)
		TRA2	Aldolase-type TIM barrel family protein. (438 aa)
		F4IWK4_ARATH	Sucrase/ferredoxin-like family protein. (379 aa)
		PYRD	Dihydroorotate dehydrogenase (quinone), mitochondrial; Catalyzes the conversion of dihydroorotate to orotate with quinone as electron acceptor; Belongs to the dihydroorotate dehydrogenase family. Type 2 subfamily. (460 aa)
		PYD1	Dihydropyrimidine dehydrogenase (NADP(+)), chloroplastic; Involved in pyrimidine base degradation. Catalyzes the reduction of uracil to 5,6-dihydrouracil (DHU) by using NADH as a specific cosubstrate and the reduction of thymine to 5,6-dihydrothymine (DHT). Involved in the recycling of nitrogen from nucleobases to general nitrogen metabolism; Belongs to the dihydropyrimidine dehydrogenase family.…
		ALDH5F1	Succinate-semialdehyde dehydrogenase, mitochondrial; Oxidizes specifically succinate semialdehyde. Involved in plant response to environmental stress by preventing the accumulation of reactive oxygen species, probably by regulating proline, gamma- hydroxybutyrate (GHB) and gamma-aminobutyrate (GABA) levels. Required for the maintenance of the shoot apical meristem (SAM) structure and subsequent a…
		SDH2-1	Succinate dehydrogenase [ubiquinone] iron-sulfur subunit 1, mitochondrial; Iron-sulfur protein (IP) subunit of succinate dehydrogenase (SDH) that is involved in complex II of the mitochondrial electron transport chain and is responsible for transferring electrons from succinate to ubiquinone (coenzyme Q). (279 aa)
		F11A3.3	Succinate--CoA ligase [ADP-forming] subunit beta, mitochondrial; Succinyl-CoA synthetase functions in the citric acid cycle (TCA), coupling the hydrolysis of succinyl-CoA to the synthesis of ATP and thus represents the only step of substrate-level phosphorylation in the TCA. The beta subunit provides nucleotide specificity of the enzyme and binds the substrate succinate, while the binding sites f…
		ACLB-2	ATP-citrate synthase beta chain protein 2; ATP citrate-lyase is the primary enzyme responsible for the synthesis of cytosolic acetyl-CoA, used for the elongation of fatty acids and biosynthesis of isoprenoids, flavonoids and malonated derivatives. May supply substrate to the cytosolic acetyl-CoA carboxylase, which generates the malonyl-CoA used for the synthesis of a multitude of compounds, inclu…
		ACLA-2	ATP-citrate synthase alpha chain protein 2; ATP citrate-lyase is the primary enzyme responsible for the synthesis of cytosolic acetyl-CoA, used for the elongation of fatty acids and biosynthesis of isoprenoids, flavonoids and malonated derivatives. May supply substrate to the cytosolic acetyl-CoA carboxylase, which generates the malonyl-CoA used for the synthesis of a multitude of compounds, incl…
		ACLA-1	ATP-citrate synthase alpha chain protein 1; ATP citrate-lyase is the primary enzyme responsible for the synthesis of cytosolic acetyl-CoA, used for the elongation of fatty acids and biosynthesis of isoprenoids, flavonoids and malonated derivatives. May supply substrate to the cytosolic acetyl-CoA carboxylase, which generates the malonyl-CoA used for the synthesis of a multitude of compounds, incl…
		IDH1	Isocitrate dehydrogenase [NAD] regulatory subunit 1, mitochondrial; Performs an essential role in the oxidative function of the citric acid cycle; Belongs to the isocitrate and isopropylmalate dehydrogenases family. (367 aa)
		IDH6	Isocitrate dehydrogenase [NAD] catalytic subunit 6, mitochondrial; Performs an essential role in the oxidative function of the citric acid cycle; Belongs to the isocitrate and isopropylmalate dehydrogenases family. (374 aa)
		IDH5	Isocitrate dehydrogenase [NAD] catalytic subunit 5, mitochondrial; Performs an essential role in the oxidative function of the citric acid cycle; Belongs to the isocitrate and isopropylmalate dehydrogenases family. (374 aa)
		CICDH	Cytosolic isocitrate dehydrogenase [NADP]; May supply 2-oxoglutarate for amino acid biosynthesis and ammonia assimilation via the glutamine synthetase/glutamate synthase (GS/GOGAT) pathway. May be involved in the production of NADPH to promote redox signaling or homeostasis in response to oxidative stress. Belongs to the isocitrate and isopropylmalate dehydrogenases family. (410 aa)
		MKD15.11	Succinate--CoA ligase [ADP-forming] subunit alpha-2, mitochondrial; Succinyl-CoA synthetase functions in the citric acid cycle (TCA), coupling the hydrolysis of succinyl-CoA to the synthesis of ATP and thus represents the only step of substrate-level phosphorylation in the TCA. The alpha subunit of the enzyme binds the substrates coenzyme A and phosphate, while succinate binding and nucleotide sp…
		T15N1.80	Isocitrate dehydrogenase [NADP], chloroplastic/mitochondrial; May be involved in response to oxidative stresses. Belongs to the isocitrate and isopropylmalate dehydrogenases family. (485 aa)
		F8L15_30	Succinate--CoA ligase [ADP-forming] subunit alpha-1, mitochondrial; Succinyl-CoA synthetase functions in the citric acid cycle (TCA), coupling the hydrolysis of succinyl-CoA to the synthesis of ATP and thus represents the only step of substrate-level phosphorylation in the TCA. The alpha subunit of the enzyme binds the substrates coenzyme A and phosphate, while succinate binding and nucleotide sp…
		LPD2-2	Dihydrolipoyl dehydrogenase 2, mitochondrial; Lipoamide dehydrogenase is a component of the glycine decarboxylase (GDC) or glycine cleavage system as well as of the alpha- ketoacid dehydrogenase complexes. LPD1 is probably the protein most often associated with the glycine decarboxylase complex while LPD2 is probably incorporated into alpha-ketoacid dehydrogenase complexes. Belongs to the class-I…
		F4IXH9_ARATH	ARM repeat superfamily protein. (551 aa)
		RPN12A	26S proteasome non-ATPase regulatory subunit 8 homolog A; Acts as a regulatory subunit of the 26S proteasome which is involved in the ATP-dependent degradation of ubiquitinated proteins. May help to control the degradation of one or more factors that repress cytokinin signaling. Plays an important role for balancing cell expansion with cell proliferation rates during shoot development. (267 aa)
		RPN3B	26S proteasome non-ATPase regulatory subunit 3 homolog B; Acts as a regulatory subunit of the 26 proteasome which is involved in the ATP-dependent degradation of ubiquitinated proteins. (487 aa)
		RPN3A	26S proteasome non-ATPase regulatory subunit 3 homolog A; Acts as a regulatory subunit of the 26 proteasome which is involved in the ATP-dependent degradation of ubiquitinated proteins. (488 aa)
		RPN9A	26S proteasome non-ATPase regulatory subunit 13 homolog A; Acts as a regulatory subunit of the 26S proteasome which is involved in the ATP-dependent degradation of ubiquitinated proteins. (386 aa)
		RPN9B	26S proteasome non-ATPase regulatory subunit 13 homolog B; Acts as a regulatory subunit of the 26S proteasome which is involved in the ATP-dependent degradation of ubiquitinated proteins. (386 aa)
		GEBPL	GLABROUS1 enhancer-binding protein-like; Transcription factor that binds promoters containing the CryR2 element, 5'-ACATAWCT-3'. The DNA-binding activity is decreased upon direct physical interaction with the mediator subunits and is modulated by redox conditions. The oxidized protein is the preferential binding form. (368 aa)
		GYRA	DNA gyrase subunit A, chloroplastic/mitochondrial; A type II topoisomerase that negatively supercoils closed circular double-stranded DNA in an ATP-dependent manner. Belongs to the type II topoisomerase GyrA/ParC subunit family. (950 aa)
		MJC20.17	Mediator-associated protein 3. (92 aa)
		MUB3.20	Mediator-associated protein 2. (211 aa)
		BIP1	Heat shock 70 kDa protein BIP1; In cooperation with other chaperones, Hsp70s are key components that facilitate folding of de novo synthesized proteins, assist translocation of precursor proteins into organelles, and are responsible for degradation of damaged protein under stress conditions (Probable). Involved in polar nuclei fusion during female gametophyte development and is essential for the …
		SDN3	Small RNA degrading nuclease 3; 3'-5' exonuclease degrading single-stranded small RNAs. (782 aa)
		F9F13.2	Transcription initiation factor IIE subunit beta; Recruits TFIIH to the initiation complex and stimulates the RNA polymerase II C-terminal domain kinase and DNA-dependent ATPase activities of TFIIH. Both TFIIH and TFIIE are required for promoter clearance by RNA polymerase. (286 aa)
		MED20A	Mediator of RNA polymerase II transcription subunit 20a; Component of the Mediator complex, a coactivator involved in the regulated transcription of nearly all RNA polymerase II-dependent genes. Mediator functions as a bridge to convey information from gene- specific regulatory proteins to the basal RNA polymerase II transcription machinery. The Mediator complex, having a compact conformation in …
		MED19A	Mediator of RNA polymerase II transcription subunit 19a; Component of the Mediator complex, a coactivator involved in the regulated transcription of nearly all RNA polymerase II-dependent genes. Mediator functions as a bridge to convey information from gene- specific regulatory proteins to the basal RNA polymerase II transcription machinery. The Mediator complex, having a compact conformation in …
		NUP93B	Nuclear pore complex protein NUP93B; Belongs to the nucleoporin interacting component (NIC) family. (860 aa)
		NUP35	Nuclear pore complex protein NUP35; Belongs to the Nup35 family. (329 aa)
		F4J376_ARATH	Class II aaRS and biotin synthetases superfamily protein. (244 aa)
		MNJ8.10	Serine/threonine-protein kinase RIO1; Belongs to the protein kinase superfamily. RIO-type Ser/Thr kinase family. (531 aa)
		F27C12.9	Serine/threonine-protein kinase RIO1; Belongs to the protein kinase superfamily. RIO-type Ser/Thr kinase family. (537 aa)
		RID2	18S rRNA (guanine-N(7))-methyltransferase RID2; Essential protein. S-adenosyl-L-methionine- dependent methyltransferase that specifically methylates the N(7) position of a guanine in 18S rRNA. Requires the methyltransferase adapter protein TRM112 for full rRNA methyltransferase activity. Important for biogenesis end export of the 40S ribosomal subunit independent on its methyltransferase activity…
		F4J5I0_ARATH	SIT4 phosphatase-associated family protein. (789 aa)
		FYPP1	Phytochrome-associated serine/threonine-protein phosphatase 1; Dephosphorylates phosphorylated phytochromes, with a preference toward Pfr forms. Plays a major role in the photoperiodic control of flowering time in long days by modulating phytochrome signals in flowering time control (By similarity). (303 aa)
		TIF3I1	Eukaryotic translation initiation factor 3 subunit I; Component of the eukaryotic translation initiation factor 3 (eIF-3) complex, which is involved in protein synthesis of a specialized repertoire of mRNAs and, together with other initiation factors, stimulates binding of mRNA and methionyl-tRNAi to the 40S ribosome. The eIF-3 complex specifically targets and initiates translation of a subset of…
		EMB2788	Ribosome 60S biogenesis amino-terminal protein. (2574 aa)
		F4J8X6_ARATH	annotation not available (587 aa)
		MUB3.17	Ribosomal protein L17 family protein; Belongs to the bacterial ribosomal protein bL17 family. (160 aa)
		F20O9.30	Ribosomal protein L22p/L17e family protein; Belongs to the universal ribosomal protein uL22 family. (271 aa)
		MKM21.12	Mitochondrial ribosomal protein L27. (94 aa)
		F26K9_240	Complex 1 family protein / LVR family protein; Belongs to the complex I LYR family. (106 aa)
		F28J7.7	Mitochondrial ribosomal protein L37. (126 aa)
		F28M20.20	Probable diphthine methyl ester synthase; S-adenosyl-L-methionine-dependent methyltransferase that catalyzes four methylations of the modified target histidine residue in translation elongation factor 2 (EF-2), to form an intermediate called diphthine methyl ester. The four successive methylation reactions represent the second step of diphthamide biosynthesis. (277 aa)
		Q8GXP7_ARATH	Mitochondrial inner membrane translocase complex, subunit Tim44-related protein. (313 aa)
		F4JF14_ARATH	Transducin family protein / WD-40 repeat family protein. (953 aa)
		POLD1	DNA polymerase delta catalytic subunit; This polymerase possesses two enzymatic activities: DNA synthesis (polymerase) and an exonucleolytic activity that degrades single-stranded DNA in the 3'- to 5'-direction. (1095 aa)
		EMB2813	Probable DNA primase large subunit; DNA primase is the polymerase that synthesizes small RNA primers for the Okazaki fragments made during discontinuous DNA replication; Belongs to the eukaryotic-type primase large subunit family. (454 aa)
		BPS2	BPS1-like protein. (347 aa)
		BPS3	BPS1-like protein. (348 aa)
		MCM2	DNA replication licensing factor MCM2; Probable component of the MCM2-7 complex (MCM complex) that may function as a DNA helicase and which is essential to undergo a single round of replication initiation and elongation per cell cycle in eukaryotic cells. May play a crucial role in the control of de- differentiation and cell proliferation processes required for lateral root formation. Is essentia…
		MCM6	DNA replication licensing factor MCM6; Probable component of the MCM2-7 complex (MCM complex) that may function as a DNA helicase and which is essential to undergo a single round of replication initiation and elongation per cell cycle in eukaryotic cells. (831 aa)
		MCM7	DNA replication licensing factor MCM7; Probable component of the MCM2-7 complex (MCM complex) that may function as a DNA helicase and which is essential to undergo a single round of replication initiation and elongation per cell cycle in eukaryotic cells (By similarity). Required for megagametophyte and embryo development. (716 aa)
		MCM5	DNA replication licensing factor MCM5; Probable component of the MCM2-7 complex (MCM complex) that may function as a DNA helicase and which is essential to undergo a single round of replication initiation and elongation per cell cycle in eukaryotic cells. (727 aa)
		MCM4	DNA replication licensing factor MCM4; Probable component of the MCM2-7 complex (MCM complex) that may function as a DNA helicase and which is essential to undergo a single round of replication initiation and elongation per cell cycle in eukaryotic cells. (847 aa)
		MCM3	DNA replication licensing factor MCM3; Probable component of the MCM2-7 complex (MCM complex) that may function as a DNA helicase and which is essential to undergo a single round of replication initiation and elongation per cell cycle in eukaryotic cells. (776 aa)
		HSP90-6	Heat shock protein 90-6, mitochondrial; Molecular chaperone which stabilizes unfolding protein intermediates and functions as a folding molecular chaperone that assists the non-covalent folding of proteins in an ATP-dependent manner. (799 aa)
		HSP90-7	Endoplasmin homolog; May have a molecular chaperone role in the processing of secreted materials. Required for shoot apical meristem (SAM), root apical meristem (RAM) and floral meristem (FM) formation, probably by regulating the folding of CLAVATA proteins (CLVs). Also involved in pollen tube elongation. Involved in resistance to tunicamycin- or high calcium-induced ER stresses. Possesses ATPase…
		HSP90-5	Heat shock protein 90-5, chloroplastic; Molecular chaperone required for chloroplast biogenesis. Essential for chloroplast biogenesis and maintenance, and thus for embryogenesis. May be involved in the disassembly of VIPP1 for thylakoid membrane formation and/or maintenance. Cooperates with TIC components and other molecular chaperones to drive transport of preproteins into chloroplasts and funct…
		RAR1	Cysteine and histidine-rich domain-containing protein RAR1; Required specifically for plant innate immunity. Is essential for resistance conferred by multiple R genes recognizing different bacterial and oomycete pathogen isolates like avirulent P.syringae or H.parasitica (downy mildew). Contributes additively with SGT1B to RPP5- dependent resistance. Functions as positive regulator of RPS5 accumu…
		SR34B	Serine/arginine-rich splicing factor SR34B; Probably involved in intron recognition and spliceosome assembly. (278 aa)
		SCL30A	Serine/arginine-rich SC35-like splicing factor SCL30A; Involved in intron recognition and spliceosome assembly. Binds probably to multiple 5'-GAAG-3' repeats found in its third intron, suggesting autoregulation of alternative splicing. May be necessary for accurate splicing of the 3' region of introns. (262 aa)
		EBS	Chromatin remodeling protein EBS; Chromatin remodeling factor that binds to methylated histone (e.g. H3K4me2/3) to prevent their acetylation (e.g. H3K9K14Ac), likely by recruiting histone deacetylase (HDAC) complexes, and thus regulating the transcription of target genes. Negative regulator in developmental processes in a gibberellic acid- (GA-) dependent manner, such as germination, flowering in…
		HSP70-17	Heat shock 70 kDa protein 17. (867 aa)
		Fes1A	Fes1A. (363 aa)
		BIP2	Heat shock 70 kDa protein BIP2; In cooperation with other chaperones, Hsp70s are key components that facilitate folding of de novo synthesized proteins, assist translocation of precursor proteins into organelles, and are responsible for degradation of damaged protein under stress conditions (Probable). Involved in polar nuclei fusion during female gametophyte development and is essential for the …
		dl4425c	Probable enoyl-CoA hydratase 2, mitochondrial; Straight-chain enoyl-CoA thioesters from C4 up to at least C16 are processed, although with decreasing catalytic rate. (301 aa)
		Q9LDF5_ARATH	3-hydroxybutyryl-CoA dehydrogenase-like protein. (294 aa)
		F4JNQ9_ARATH	Transmembrane protein. (98 aa)
		OST1A	Dolichyl-diphosphooligosaccharide--protein glycosyltransferase subunit 1A; Subunit of the oligosaccharyl transferase (OST) complex that catalyzes the initial transfer of a defined glycan (Glc(3)Man(9)GlcNAc(2) in eukaryotes) from the lipid carrier dolichol- pyrophosphate to an asparagine residue within an Asn-X-Ser/Thr consensus motif in nascent polypeptide chains, the first step in protein N-gly…
		OST1B	Dolichyl-diphosphooligosaccharide--protein glycosyltransferase subunit 1B; Subunit of the oligosaccharyl transferase (OST) complex that catalyzes the initial transfer of a defined glycan (Glc(3)Man(9)GlcNAc(2) in eukaryotes) from the lipid carrier dolichol- pyrophosphate to an asparagine residue within an Asn-X-Ser/Thr consensus motif in nascent polypeptide chains, the first step in protein N-gly…
		RPN2	Dolichyl-diphosphooligosaccharide--protein glycosyltransferase subunit 2; Subunit of the oligosaccharyl transferase (OST) complex that catalyzes the initial transfer of a defined glycan (Glc(3)Man(9)GlcNAc(2) in eukaryotes) from the lipid carrier dolichol- pyrophosphate to an asparagine residue within an Asn-X-Ser/Thr consensus motif in nascent polypeptide chains, the first step in protein N-glyc…
		DAD2	Dolichyl-diphosphooligosaccharide--protein glycosyltransferase subunit DAD2; Subunit of the oligosaccharyl transferase (OST) complex that catalyzes the initial transfer of a defined glycan (Glc(3)Man(9)GlcNAc(2) in eukaryotes) from the lipid carrier dolichol- pyrophosphate to an asparagine residue within an Asn-X-Ser/Thr consensus motif in nascent polypeptide chains, the first step in protein N-g…
		DAD1	Dolichyl-diphosphooligosaccharide--protein glycosyltransferase subunit DAD1; Subunit of the oligosaccharyl transferase (OST) complex that catalyzes the initial transfer of a defined glycan (Glc(3)Man(9)GlcNAc(2) in eukaryotes) from the lipid carrier dolichol- pyrophosphate to an asparagine residue within an Asn-X-Ser/Thr consensus motif in nascent polypeptide chains, the first step in protein N-g…
		OST48	Dolichyl-diphosphooligosaccharide--protein glycosyltransferase 48 kDa subunit; Subunit of the oligosaccharyl transferase (OST) complex that catalyzes the initial transfer of a defined glycan (Glc(3)Man(9)GlcNAc(2) in eukaryotes) from the lipid carrier dolichol- pyrophosphate to an asparagine residue within an Asn-X-Ser/Thr consensus motif in nascent polypeptide chains, the first step in protein N…
		EMB140	EMBRYO DEFECTIVE 140. (817 aa)
		LSM6B	Sm-like protein LSM36B; Component of LSM protein complexes, which are involved in RNA processing. Component of the cytoplasmic LSM1-LSM7 complex which is involved in mRNA degradation by promoting decapping and leading to accurate 5'-3' mRNA decay. The cytoplasmic LSM1-LSM7 complex regulates developmental gene expression by the decapping of specific development- related transcripts. Component of t…
		LSM3A	Sm-like protein LSM3A; Component of LSM protein complexes, which are involved in RNA processing. Component of the cytoplasmic LSM1-LSM7 complex which is involved in mRNA degradation by promoting decapping and leading to accurate 5'-3' mRNA decay. The cytoplasmic LSM1-LSM7 complex regulates developmental gene expression by the decapping of specific development- related transcripts. Component of th…
		LSM3B	Sm-like protein LSM3B; Component of LSM protein complexes, which are involved in RNA processing. Component of the cytoplasmic LSM1-LSM7 complex which is involved in mRNA degradation by promoting decapping and leading to accurate 5'-3' mRNA decay. The cytoplasmic LSM1-LSM7 complex regulates developmental gene expression by the decapping of specific development- related transcripts. Component of th…
		RGF8	Probable root meristem growth factor 8; May be involved in maintaining the postembryonic root stem cell niche; Belongs to the RGF family. (123 aa)
		LSM8	Sm-like protein LSM8; Component of the nuclear LSM2-LSM8 complex which is involved splicing nuclear mRNAs. LSM2-LSM8 binds directly to the U6 small nuclear RNAs (snRNAs). LSM8 is essential for the formation of the nuclear LSM2-LSM8 complex involved in the accurate splicing of selected development-related mRNAs through the stabilization of the spliceosomal U6 snRNA. Plays a critical role in the re…
		LSM5	Sm-like protein LSM5; Component of LSM protein complexes, which are involved in RNA processing. Component of the cytoplasmic LSM1-LSM7 complex which is involved in mRNA degradation by promoting decapping and leading to accurate 5'-3' mRNA decay. The cytoplasmic LSM1-LSM7 complex regulates developmental gene expression by the decapping of specific development- related transcripts. Component of the…
		LSM2	Sm-like protein LSM2; Component of LSM protein complexes, which are involved in RNA processing. Component of the cytoplasmic LSM1-LSM7 complex which is involved in mRNA degradation by promoting decapping and leading to accurate 5'-3' mRNA decay. The cytoplasmic LSM1-LSM7 complex regulates developmental gene expression by the decapping of specific development- related transcripts. Component of the…
		LSM4	Sm-like protein LSM4; Component of LSM protein complexes, which are involved in RNA processing. Component of the cytoplasmic LSM1-LSM7 complex which is involved in mRNA degradation by promoting decapping and leading to accurate 5'-3' mRNA decay. The cytoplasmic LSM1-LSM7 complex regulates developmental gene expression by the decapping of specific development- related transcripts. Component of the…
		T20K18.110	RPA-interacting protein A. (258 aa)
		Q8VY55_ARATH	Bromodomain testis-specific protein. (244 aa)
		T2P4.22	Ribosome biogenesis protein NOP53; May play a role in ribosome biogenesis. (442 aa)
		T25K17.120	Elongation factor P (EF-P) family protein. (261 aa)
		QCR7-2	Cytochrome b-c1 complex subunit 7-2, mitochondrial; Component of the ubiquinol-cytochrome c oxidoreductase, a multisubunit transmembrane complex that is part of the mitochondrial electron transport chain which drives oxidative phosphorylation. The respiratory chain contains 3 multisubunit complexes succinate dehydrogenase (complex II, CII), ubiquinol-cytochrome c oxidoreductase (cytochrome b-c1 c…
		MXC20.6	Probable NADH dehydrogenase [ubiquinone] 1 alpha subcomplex subunit 5, mitochondrial; Accessory subunit of the mitochondrial membrane respiratory chain NADH dehydrogenase (Complex I), that is believed not to be involved in catalysis. Complex I functions in the transfer of electrons from NADH to the respiratory chain. The immediate electron acceptor for the enzyme is believed to be ubiquinone (By …
		MEE4	NADH dehydrogenase [ubiquinone] 1 alpha subcomplex subunit 13-A; Accessory subunit of the mitochondrial membrane respiratory chain NADH dehydrogenase (Complex I), that is believed not to be involved in catalysis. Complex I functions in the transfer of electrons from NADH to the respiratory chain. The immediate electron acceptor for the enzyme is believed to be ubiquinone (By similarity). (143 aa)
		MYF24_12	NADH dehydrogenase [ubiquinone] 1 beta subcomplex subunit 10-B; Accessory subunit of the mitochondrial membrane respiratory chain NADH dehydrogenase (Complex I), that is believed not to be involved in catalysis. Complex I functions in the transfer of electrons from NADH to the respiratory chain. The immediate electron acceptor for the enzyme is believed to be ubiquinone (By similarity). (106 aa)
		CYTC-1	Cytochrome c-1; Electron carrier protein. The oxidized form of the cytochrome c heme group can accept an electron from the heme group of the cytochrome c1 subunit of cytochrome reductase. Cytochrome c then transfers this electron to the cytochrome oxidase complex, the final protein carrier in the mitochondrial electron-transport chain (By similarity). (114 aa)
		CYTC-2	Cytochrome c-2; Electron carrier protein. The oxidized form of the cytochrome c heme group can accept an electron from the heme group of the cytochrome c1 subunit of cytochrome reductase. Cytochrome c then transfers this electron to the cytochrome oxidase complex, the final protein carrier in the mitochondrial electron-transport chain (By similarity). (112 aa)
		YUP8H12R.37	NADH dehydrogenase [ubiquinone] iron-sulfur protein 8-A, mitochondrial; Core subunit of the mitochondrial membrane respiratory chain NADH dehydrogenase (Complex I) that is believed to belong to the minimal assembly required for catalysis. Complex I functions in the transfer of electrons from NADH to the respiratory chain. The immediate electron acceptor for the enzyme is believed to be ubiquinone…
		COX6B-1	Cytochrome c oxidase subunit 6b-1; This protein is one of the nuclear-coded polypeptide chains of cytochrome c oxidase, the terminal oxidase in mitochondrial electron transport. This protein may be one of the heme-binding subunits of the oxidase. (191 aa)
		COX6B-3	Cytochrome c oxidase subunit 6b-3; This protein is one of the nuclear-coded polypeptide chains of cytochrome c oxidase, the terminal oxidase in mitochondrial electron transport. This protein may be one of the heme-binding subunits of the oxidase. (78 aa)
		BCCP2	Biotin carboxyl carrier protein of acetyl-CoA carboxylase 2, chloroplastic; This protein is a component of the acetyl coenzyme A carboxylase complex; first, biotin carboxylase catalyzes the carboxylation of the carrier protein and then the transcarboxylase transfers the carboxyl group to form malonyl-CoA. (255 aa)
		F14H20.12	NADH dehydrogenase [ubiquinone] 1 beta subcomplex subunit 7; Accessory subunit of the mitochondrial membrane respiratory chain NADH dehydrogenase (Complex I), that is believed not to be involved in catalysis. Complex I functions in the transfer of electrons from NADH to the respiratory chain. The immediate electron acceptor for the enzyme is believed to be ubiquinone (By similarity). (103 aa)
		F11A3.9	NADH dehydrogenase [ubiquinone] 1 alpha subcomplex subunit 9, mitochondrial; Accessory subunit of the mitochondrial membrane respiratory chain NADH dehydrogenase (Complex I), that is believed not to be involved in catalysis. Complex I functions in the transfer of electrons from NADH to the respiratory chain. The immediate electron acceptor for the enzyme is believed to be ubiquinone (By similarit…
		MPPalpha2	Probable mitochondrial-processing peptidase subunit alpha-2, chloroplastic/mitochondrial; Substrate recognition and binding subunit of the essential mitochondrial processing protease (MPP), which cleaves the mitochondrial sequence off newly imported precursors proteins. Belongs to the peptidase M16 family. (499 aa)
		T10P11.14	NADH dehydrogenase [ubiquinone] flavoprotein 2, mitochondrial; Core subunit of the mitochondrial membrane respiratory chain NADH dehydrogenase (Complex I) that is believed to belong to the minimal assembly required for catalysis. Complex I functions in the transfer of electrons from NADH to the respiratory chain. The immediate electron acceptor for the enzyme is believed to be ubiquinone (By simi…
		COX5B-1	Cytochrome c oxidase subunit 5b-1, mitochondrial; This protein is one of the nuclear-coded polypeptide chains of cytochrome c oxidase, the terminal oxidase in mitochondrial electron transport. (176 aa)
		T17B22_24	NADH dehydrogenase [ubiquinone] iron-sulfur protein 6, mitochondrial; Accessory subunit of the mitochondrial membrane respiratory chain NADH dehydrogenase (Complex I), that is believed not to be involved in catalysis. Complex I functions in the transfer of electrons from NADH to the respiratory chain. The immediate electron acceptor for the enzyme is believed to be ubiquinone (By similarity). (11…
		COX5B-2	Cytochrome c oxidase subunit 5b-2, mitochondrial; This protein is one of the nuclear-coded polypeptide chains of cytochrome c oxidase, the terminal oxidase in mitochondrial electron transport; Belongs to the cytochrome c oxidase subunit 5B (TC 3.D.4.11) family. (171 aa)
		F24P17.23	NADH dehydrogenase [ubiquinone] 1 alpha subcomplex subunit 8-A; Accessory subunit of the mitochondrial membrane respiratory chain NADH dehydrogenase (Complex I), that is believed not to be involved in catalysis. Complex I functions in the transfer of electrons from NADH to the respiratory chain. The immediate electron acceptor for the enzyme is believed to be ubiquinone (By similarity). (108 aa)
		F17K4.50	NADH dehydrogenase [ubiquinone] 1 alpha subcomplex subunit 8-B; Accessory subunit of the mitochondrial membrane respiratory chain NADH dehydrogenase (Complex I), that is believed not to be involved in catalysis. Complex I functions in the transfer of electrons from NADH to the respiratory chain. The immediate electron acceptor for the enzyme is believed to be ubiquinone (By similarity). (106 aa)
		CIB22	NADH dehydrogenase [ubiquinone] 1 beta subcomplex subunit 9; Accessory subunit of the mitochondrial membrane respiratory chain NADH dehydrogenase (Complex I), that is believed to be not involved in catalysis. Complex I functions in the transfer of electrons from NADH to the respiratory chain. The immediate electron acceptor for the enzyme is believed to be ubiquinone (By similarity). Is required …
		MCA23_23	NADH dehydrogenase [ubiquinone] 1 alpha subcomplex subunit 2; Accessory subunit of the mitochondrial membrane respiratory chain NADH dehydrogenase (Complex I), that is believed not to be involved in catalysis. Complex I functions in the transfer of electrons from NADH to the respiratory chain. The immediate electron acceptor for the enzyme is believed to be ubiquinone (By similarity). (97 aa)
		EMB1467	NADH dehydrogenase [ubiquinone] iron-sulfur protein 1, mitochondrial; Core subunit of the mitochondrial membrane respiratory chain NADH dehydrogenase (Complex I) that is believed to belong to the minimal assembly required for catalysis. Complex I functions in the transfer of electrons from NADH to the respiratory chain. The immediate electron acceptor for the enzyme is believed to be ubiquinone (…
		T17B22.21	Probable NADH dehydrogenase [ubiquinone] 1 alpha subcomplex subunit 12; Accessory subunit of the mitochondrial membrane respiratory chain NADH dehydrogenase (Complex I), that is believed not to be involved in catalysis. Complex I functions in the transfer of electrons from NADH to the respiratory chain. The immediate electron acceptor for the enzyme is believed to be ubiquinone (By similarity). (…
		CI51	NADH dehydrogenase [ubiquinone] flavoprotein 1, mitochondrial; Core subunit of the mitochondrial membrane respiratory chain NADH dehydrogenase (Complex I) that is believed to belong to the minimal assembly required for catalysis. Complex I functions in the transfer of electrons from NADH to the respiratory chain. The immediate electron acceptor for the enzyme is believed to be ubiquinone (By simi…
		FRO1	NADH dehydrogenase [ubiquinone] iron-sulfur protein 4, mitochondrial; Accessory subunit of the mitochondrial membrane respiratory chain NADH dehydrogenase (Complex I), that is believed not to be involved in catalysis. Complex I functions in the transfer of electrons from NADH to the respiratory chain. The immediate electron acceptor for the enzyme is believed to be ubiquinone (By similarity). (15…
		COX6A	Cytochrome c oxidase subunit 6a, mitochondrial; This protein is one of the nuclear-coded polypeptide chains of cytochrome c oxidase, the terminal oxidase in mitochondrial electron transport. (102 aa)
		MPPalpha1	Probable mitochondrial-processing peptidase subunit alpha-1, mitochondrial; Substrate recognition and binding subunit of the essential mitochondrial processing protease (MPP), which cleaves the mitochondrial sequence off newly imported precursors proteins. (503 aa)
		UCR1-2	Cytochrome b-c1 complex subunit Rieske-2, mitochondrial; Component of the ubiquinol-cytochrome c oxidoreductase, a multisubunit transmembrane complex that is part of the mitochondrial electron transport chain which drives oxidative phosphorylation. The respiratory chain contains 3 multisubunit complexes succinate dehydrogenase (complex II, CII), ubiquinol-cytochrome c oxidoreductase (cytochrome b…
		CYC1-2	Cytochrome c1 2, heme protein, mitochondrial; Component of the ubiquinol-cytochrome c oxidoreductase, a multisubunit transmembrane complex that is part of the mitochondrial electron transport chain which drives oxidative phosphorylation. The respiratory chain contains 3 multisubunit complexes succinate dehydrogenase (complex II, CII), ubiquinol-cytochrome c oxidoreductase (cytochrome b-c1 complex…
		CYC1-1	Cytochrome c1 1, heme protein, mitochondrial; Component of the ubiquinol-cytochrome c oxidoreductase, a multisubunit transmembrane complex that is part of the mitochondrial electron transport chain which drives oxidative phosphorylation. The respiratory chain contains 3 multisubunit complexes succinate dehydrogenase (complex II, CII), ubiquinol-cytochrome c oxidoreductase (cytochrome b-c1 complex…
		QCR6-1	Cytochrome b-c1 complex subunit 6-1, mitochondrial; Component of the ubiquinol-cytochrome c oxidoreductase, a multisubunit transmembrane complex that is part of the mitochondrial electron transport chain which drives oxidative phosphorylation. The respiratory chain contains 3 multisubunit complexes succinate dehydrogenase (complex II, CII), ubiquinol-cytochrome c oxidoreductase (cytochrome b-c1 c…
		UCR1-1	Cytochrome b-c1 complex subunit Rieske-1, mitochondrial; Component of the ubiquinol-cytochrome c oxidoreductase, a multisubunit transmembrane complex that is part of the mitochondrial electron transport chain which drives oxidative phosphorylation. The respiratory chain contains 3 multisubunit complexes succinate dehydrogenase (complex II, CII), ubiquinol-cytochrome c oxidoreductase (cytochrome b…
		QCR9	Cytochrome b-c1 complex subunit 9, mitochondrial; Component of the ubiquinol-cytochrome c oxidoreductase, a multisubunit transmembrane complex that is part of the mitochondrial electron transport chain which drives oxidative phosphorylation. The respiratory chain contains 3 multisubunit complexes succinate dehydrogenase (complex II, CII), ubiquinol-cytochrome c oxidoreductase (cytochrome b-c1 com…
		MPPbeta	Probable mitochondrial-processing peptidase subunit beta, mitochondrial; Catalytic subunit of the essential mitochondrial processing protease (MPP), which cleaves the mitochondrial sequence off newly imported precursors proteins (By similarity). Preferentially, cleaves after an arginine at position P2 (By similarity). (531 aa)
		QCR6-2	Cytochrome b-c1 complex subunit 6-2, mitochondrial; Component of the ubiquinol-cytochrome c oxidoreductase, a multisubunit transmembrane complex that is part of the mitochondrial electron transport chain which drives oxidative phosphorylation. The respiratory chain contains 3 multisubunit complexes succinate dehydrogenase (complex II, CII), ubiquinol-cytochrome c oxidoreductase (cytochrome b-c1 c…
		K16L22.5	Crooked neck protein, putative / cell cycle protein. (705 aa)
		F7J7.50	G10 family protein. (145 aa)
		ATE1	ATPase E1. (177 aa)
		POLA3	DNA primase; Belongs to the eukaryotic-type primase small subunit family. (451 aa)
		RFC4	Replication factor C subunit 4; May be involved in DNA replication and thus regulate cell proliferation; Belongs to the activator 1 small subunits family. (339 aa)
		RFC5	Replication factor C subunit 5; Functions in cell replication and proliferation. May be involved in chromatin assembly and remodeling. Plays a role in the negative control of pathogenesis-related gene expression and systemic acquired resistance (SAR). (369 aa)
		NF-YB11	Putative CCAAT-binding transcription factor subunit. (275 aa)
		RFC2	Replication factor C subunit 2; May be involved in DNA replication and thus regulate cell proliferation. (333 aa)
		RPA2A	Replication protein A 32 kDa subunit A; Component of the replication protein A complex (RPA) required for DNA recombination, repair and replication. The activity of RPA is mediated by single-stranded DNA binding and protein interactions. Required fo cell division in meristems. Involved in the maintenance of transcriptional epigenetic gene silencing (TGS) at specific loci (including some transposo…
		RFC3	Replication factor C subunit 3; May be involved in DNA replication and thus regulate cell proliferation. (354 aa)
		ERDJ2A	DnaJ protein ERDJ2A; Required for integral membrane and secreted preprotein translocation across the endoplasmic reticulum membrane. (687 aa)
		SE	Serrate RNA effector molecule; Acts as a mediator between the cap-binding complex (CBC) and both the pre-mRNA splicing and primary microRNAs (miRNAs) processing machinery. Required for proper processing of primary miRNAs to miRNAs, thereby playing a role in RNA-mediated gene silencing (RNAi) by miRNAs. Does not participate in sense post-transcriptional gene silencing. Acts as a regulator of meris…
		MOS2	Protein MOS2; Required for innate and induced resistance to pathogens such as compatible and incompatible isolates of P.syringae and P.parasitica. Belongs to the MOS2 family. (462 aa)
		LIS	U4/U6 small nuclear ribonucleoprotein PRP4-like protein; Participates in pre-mRNA splicing. Part of the U4/U5/U6 tri- snRNP complex, one of the building blocks of the spliceosome (By similarity). Essential for reproduction. In female gametophyte, is necessary for the egg cell and central cell fate determination and hence reproductive success. Involved in a mechanism that prevents accessory cells …
		F20H23.3	Putative H/ACA ribonucleoprotein complex subunit 1-like protein 1; Required for ribosome biogenesis. Part of a complex which catalyzes pseudouridylation of rRNA. This involves the isomerization of uridine such that the ribose is subsequently attached to C5, instead of the normal N1. Pseudouridine ('psi') residues may serve to stabilize the conformation of rRNAs (By similarity). (202 aa)
		CYP22	Peptidyl-prolyl cis-trans isomerase CYP22; PPIases accelerate the folding of proteins. It catalyzes the cis-trans isomerization of proline imidic peptide bonds in oligopeptides (By similarity). (199 aa)
		F10A16.5	C2H2 and C2HC zinc fingers superfamily protein. (202 aa)
		PRP31	U4/U6 small nuclear ribonucleoprotein Prp31 homolog; Involved in pre-mRNA splicing. Required for the assembly of the U4/U5/U6 tri-snRNP complex, one of the building blocks of the spliceosome (By similarity). Functions in association with STA1 and ZOP1 in spliceosome dynamics and pre-mRNA splicing. Required for transcriptional regulation and pre-mRNA splicing of cold-responsive genes, such as LTI7…
		NGR1	NGR1. (295 aa)
		DCP1	mRNA-decapping enzyme-like protein; As a component of the decapping complex, involved in the degradation of mRNAs. Essential for postembryonic development. (367 aa)
		LSM1B	Sm-like protein LSM1B; Component of the cytoplasmic LSM1-LSM7 complex which is involved in mRNA degradation by promoting decapping and leading to accurate 5'-3' mRNA decay. LSM1A and LSM1B are essential for the formation of the cytoplasmic LSM1-LSM7 complex which regulates developmental gene expression by the decapping of specific development- related transcripts. Required for P- body formation d…
		LSM1A	Sm-like protein LSM1A; Component of the cytoplasmic LSM1-LSM7 complex which is involved in mRNA degradation by promoting decapping and leading to accurate 5'-3' mRNA decay. LSM1A and LSM1B are essential for the formation of the cytoplasmic LSM1-LSM7 complex which regulates developmental gene expression by the decapping of specific development- related transcripts. Required for P- body formation d…
		F4K6Z5_ARATH	Plant L-ascorbate oxidase; Belongs to the multicopper oxidase family. (588 aa)
		GLDH	L-galactono-1,4-lactone dehydrogenase, mitochondrial; Involved in the biosynthesis of ascorbic acid. Required for the accumulation of respiratory complex I. Uses L-galactono-1,4-lactone and L-gulono-1,4-lactone as substrates, but not D-galactono-1,4- lactone, D-gulono-1,4-lactone, L-mannono-1,4-lactone or D-galactonic acid. Also active with phenazine methosulfate and 1,4-benzoquinone as electron …
		K3M16.80	Mediator of RNA polymerase II transcription subunit-like protein. (369 aa)
		ORC4	Origin of replication complex subunit 4; Component of the origin recognition complex (ORC) that binds origins of replication. DNA-binding is ATP-dependent. The specific DNA sequences that define origins of replication have not been identified yet. ORC is required to assemble the pre-replication complex necessary to initiate DNA replication. (417 aa)
		ETG1	Mini-chromosome maintenance complex-binding protein; Associated component of the MCM complex that acts as a regulator of DNA replication. Binds to the MCM complex during late S phase and may act by promoting the disassembly of the MCM complex from chromatin. Required for sister chromatid cohesion. Belongs to the MCMBP family. (589 aa)
		RANGAP1	RAN GTPase-activating protein 1; GTPase activator for the nuclear Ras-related regulatory protein Ran, converting it to the putatively inactive GDP-bound state. Plays a role in spatial signaling during cell division. (535 aa)
		AGP4	Classical arabinogalactan protein 4; Proteoglycan that seems to be implicated in diverse developmental roles such as differentiation, cell-cell recognition, embryogenesis and programmed cell death; Belongs to the classical AGP family. (135 aa)
		T26M18.3	Pleckstrin homology (PH) domain superfamily protein. (443 aa)
		NUP98A	Nuclear pore complex protein NUP98A; Belongs to the nucleoporin GLFG family. (1041 aa)
		MSJ1.24	CHCH domain protein. (162 aa)
		Q9LIH2_ARATH	Translocation protein-like protein. (365 aa)
		MZN1.28	Uncharacterized protein. (65 aa)
		DDL	FHA domain-containing protein DDL; Involved in the microRNA (miRNA) and short interfering RNA (siRNA) biogenesis. May facilitate DCL1 to access or recognize primary miRNAs. Binds RNA non-specifically. (314 aa)
		SSP4	SCP1-like small phosphatase 4. (456 aa)
		HSP90-4	Heat shock protein 90-4; Molecular chaperone which stabilizes unfolding protein intermediates and functions as a folding molecular chaperone that assists the non-covalent folding of proteins in an ATP-dependent manner; Belongs to the heat shock protein 90 family. (699 aa)
		HSP70-1	Heat shock 70 kDa protein 1; In cooperation with other chaperones, Hsp70s are key components that facilitate folding of de novo synthesized proteins, assist translocation of precursor proteins into organelles, and are responsible for degradation of damaged protein under stress conditions (Probable). Probably involved in defense response. Chaperone involved in protein targeting to chloroplasts. Ma…
		UCH2	Ubiquitin carboxyl-terminal hydrolase 2; Ubiquitin-protein hydrolase involved in the release of ubiquitin attached via both peptide and isopeptide linkages. Able to cleave 'Lys-48'-linked polyubiquitin chains. Involved in the direct or indirect regulation of AUX/IAA proteins stability. Acts as a linker between the TREX-2 complex and 26S proteasome ; Belongs to the peptidase C12 family. (330 aa)
		DSS1(I)	Protein DELETION OF SUV3 SUPPRESSOR 1(I); Subunit of the 26S proteasome which plays a role in ubiquitin-dependent proteolysis; Belongs to the DSS1/SEM1 family. (74 aa)
		DSS1(V)	Protein DSS1 HOMOLOG ON CHROMOSOME V; Subunit of the 26S proteasome which plays a role in ubiquitin-dependent proteolysis (By similarity). Associates also with the TREX-2 complex that is required for transcription-coupled mRNA export. (73 aa)
		PBE2	Proteasome subunit beta type-5-B; The proteasome is a multicatalytic proteinase complex which is characterized by its ability to cleave peptides with Arg, Phe, Tyr, Leu, and Glu adjacent to the leaving group at neutral or slightly basic pH. The proteasome has an ATP-dependent proteolytic activity; Belongs to the peptidase T1B family. (273 aa)
		UBP6	Ubiquitin carboxyl-terminal hydrolase 6; Recognizes and hydrolyzes the peptide bond at the C-terminal Gly of ubiquitin. Involved in the processing of poly-ubiquitin precursors as well as that of ubiquitinated proteins; Belongs to the peptidase C19 family. (482 aa)
		PBE1	Proteasome subunit beta type-5-A; The proteasome is a multicatalytic proteinase complex which is characterized by its ability to cleave peptides with Arg, Phe, Tyr, Leu, and Glu adjacent to the leaving group at neutral or slightly basic pH. The proteasome has an ATP-dependent proteolytic activity; Belongs to the peptidase T1B family. (274 aa)
		PAB2-2	Proteasome subunit alpha type-2-B; The proteasome is a multicatalytic proteinase complex which is characterized by its ability to cleave peptides with Arg, Phe, Tyr, Leu, and Glu adjacent to the leaving group at neutral or slightly basic pH. The proteasome has an ATP-dependent proteolytic activity; Belongs to the peptidase T1A family. (235 aa)
		PAB1-2	Proteasome subunit alpha type-2-A; The proteasome is a multicatalytic proteinase complex which is characterized by its ability to cleave peptides with Arg, Phe, Tyr, Leu, and Glu adjacent to the leaving group at neutral or slightly basic pH. The proteasome has an ATP-dependent proteolytic activity. (235 aa)
		PAD2	Proteasome subunit alpha type-7-B; The proteasome is a multicatalytic proteinase complex which is characterized by its ability to cleave peptides with Arg, Phe, Tyr, Leu, and Glu adjacent to the leaving group at neutral or slightly basic pH. The proteasome has an ATP-dependent proteolytic activity; Belongs to the peptidase T1A family. (250 aa)
		PAD1	Proteasome subunit alpha type-7-A; The proteasome is a multicatalytic proteinase complex which is characterized by its ability to cleave peptides with Arg, Phe, Tyr, Leu, and Glu adjacent to the leaving group at neutral or slightly basic pH. The proteasome has an ATP-dependent proteolytic activity. Mediates the association of the SCF(TIR1) E3 ubiquitin ligase complex with the proteasome. (250 aa)
		PBB1	Proteasome subunit beta type-7-A; The proteasome is a multicatalytic proteinase complex which is characterized by its ability to cleave peptides with Arg, Phe, Tyr, Leu, and Glu adjacent to the leaving group at neutral or slightly basic pH. The proteasome has an ATP-dependent proteolytic activity; Belongs to the peptidase T1B family. (273 aa)
		PBB2	Proteasome subunit beta type-7-B; The proteasome is a multicatalytic proteinase complex which is characterized by its ability to cleave peptides with Arg, Phe, Tyr, Leu, and Glu adjacent to the leaving group at neutral or slightly basic pH. The proteasome has an ATP-dependent proteolytic activity. (274 aa)
		RPN11	26S proteasome non-ATPase regulatory subunit 14 homolog; Metalloprotease component of the 26S proteasome that specifically cleaves 'Lys-63'-linked polyubiquitin chains. The 26S proteasome is involved in the ATP-dependent degradation of ubiquitinated proteins. The function of the 'Lys-63'-specific deubiquitination of the proteasome is unclear (By similarity). Belongs to the peptidase M67A family. …
		CRT1	Calreticulin-1; Molecular calcium-binding chaperone promoting folding, oligomeric assembly and quality control in the ER via the calreticulin/calnexin cycle. This lectin may interact transiently with almost all of the monoglucosylated glycoproteins that are synthesized in the ER (By similarity). (425 aa)
		PDIL1-1	Protein disulfide isomerase-like 1-1; Protein disulfide isomerase that associates with RD21A protease for trafficking from the ER through the Golgi to lytic and protein storage vacuoles of endothelial cells in developing seeds. Regulates the timing of programmed cell death (PCD) of the endothelial cells by chaperoning and inhibiting cysteine proteases during their trafficking to vacuoles. (501 aa)
		CRT2	Calreticulin-2; Molecular calcium-binding chaperone promoting folding, oligomeric assembly and quality control in the ER via the calreticulin/calnexin cycle. This lectin may interact transiently with almost all of the monoglucosylated glycoproteins that are synthesized in the ER (By similarity). (424 aa)
		T2I1_50	Calnexin homolog 2; Calcium-binding protein that interacts with newly synthesized glycoproteins in the endoplasmic reticulum. It may act in assisting protein assembly and/or in the retention within the ER of unassembled protein subunits. It seems to play a major role in the quality control apparatus of the ER by the retention of incorrectly folded proteins (By similarity). (532 aa)
		CNX1	Calnexin homolog 1; Calcium-binding protein that interacts with newly synthesized glycoproteins in the endoplasmic reticulum. It may act in assisting protein assembly and/or in the retention within the ER of unassembled protein subunits. It seems to play a major role in the quality control apparatus of the ER by the retention of incorrectly folded proteins (By similarity); Belongs to the calretic…
		F1B16.18	Transcription initiation factor IIF, beta subunit. (261 aa)
		CSN7	COP9 signalosome complex subunit 7; Component of the COP9 signalosome complex (CSN), a complex involved in various cellular and developmental processes such as photomorphogenesis and auxin and jasmonate responses. The CSN complex is an essential regulator of the ubiquitin (Ubl) conjugation pathway by mediating the deneddylation of the cullin subunits of SCF-type E3 ligase complexes, leading to de…
		CSN4	COP9 signalosome complex subunit 4; Component of the COP9 signalosome complex (CSN), a complex involved in various cellular and developmental processes such as photomorphogenesis and auxin and jasmonate responses. The CSN complex is an essential regulator of the ubiquitin (Ubl) conjugation pathway by mediating the deneddylation of the cullin subunits of SCF-type E3 ligase complexes, leading to de…
		RPP2A-2	60S acidic ribosomal protein P2-1; Plays an important role in the elongation step of protein synthesis; Belongs to the eukaryotic ribosomal protein P1/P2 family. (115 aa)
		T1J8.11	Zinc finger (C2H2 type) family protein. (198 aa)
		CLC2	Clathrin light chain 2; Clathrin is the major protein of the polyhedral coat of coated pits and vesicles. (258 aa)
		CHC1	Clathrin heavy chain 1; Clathrin is the major protein of the polyhedral coat of coated pits and vesicles (By similarity). Mediates endocytosis and is required for a correct polar distribution of PIN auxin transporters. Belongs to the clathrin heavy chain family. (1705 aa)
		CHC2	Clathrin heavy chain 2; Clathrin is the major protein of the polyhedral coat of coated pits and vesicles (By similarity). Mediates endocytosis and is required for a correct polar distribution of PIN auxin transporters. (1703 aa)
		PHB3	Prohibitin-3, mitochondrial; Prohibitin probably acts as a holdase/unfoldase for the stabilization of newly synthesized mitochondrial proteins (By similarity). Necessary for mitochondrial and cell metabolism and biogenesis. Required to regulate the ethylene-mediated signaling; involved in growth maintenance in the presence of ethylene. Functions in nitric oxide (NO)-mediated responses and in hydr…
		GAMMACA2	Gamma carbonic anhydrase 2, mitochondrial; Enzyme involved in the catabolism of H(2)CO(3) but that does not mediates the reversible hydration of carbon dioxide. Mediates complex I assembly in mitochondria and respiration. Binds HCO(3)-. Required for male fertility during anther development and dehiscence to regulate the secondary thickenings of the endothecial cell wall, probably by modulating H(…
		PHB2	Prohibitin-2, mitochondrial; Prohibitin probably acts as a holdase/unfoldase for the stabilization of newly synthesized mitochondrial proteins. (286 aa)
		PHB1	Prohibitin-1, mitochondrial; Prohibitin probably acts as a holdase/unfoldase for the stabilization of newly synthesized mitochondrial proteins. (288 aa)
		PHB6	Prohibitin-6, mitochondrial; Prohibitin probably acts as a holdase/unfoldase for the stabilization of newly synthesized mitochondrial proteins. (286 aa)
		SYP23	Syntaxin-23; May function in the docking or fusion of transport vesicles with the prevacuolar membrane. (255 aa)
		ASNAP2	Alpha-soluble NSF attachment protein 2; Required for vesicular transport between the endoplasmic reticulum and the Golgi apparatus. Binds to SNARE complex and then recruits NSF to disassemble it (By similarity); Belongs to the SNAP family. (289 aa)
		SEC22	25.3 kDa vesicle transport protein; V-SNARE involved in vesicle trafficking from the ER to the Golgi complex; Belongs to the synaptobrevin family. (218 aa)
		SYP61	Syntaxin-61; Vesicle trafficking protein that functions in the secretory pathway. Involved in osmotic stress tolerance and in abscisic acid (ABA) regulation of stomatal responses; Belongs to the syntaxin family. (245 aa)
		SYP51	Syntaxin-51; Vesicle trafficking protein that functions in the secretory pathway. (232 aa)
		2001-08-01	Protein argonaute 1; Involved in RNA-mediated post-transcriptional gene silencing (PTGS). Main component of the RNA-induced silencing complex (RISC) that binds to a short guide RNA such as microRNA (miRNA) or small interfering RNA (siRNA). RISC uses the mature miRNA or siRNA as a guide for slicer-directed cleavage of homologous mRNAs to repress gene expression. Requires DRB1 for directional loadi…
		DRB1	Double-stranded RNA-binding protein 1; Double-stranded RNA-binding protein involved in RNA-mediated post-transcriptional gene silencing (PTGS). Functions in the microRNAs (miRNAs) biogenesis by assisting DICER-LIKE 1 (DCL1) in the accurate processing from primary miRNAs (pri-miRNAs) to miRNAs in the nucleus. Forms a complex with SERRATE (SE) and DCL1 to promote accurate processing of pri-miRNAs b…
		SRP14	Signal recognition particle 14 kDa protein; Signal-recognition-particle assembly has a crucial role in targeting secretory proteins to the rough endoplasmic reticulum membrane. SRP9 together with SRP14 and the Alu portion of the SRP RNA, constitutes the elongation arrest domain of SRP. The complex of SRP9 and SRP14 is required for SRP RNA binding (By similarity). (121 aa)
		F17I23.60	Signal recognition particle receptor alpha subunit family protein. (634 aa)
		SRP-54C	Signal recognition particle 54 kDa protein 3; Binds to the signal sequence of presecretory protein when they emerge from the ribosomes and transfers them to TRAM (translocating chain-associating membrane protein). (495 aa)
		F12A21.17	Signal recognition particle subunit SRP72; Signal-recognition-particle assembly has a crucial role in targeting secretory proteins to the rough endoplasmic reticulum membrane; Belongs to the SRP72 family. (664 aa)
		SRP19	Signal recognition particle 19 kDa protein; Signal-recognition-particle assembly, binds directly to 7S RNA and mediates binding of the 54 kDa subunit of the SRP. (145 aa)
		K22G18.11	Signal recognition particle subunit SRP68; Signal-recognition-particle assembly has a crucial role in targeting secretory proteins to the rough endoplasmic reticulum membrane; Belongs to the SRP68 family. (605 aa)
		SRP9	Signal recognition particle 9 kDa protein; Signal-recognition-particle assembly has a crucial role in targeting secretory proteins to the rough endoplasmic reticulum membrane. SRP9 together with SRP14 and the Alu portion of the SRP RNA, constitutes the elongation arrest domain of SRP. The complex of SRP9 and SRP14 is required for SRP RNA binding (By similarity). (103 aa)
		CCT5	T-complex protein 1 subunit epsilon; Molecular chaperone; assists the folding of proteins upon ATP hydrolysis. Known to play a role, in vitro, in the folding of actin and tubulin; Belongs to the TCP-1 chaperonin family. (535 aa)
		CCT6A	T-complex protein 1 subunit zeta 1; Molecular chaperone; assists the folding of proteins upon ATP hydrolysis. Known to play a role, in vitro, in the folding of actin and tubulin. (535 aa)
		CCT8	T-complex protein 1 subunit theta; Molecular chaperone; assists the folding of proteins upon ATP hydrolysis. Known to play a role, in vitro, in the folding of actin and tubulin. Contributes to stem cell maintenance through its impact on transcription factors trafficking through plasmodesmata. Probably involved in refolding translocated, partially unfolded proteins, including viral movement protei…
		CCT6B	T-complex protein 1 subunit zeta 2; Molecular chaperone; assists the folding of proteins upon ATP hydrolysis. Known to play a role, in vitro, in the folding of actin and tubulin. (535 aa)
		CCT4	T-complex protein 1 subunit delta; Molecular chaperone; assists the folding of proteins upon ATP hydrolysis. Known to play a role, in vitro, in the folding of actin and tubulin. (536 aa)
		CCT1	T-complex protein 1 subunit alpha; Molecular chaperone; assists the folding of proteins upon ATP hydrolysis. Known to play a role, in vitro, in the folding of actin and tubulin. (545 aa)
		CCT3	T-complex protein 1 subunit gamma; Molecular chaperone; assists the folding of proteins upon ATP hydrolysis. Known to play a role, in vitro, in the folding of actin and tubulin; Belongs to the TCP-1 chaperonin family. (555 aa)
		CCT7	T-complex protein 1 subunit eta; Molecular chaperone; assists the folding of proteins upon ATP hydrolysis. Known to play a role, in vitro, in the folding of actin and tubulin; Belongs to the TCP-1 chaperonin family. (557 aa)
		CCT2-2	T-complex protein 1 subunit beta; Molecular chaperone; assists the folding of proteins upon ATP hydrolysis. Known to play a role, in vitro, in the folding of actin and tubulin. (527 aa)
		K9I9.20	RuvB-like helicase; Belongs to the RuvB family. (469 aa)
		ARP4	Actin-related protein 4; Involved in several developmental processes including organization of plant organs, flowering time, anther development, flower senescence and fertility, probably by regulating the chromatin structure. (441 aa)
		RIN1	RuvB-like protein 1; Proposed core component of the chromatin remodeling INO80 complex which is involved in transcriptional regulation, DNA replication and probably DNA repair. Component of the NuA4 histone acetyltransferase complex which is involved in transcriptional activation of select genes principally by acetylation of nucleosomal histones H4 and H2A. Has single-stranded DNA-stimulated ATPa…
		F21M12.3	Probable elongation factor 1-gamma 1; Probably plays a role in anchoring the complex to other cellular components. (414 aa)
		MXC9.7	Elongation factor 1-beta 1; EF-1-beta and EF-1-delta stimulate the exchange of GDP bound to EF-1-alpha to GTP. (228 aa)
		T20D1.30	Elongation factor 1-beta 2; EF-1-beta and EF-1-delta stimulate the exchange of GDP bound to EF-1-alpha to GTP; Belongs to the EF-1-beta/EF-1-delta family. (224 aa)
		F8D23.11	Elongation factor 1-delta 2; EF-1-beta and EF-1-delta stimulate the exchange of GDP bound to EF-1-alpha to GTP; Belongs to the EF-1-beta/EF-1-delta family. (231 aa)
		CPL1	RNA polymerase II C-terminal domain phosphatase-like 1; Processively dephosphorylates 'Ser-5' but not 'Ser-2' of the heptad repeats YSPTSPS in the C-terminal domain of the largest RNA polymerase II subunit (RPB1). This promotes the activity of RNA polymerase II. Together with CPL2, required for male gametes fertility. Multifunctional regulator that modulates plant growth, stress, and phytohormone…
		F16L1.10	Phosphoglycerate mutase family protein. (334 aa)
		F20P5.9	Ribosomal protein L7/L12 domain-containing protein. (208 aa)
		ACP5	Acyl carrier protein 5, chloroplastic; Carrier of the growing fatty acid chain in fatty acid biosynthesis; Belongs to the acyl carrier protein (ACP) family. (139 aa)
		EMB3147	Putative malonyl-CoA:Acyl carrier protein transacylase. (393 aa)
		CBF5	H/ACA ribonucleoprotein complex subunit 4; Plays a central role in ribosomal RNA processing. Probable catalytic subunit of H/ACA small nucleolar ribonucleoprotein (H/ACA snoRNP) complex, which catalyzes pseudouridylation of rRNA. This involves the isomerization of uridine such that the ribose is subsequently attached to C5, instead of the normal N1. Pseudouridine ('psi') residues may serve to sta…
		EIF(ISO)4E	Eukaryotic translation initiation factor isoform 4E; Recognizes and binds the 7-methylguanosine-containing mRNA cap during an early step in the initiation of protein synthesis and facilitates ribosome binding by inducing the unwinding of the mRNAs secondary structures. Mediates susceptibility to Turnipmosaic potyvirus (TuMV) and Tobacco etch potyvirus (TEV). (198 aa)
		EIF(ISO)4G1	Eukaryotic translation initiation factor isoform 4G-1; Plays a role in the accumulation of some potyvirus during viral infection; Belongs to the eukaryotic initiation factor 4G family. (780 aa)
		SAR1A	GTP-binding protein SAR1A; Involved in transport from the endoplasmic reticulum to the Golgi apparatus; Belongs to the small GTPase superfamily. SAR1 family. (193 aa)
		SEC31B	Protein transport protein SEC31 homolog B; Required for protein transport from the endoplasmic reticulum to the Golgi apparatus; Belongs to the WD repeat SEC31 family. (1104 aa)
		STL2P	SEC12-like protein 2; Required for the formation or budding of transport vesicles from the ER. (393 aa)
		H2AXA	Probable histone H2AXa; Variant histone H2A which replaces conventional H2A in a subset of nucleosomes. Nucleosomes wrap and compact DNA into chromatin, limiting DNA accessibility to the cellular machineries which require DNA as a template. Histones thereby play a central role in transcription regulation, DNA repair, DNA replication and chromosomal stability. DNA accessibility is regulated via a …
		UMK3	UMP-CMP kinase 3; Catalyzes the phosphorylation of pyrimidine nucleoside monophosphates at the expense of ATP. Plays an important role in de novo pyrimidine nucleotide biosynthesis. Has preference for UMP and CMP as phosphate acceptors. Does not act on dCMP and dUMP. (202 aa)
		RNR1-2	Ribonucleoside-diphosphate reductase large subunit; Provides the precursors necessary for DNA synthesis. Catalyzes the biosynthesis of deoxyribonucleotides from the corresponding ribonucleotides. R1 contains the binding sites for both substrates and allosteric effectors and carries out the actual reduction of the ribonucleotide. Ribonucleotide reductase (RNR) complex function is essential for eff…
		TSO2	Ribonucleoside-diphosphate reductase small chain C; Provides the precursors necessary for DNA synthesis. Catalyzes the biosynthesis of deoxyribonucleotides from the corresponding ribonucleotides. Involved in DNA damage repair and programmed cell death inhibition; Belongs to the ribonucleoside diphosphate reductase small chain family. (332 aa)
		NDK1	Nucleoside diphosphate kinase 1; Major role in the synthesis of nucleoside triphosphates other than ATP. The ATP gamma phosphate is transferred to the NDP beta phosphate via a ping-pong mechanism, using a phosphorylated active-site intermediate. Plays a role in response to reactive oxygen species (ROS) stress. (149 aa)
		NDPK3	Nucleoside diphosphate kinase III, chloroplastic/mitochondrial; Major role in the synthesis of nucleoside triphosphates other than ATP. The ATP gamma phosphate is transferred to the NDP beta phosphate via a ping-pong mechanism, using a phosphorylated active-site intermediate. Shows the highest specificity towards GDP (By similarity); Belongs to the NDK family. (238 aa)
		PYRE-F	Orotidine 5'-phosphate decarboxylase; In the N-terminal section; belongs to the purine/pyrimidine phosphoribosyltransferase family. (476 aa)
		PP2A5	Serine/threonine-protein phosphatase PP2A-5 catalytic subunit; Associates with the serine/threonine-protein phosphatase PP2A regulatory subunits A and B' to positively regulates beta-oxidation of fatty acids and protoauxins in peroxisomes by dephosphorylating peroxisomal beta-oxidation-related proteins. Involved in the positive regulation of salt stress responses. May function by increasing chlor…
		PP2AA2	Serine/threonine-protein phosphatase 2A 65 kDa regulatory subunit A beta isoform; The A subunit of protein phosphatase 2A serves as a scaffolding molecule to coordinate the assembly of the catalytic subunit and a variable regulatory B subunit. Involved during developmental process such as seedling and floral developments. Seems to act as a negative regulator of PP2A catalytic activity. Associates…
		PP2AB2	Serine/threonine protein phosphatase 2A 55 kDa regulatory subunit B beta isoform; The B regulatory subunit may modulate substrate selectivity and catalytic activity, and also may direct the localization of the catalytic enzyme to a particular subcellular compartment. (501 aa)
		T5L19.180	Protein phosphatase methylesterase 1; Demethylates proteins that have been reversibly carboxymethylated. (350 aa)
		T3H13.2	Serine/threonine-protein phosphatase 2A activator; PPIases accelerate the folding of proteins. It catalyzes the cis-trans isomerization of proline imidic peptide bonds in oligopeptides. (392 aa)
		TAP46	PP2A regulatory subunit TAP46; Involved in the positive regulation of the TOR signaling pathway. Acts as a negative regulator of PP2A catalytic activity. Plays a positive role in the ABA-regulated inhibition of germination, probably throught its interaction with ABI5. Belongs to the IGBP1/TAP42 family. (405 aa)
		T31P16.150	(3R)-hydroxymyristoyl-[acyl carrier protein] dehydratase-like protein. (219 aa)
		KAS1	3-oxoacyl-[acyl-carrier-protein] synthase I, chloroplastic; Catalyzes the condensation reaction of fatty acid synthesis by the addition to an acyl acceptor of two carbons from malonyl-ACP. Specific for elongation from C-10 to unsaturated C-16 and C-18 fatty acids (By similarity). (473 aa)
		dl3340w	Bet1-like protein At4g14600; Required for vesicular transport from the ER to the Golgi complex. Functions as a SNARE associated with ER-derived vesicles (By similarity); Belongs to the BET1 family. (137 aa)
		NLE1	Notchless protein homolog; Required for female gametophyte development. Belongs to the NLE1/RSA4 family. (473 aa)
		F16G16.2	Transducin/WD40 repeat-like superfamily protein. (345 aa)
		T15F16.8	Microfibrillar-associated protein-like protein. (435 aa)
		UBL5	Ubiquitin-like protein 5. (73 aa)
		SMU1	Suppressor of mec-8 and unc-52 protein homolog 1; Auxiliary spliceosomal protein involved in splicing of specific pre-mRNAs that affect multiple aspects of development. Required for proper accumulation of SMU2. (511 aa)
		PRP38	Pre-mRNA-splicing factor 38; Probably required for the first pre-mRNA cleavage reaction catalyzed by the spliceosome. (355 aa)
		BPM3	BTB/POZ and MATH domain-containing protein 3; May act as a substrate-specific adapter of an E3 ubiquitin- protein ligase complex (CUL3-RBX1-BTB) which mediates the ubiquitination and subsequent proteasomal degradation of target proteins. (408 aa)
		CUL3A	Cullin-3A; Component of the cullin-RING ubiquitin ligases (CRL), or CUL3-RBX1-BTB protein E3 ligase complexes which mediate the ubiquitination and subsequent proteasomal degradation of target proteins. The functional specificity of the CRL complex depends on the BTB domain-containing protein as the susbstrate recognition component. Involved in embryo pattern formation and endosperm development. R…
		CYT1	Mannose-1-phosphate guanylyltransferase 1; Catalyzes a reaction of the Smirnoff-Wheeler pathway, the major route to ascorbate biosynthesis in plants. Plays an essential role in plant growth and development and cell-wall architecture. Provides GDP-mannose, used for cell wall carbohydrate biosynthesis, protein N-glycosylation, as well as for the biosynthesis of the antioxidant ascorbate. (361 aa)
		CSN5A	COP9 signalosome complex subunit 5a; Probable protease subunit of the COP9 signalosome complex (CSN), a complex involved in various cellular and developmental processes such as photomorphogenesis and auxin and jasmonate responses. The CSN complex is an essential regulator of the ubiquitin (Ubl) conjugation pathway by mediating the deneddylation of the cullin subunits of the SCF-type E3 ligase com…
		DPMS1	Dolichol-phosphate mannosyltransferase subunit 1; Transfers mannose from GDP-mannose to dolichol monophosphate to form dolichol phosphate mannose (Dol-P-Man) which is the mannosyl donor in pathways leading to N-glycosylation, glycosyl phosphatidylinositol membrane anchoring, and O-mannosylation of proteins; catalytic subunit of the dolichol-phosphate mannose (DPM) synthase complex. Plays a role i…
		MUR1	GDP-mannose 4,6 dehydratase 2; Catalyzes the conversion of GDP-D-mannose to GDP-4-dehydro-6- deoxy-D-mannose; Belongs to the NAD(P)-dependent epimerase/dehydratase family. GDP-mannose 4,6-dehydratase subfamily. (373 aa)
		GMD1	GDP-mannose 4,6 dehydratase 1; Catalyzes the conversion of GDP-D-mannose to GDP-4-dehydro-6- deoxy-D-mannose; Belongs to the NAD(P)-dependent epimerase/dehydratase family. GDP-mannose 4,6-dehydratase subfamily. (361 aa)
		PMM	Phosphomannomutase; Involved in ascorbic acid biosynthesis and in the synthesis of the GDP-mannose and dolichol-phosphate-mannose required for a number of critical mannosyl transfer reactions; Belongs to the eukaryotic PMM family. (246 aa)
		SR34	Serine/arginine-rich-splicing factor SR34; General splicing factor. Can promote splice site selection in vitro presumably by antagonizing the effects of the A1 heterogeneous nuclear ribonucleoprotein. May have an essential function during early plant development; Belongs to the splicing factor SR family. SR subfamily. (303 aa)
		SCL30	Serine/arginine-rich SC35-like splicing factor SCL30; Involved in intron recognition and spliceosome assembly (Probable). Probably active at the 5' splice sites. (262 aa)
		RSZ21	Serine/arginine-rich splicing factor RSZ21; Probably involved in intron recognition and spliceosome assembly. (187 aa)
		RS2Z33	Serine/arginine-rich splicing factor RS2Z33; Splicing factor involved in constitutive and/or alternative splicing. Regulates the splicing of its own pre-mRNA and the alternative splicing of RS30, RS31 and RS34. Associates the cyclin- dependent kinase G1 (CDKG1) with the spliceosome and recruits it to U1 snRNP to facilitate splicing. (290 aa)
		HDA19	Histone deacetylase 19; Responsible for the deacetylation of lysine residues on the N-terminal part of the core histones (H2A, H2B, H3 and H4). Histone deacetylation gives a tag for epigenetic repression and plays an important role in transcriptional regulation, cell cycle progression and developmental events. Histone deacetylases act via the formation of large multiprotein complexes. HDA19 is in…
		HDT2	Histone deacetylase HDT2; Probably mediates the deacetylation of lysine residues on the N-terminal part of the core histones (H2A, H2B, H3 and H4). Histone deacetylation gives a tag for epigenetic repression and plays an important role in transcriptional regulation, cell cycle progression and developmental events; Belongs to the histone deacetylase HD2 family. (306 aa)
		HDT3	Histone deacetylase HDT3; Probably mediates the deacetylation of lysine residues on the N-terminal part of the core histones (H2A, H2B, H3 and H4). Histone deacetylation gives a tag for epigenetic repression and plays an important role in transcriptional regulation, cell cycle progression and developmental events. Involved in the modulation of abscisic acid and stress-responsive genes. (294 aa)
		MSI4	WD-40 repeat-containing protein MSI4; Core histone-binding subunit that may target chromatin assembly factors, chromatin remodeling factors and histone deacetylases to their histone substrates in a manner that is regulated by nucleosomal DNA. Component of the flowering autonomous pathway which positively regulates flowering by promoting transcriptional repression of the flowering repressor FLC. M…
		HOS15	WD40 repeat-containing protein HOS15; Acts as repressor of cold stress-regulated gene expression. Interacts specifically with and promotes deacetylation of histone H4. Plays a role in gene regulation for plant acclimation and tolerance to cold stress. (613 aa)
		HDC1	Zinc finger CCCH domain protein. (918 aa)
		MSI1	Histone-binding protein MSI1; Core histone-binding subunit that may target chromatin assembly factors, chromatin remodeling factors and histone deacetylases to their histone substrates in a manner that is regulated by nucleosomal DNA. Component of several complexes which regulate chromatin metabolism. These include the chromatin assembly factor 1 (CAF-1) complex, which is required for chromatin a…
		TPL	Protein TOPLESS; Transcriptional corepressor. May repress the expression of root-promoting genes in the top half of the embryo to allow proper differentiation of the shoot pole during the transition stage of embryogenesis. Regulates the expression of PLT1 and PLT2. Negative regulator of jasmonate responses. Negative regulator of auxin responses. Negative regulator of multiple floral organ identit…
		AP22.13	Tetratricopeptide repeat (TPR)-like superfamily protein. (492 aa)
		E2FC	Transcription factor E2FC; Involved in transcriptional repression. May act by repressing E2F-regulated genes in mature differentiated cells, but is not an antagonist of E2FA. Restricts cell division and is involved in the coordination between cell proliferation and endoreduplication during development. May play a role during the transition from skotomorphogenesis to photomorphogenesis. Regulated …
		HAG2	Histone acetyltransferase type B catalytic subunit; Acetylates soluble but not nucleosomal H4 (By similarity). Acetylates 'Lys-12' of histone H4. (467 aa)
		CUL4	Cullin-4; Component of the CUL4-RBX1-CDD (COP10-DDB1a-DET1) E3 ubiquitin-protein ligase complex which mediates the ubiquitination and subsequent proteasomal degradation of target proteins. Participates in the CDD complex to light-mediated control of development. May repress photomorphogenesis through enhancing COP1 E3 ubiquitin-protein ligase activity. Acts together with the CUL4-DDB1-COP1-SPA E3…
		ALY2	Protein ALWAYS EARLY 2. (1051 aa)
		VRN2	Polycomb group protein VERNALIZATION 2; Polycomb group (PcG) protein. Plays a central role in vernalization by maintaining repressed the homeotic gene FLC, a floral repressor, after a cold treatment. PcG proteins act by forming multiprotein complexes, which are required to maintain the transcriptionally repressive state of homeotic genes throughout development. PcG proteins are not required to in…
		RBR1	Retinoblastoma-related protein 1; Key regulator of entry into cell division. Acts as a transcription repressor of E2F target genes, whose activity is required for progress from the G1 to the S phase of the cell cycle. Hyperphosphorylation by CDKA-1 prevents the binding to E2F transcription factors, allowing G1 to S phase transition to operate. Forms a stable complex with E2FA that functions in ma…
		MSI2	WD-40 repeat-containing protein MSI2; Core histone-binding subunit that may target chromatin assembly factors, chromatin remodeling factors and histone deacetylases to their histone substrates in a manner that is regulated by nucleosomal DNA. (415 aa)
		MSI3	WD-40 repeat-containing protein MSI3; Core histone-binding subunit that may target chromatin assembly factors, chromatin remodeling factors and histone deacetylases to their histone substrates in a manner that is regulated by nucleosomal DNA; Belongs to the WD repeat RBAP46/RBAP48/MSI1 family. (424 aa)
		BRI1	Protein BRASSINOSTEROID INSENSITIVE 1; Receptor with a dual specificity kinase activity acting on both serine/threonine- and tyrosine-containing substrates. Regulates, in response to brassinosteroid binding, a signaling cascade involved in plant development, including expression of light- and stress-regulated genes, promotion of cell elongation, normal leaf and chloroplast senescence, and floweri…
		CYP90B1	Cytochrome P450 90B1; Catalyzes the C22-alpha-hydroxylation step in brassinosteroids biosynthesis. Converts campestanol to 6- deoxocathasterone and 6-oxocampestanol to cathasterone. (513 aa)
		BZR1	Protein BRASSINAZOLE-RESISTANT 1; Transcriptional repressor that binds to the brassinosteroid (BR) response element (BRRE) 5'-CGTG(T/C)G-3' in gene promoter. Regulates positively the brassinosteroid-signaling pathway. Mediates downstream growth responses and negative feedback regulation of brassinosteroid biosynthesis. Promotes growth. Modulates ovule initiation and development by monitoring the …
		BSK8	Serine/threonine-protein kinase BSK8; Probable serine/threonine kinase that acts as positive regulator of brassinosteroid (BR) signaling downstream of the receptor kinase BRI1. Functions redundantly with BSK3, BSK4, BSK6 and BSK7. Involved in the regulation of sucrose-phosphate synthase 1 (SPS1) in the context of sucrose resuply after starvation. Activates BSL2, a phosphatase that may dephosphory…
		FLK	Flowering locus K homology domain; Regulates positively flowering by repressing FLC expression and post-transcriptional modification. (577 aa)
		OST3B	Probable dolichyl-diphosphooligosaccharide--protein glycosyltransferase subunit 3B; Subunit of the oligosaccharyl transferase (OST) complex that catalyzes the initial transfer of a defined glycan (Glc(3)Man(9)GlcNAc(2) in eukaryotes) from the lipid carrier dolichol- pyrophosphate to an asparagine residue within an Asn-X-Ser/Thr consensus motif in nascent polypeptide chains, the first step in prot…
		STT3B	Dolichyl-diphosphooligosaccharide--protein glycosyltransferase subunit STT3B; Catalytic subunit of the oligosaccharyl transferase (OST) complex that catalyzes the initial transfer of a defined glycan (Glc(3)Man(9)GlcNAc(2) in eukaryotes) from the lipid carrier dolichol- pyrophosphate to an asparagine residue within an Asn-X-Ser/Thr consensus motif in nascent polypeptide chains, the first step in …
		STT3A	Dolichyl-diphosphooligosaccharide--protein glycosyltransferase subunit STT3A; Catalytic subunit of the oligosaccharyl transferase (OST) complex that catalyzes the initial transfer of a defined glycan (Glc(3)Man(9)GlcNAc(2) in eukaryotes) from the lipid carrier dolichol- pyrophosphate to an asparagine residue within an Asn-X-Ser/Thr consensus motif in nascent polypeptide chains, the first step in …
		AP1M2	AP-1 complex subunit mu-2; Subunit of clathrin-associated adaptor protein complex 1 that plays a role in protein sorting at the trans-Golgi network and early endosomes (TGN/EE). The AP complexes mediate the recruitment of clathrin to membranes and the recognition of sorting signals within the cytosolic tails of transmembrane cargo molecules. Required for KNOLLE localization at the cell plate to m…
		BETAC-AD	Beta-adaptin-like protein C; Subunit of clathrin-associated adaptor protein complex that plays a role in protein sorting in the late-Golgi/trans-Golgi network (TGN) and/or endosomes. The AP complexes mediate both the recruitment of clathrin to membranes and the recognition of sorting signals within the cytosolic tails of transmembrane cargo molecules (By similarity). (893 aa)
		F6F22.18	AP-4 complex subunit sigma; Subunit of novel type of clathrin- or non-clathrin-associated protein coat involved in targeting proteins from the trans-Golgi network (TGN) to the endosomal-lysosomal system. (143 aa)
		T2K10.12	AP-1 complex subunit gamma-2; Subunit of clathrin-associated adaptor protein complex 1 that plays a role in protein sorting at the trans-Golgi network and early endosomes (TGN/EE). The AP complexes mediate both the recruitment of clathrin to membranes and the recognition of sorting signals within the cytosolic tails of transmembrane cargo molecules (By similarity). (862 aa)
		AAP19-1	AP-1 complex subunit sigma-1; Subunit of clathrin-associated adaptor protein complex 1 that plays a role in protein sorting at the trans-Golgi network and early endosomes (TGN/EE). The AP complexes mediate the recruitment of clathrin to membranes and the recognition of sorting signals within the cytosolic tails of transmembrane cargo molecules (By similarity). (161 aa)
		AAP19-2	AP-1 complex subunit sigma-2; Subunit of clathrin-associated adaptor protein complex 1 that plays a role in protein sorting at the trans-Golgi network and early endosomes (TGN/EE). The AP complexes mediate the recruitment of clathrin to membranes and the recognition of sorting signals within the cytosolic tails of transmembrane cargo molecules (By similarity). (162 aa)
		ACO3	Aconitate hydratase 3, mitochondrial; Catalyzes the isomerization of citrate to isocitrate via cis- aconitate. Contributes to oxidative stress tolerance. Modulates cytosolic citrate metabolism during lipid mobilization. Required during seedling growth. Belongs to the aconitase/IPM isomerase family. (990 aa)
		SDH2-3	Succinate dehydrogenase [ubiquinone] iron-sulfur subunit 3, mitochondrial; Iron-sulfur protein (IP) subunit of succinate dehydrogenase (SDH) that is involved in complex II of the mitochondrial electron transport chain and is responsible for transferring electrons from succinate to ubiquinone (coenzyme Q). (309 aa)
		SDH1-1	Succinate dehydrogenase [ubiquinone] flavoprotein subunit 1, mitochondrial; Flavoprotein (FP) subunit of succinate dehydrogenase (SDH) that is involved in complex II of the mitochondrial electron transport chain and is responsible for transferring electrons from succinate to ubiquinone (coenzyme Q). (634 aa)
		Q8VZ65_ARATH	Uncharacterized protein At1g67785. (63 aa)
		T2K12.9	ATP synthase subunit beta-2, mitochondrial; Mitochondrial membrane ATP synthase (F(1)F(0) ATP synthase or Complex V) produces ATP from ADP in the presence of a proton gradient across the membrane which is generated by electron transport complexes of the respiratory chain. F-type ATPases consist of two structural domains, F(1) - containing the extramembraneous catalytic core, and F(0) - containing…
		GAMMACA3	Gamma carbonic anhydrase 3, mitochondrial; Enzyme involved in the catabolism of H(2)CO(3) but that does not mediates the reversible hydration of carbon dioxide. Mediates complex I assembly in mitochondria and respiration (By similarity). (258 aa)
		dNK	P-loop containing nucleoside triphosphate hydrolases superfamily protein. (580 aa)
		Q3EC47_ARATH	NADH-ubiquinone oxidoreductase chain 3; Core subunit of the mitochondrial membrane respiratory chain NADH dehydrogenase (Complex I) that is believed to belong to the minimal assembly required for catalysis. Complex I functions in the transfer of electrons from NADH to the respiratory chain. The immediate electron acceptor for the enzyme is believed to be ubiquinone. (118 aa)
		F17A22.8	NADH dehydrogenase [ubiquinone] iron-sulfur protein 5-A; Accessory subunit of the mitochondrial membrane respiratory chain NADH dehydrogenase (Complex I), that is believed not to be involved in catalysis. Complex I functions in the transfer of electrons from NADH to the respiratory chain. The immediate electron acceptor for the enzyme is believed to be ubiquinone (By similarity). (118 aa)
		T28P16.2	Neuronal acetylcholine receptor subunit alpha-5. (71 aa)
		F1N21.17	NADH-ubiquinone oxidoreductase. (98 aa)
		F15K20.17	Uncharacterized protein At2g27730, mitochondrial. (113 aa)
		T8K22.19	NADH dehydrogenase [ubiquinone] 1 beta subcomplex subunit 3-A; Accessory subunit of the mitochondrial membrane respiratory chain NADH dehydrogenase (Complex I), that is believed not to be involved in catalysis. Complex I functions in the transfer of electrons from NADH to the respiratory chain. The immediate electron acceptor for the enzyme is believed to be ubiquinone (By similarity). (72 aa)
		Dl4250W	NADH-ubiquinone oxidoreductase. (106 aa)
		GAMMACAL2	Gamma carbonic anhydrase-like 2, mitochondrial; Involved in complex I assembly in mitochondria and respiration; Belongs to the gamma-class carbonic anhydrase family. (256 aa)
		F1C12.70	Excitatory amino acid transporter. (81 aa)
		T23E18.30	NADH dehydrogenase [ubiquinone] 1 beta subcomplex subunit 2; Accessory subunit of the mitochondrial membrane respiratory chain NADH dehydrogenase (Complex I), that is believed not to be involved in catalysis. Complex I functions in the transfer of electrons from NADH to the respiratory chain. The immediate electron acceptor for the enzyme is believed to be ubiquinone (By similarity). (69 aa)
		MTACP1	Acyl carrier protein 1, mitochondrial; Carrier of the growing fatty acid chain in fatty acid biosynthesis (By similarity). May be involved in the synthesis of short and medium chain fatty acids. Accessory and non-catalytic subunit of the mitochondrial membrane respiratory chain NADH dehydrogenase (Complex I), which functions in the transfer of electrons from NADH to the respiratory chain (By simi…
		MTACP2	Acyl carrier protein 2, mitochondrial; Carrier of the growing fatty acid chain in fatty acid biosynthesis (By similarity). May be involved in the synthesis of short and medium chain fatty acids. Accessory and non-catalytic subunit of the mitochondrial membrane respiratory chain NADH dehydrogenase (Complex I), which functions in the transfer of electrons from NADH to the respiratory chain (By simi…
		Q8VZT9_ARATH	Transmembrane protein. (88 aa)
		F18O19.12	Transducin/WD40 repeat-like superfamily protein. (343 aa)
		MOCS2	Molybdopterin synthase catalytic subunit; Catalytic subunit of the molybdopterin synthase complex, a complex that catalyzes the conversion of precursor Z into molybdopterin. Acts by mediating the incorporation of 2 sulfur atoms from thiocarboxylated MOCS2A into precursor Z to generate a dithiolene group. (198 aa)
		GPX3	Probable glutathione peroxidase 3, mitochondrial; May constitute a glutathione peroxidase-like protective system against oxidative stresses. Involved positively in abscisic acid (ABA) signaling pathway that regulates numerous ABA responses, such as stomatal closure, seed germination and inhibition of vegetative growth. Oxidizes and represses target proteins (e.g. the phosphatase activity of ABI1 …
		DHAR2	Glutathione S-transferase DHAR2; Displays a dual function. As a soluble protein, exhibits glutathione-dependent thiol transferase and dehydroascorbate (DHA) reductase activities. Exhibits glutathione-dependent thiol transferase and dehydroascorbate (DHA) reductase activities. Key component of the ascorbate recycling system. Involved in the redox homeostasis, especially in scavenging of ROS under …
		F3G5.19	Tetratricopeptide repeat (TPR)-like superfamily protein. (333 aa)
		BTF3	Basic transcription factor 3; Belongs to the NAC-beta family. (165 aa)
		T18K17.10	Nascent polypeptide-associated complex subunit beta. (165 aa)
		F21O3.15	F21O3.15 protein. (235 aa)
		F21M11.2	HAD superfamily, subfamily IIIB acid phosphatase. (271 aa)
		HLL	50S ribosomal protein HLL, mitochondrial; Binds to 23S rRNA in mitochondrion (By similarity). Required for the formation of the proximal region of the ovule primordium during floral organogenesis, thus participating in patterning and growth of ovule. Also regulates the initiation and/or maintenance of integument and embryo sac ontogenesis. Prevents inappropriate cell death in the young ovule; Bel…
		RPL35C	60S ribosomal protein L35-3; Belongs to the universal ribosomal protein uL29 family. (123 aa)
		RPL35B	60S ribosomal protein L35-2; Belongs to the universal ribosomal protein uL29 family. (123 aa)
		RPS15AD	40S ribosomal protein S15a-4; Belongs to the universal ribosomal protein uS8 family. (130 aa)
		RPS15AB	40S ribosomal protein S15a-2; Belongs to the universal ribosomal protein uS8 family. (129 aa)
		F24M12.140	Altered inheritance of mitochondria protein. (211 aa)
		RPL35A	60S ribosomal protein L35-1; Belongs to the universal ribosomal protein uL29 family. (123 aa)
		YUP8H12.3	Ubiquitin-like modifier-activating enzyme 5; E1-like enzyme which activates UFM1. (431 aa)
		ECR1	NEDD8-activating enzyme E1 catalytic subunit; Catalytic subunit of the dimeric ECR1-AXR1 E1 enzyme. E1 activates NEDD8/RUB1 by first adenylating its C-terminal glycine residue with ATP, thereafter linking this residue to the side chain of the catalytic cysteine, yielding a NEDD8-ECR1 thioester and free AMP. E1 finally transfers NEDD8 to the catalytic cysteine of RCE1 (By similarity); Belongs to t…
		CCP2	Ubiquitin-fold modifier 1; Ubiquitin-like modifier protein which binds to a number of as yet unidentified target proteins. (93 aa)
		AP2M	AP-2 complex subunit mu; Subunit of the adaptor protein complex 2 (AP-2). Adaptor protein complexes function in protein transport via transport vesicles in different membrane traffic pathways. Adaptor protein complexes are vesicle coat components and appear to be involved in cargo selection and vesicle formation. AP-2 is involved in clathrin-dependent endocytosis in which cargo proteins are incor…
		ABCI18	Uncharacterized protein At1g03900. (272 aa)
		Q84WV7_ARATH	Adaptin ear-binding coat-associated protein 1 NECAP-1. (302 aa)
		AP17	AP-2 complex subunit sigma; Subunit of the adaptor protein complex 2 (AP-2). Adaptor protein complexes function in protein transport via transport vesicles in different membrane traffic pathways. Adaptor protein complexes are vesicle coat components and appear to be involved in cargo selection and vesicle formation. AP-2 is involved in clathrin-dependent endocytosis in which cargo proteins are in…
		ADC2	Arginine decarboxylase 2; Required for the biosynthesis of putrescine. Catalyzes the first step of polyamine (PA) biosynthesis to produce putrescine from arginine. Is a major contributor to basal arginine decarboxylase (ADC) activity and putrescine biosynthesis. Accumulation of putrescine plays a positive role in salt stress tolerance. Accumulation of putrescine plays a positive role in freezing …
		ACL5	Thermospermine synthase ACAULIS5; Required for correct xylem specification through regulation of the lifetime of the xylem elements. Prevents premature death of the xylem vessel elements. (339 aa)
		T30N20.190	Argininosuccinate lyase, chloroplastic. (517 aa)
		SPDSYN2	Spermidine synthase 2; Belongs to the spermidine/spermine synthase family. (340 aa)
		SPMS	Spermine synthase. (359 aa)
		F6I1.17	7-dehydrocholesterol reductase-like protein. (144 aa)
		U2AF65A	Splicing factor U2af large subunit A; Necessary for the splicing of pre-mRNA; Belongs to the splicing factor SR family. (573 aa)
		U2AF35B	Splicing factor U2af small subunit B; Necessary for the splicing of pre-mRNA (By similarity). Probably active at the 3' splice sites; Belongs to the splicing factor SR family. (283 aa)
		U2AF35A	Splicing factor U2af small subunit A; Necessary for the splicing of pre-mRNA (By similarity). Probably active at the 3' splice sites; Belongs to the splicing factor SR family. (296 aa)
		C7A10.940	Ribosomal protein L12 family protein. (179 aa)
		CKS1	Cyclin-dependent kinases regulatory subunit 1; Associates with cyclin-dependent kinases (CDKs) and plays an essential role in the regulation of the cell cycle that affects plant growth rate. May inhibit both the G1/S and G2/M phases. Belongs to the CKS family. (87 aa)
		CYCA2-3	Cyclin-A2-3; Negatively regulates endocycles and acts as a regulator of ploidy levels in endoreduplication. Promotes divisions in the guard cells (GCs) after the guard mother cells (GMC) symmetric division ; Belongs to the cyclin family. Cyclin AB subfamily. (450 aa)
		CDKB1-2	Cyclin-dependent kinase B1-2; Together with CDKB1-1, promotes both the last division in the stomatal cell lineage as well as the number of stomata. In collaboration with MYB124 and MYB88, restrict the G1/S transition and chloroplast and nuclear number during stomatal formation, and normally maintain fate and developmental progression throughout the stomatal cell lineage. Belongs to the protein ki…
		CDKB2-2	Cyclin-dependent kinase B2-2. (315 aa)
		CDKA-1	Cyclin-dependent kinase A-1; Involved in the control of the cell cycle. Essential for both G1/S and G2/M (mitosis) phase transitions. Functions in cell morphogenesis as well as cell proliferation. Required for cell division (entry into mitosis) of the generative cell in male gametogenesis. Required to trigger guard mother cells (GMC) symmetric divisions at the late stage of stomatal development, …
		CDKB2-1	Cyclin-dependent kinase B2-1; Belongs to the protein kinase superfamily. CMGC Ser/Thr protein kinase family. CDC2/CDKX subfamily. (313 aa)
		CDKB1-1	Cyclin-dependent kinase B1-1; May control G2/M (mitosis) phase progression. Plays a role in regulating seedling growth in darkness via regulation of hypocotyl cell elongation and cotyledon cell development. Plays a role in stomatal development. Required to suppress endoreduplication. Together with CDKB1-2, promotes both the last division in the stomatal cell lineage as well as the number of stoma…
		EIF4E1	Eukaryotic translation initiation factor 4E-1; Component of the protein complex eIF4F, which is involved in the recognition of the mRNA cap, ATP-dependent unwinding of 5'-terminal secondary structure and recruitment of mRNA to the ribosome. Recognizes and binds the 7-methylguanosine-containing mRNA cap during an early step in the initiation of protein synthesis and facilitates ribosome binding by…
		SHM4	Serine hydroxymethyltransferase 4; Catalyzes the interconversion of serine and glycine. (471 aa)
		THA1	Probable low-specificity L-threonine aldolase 1; Threonine aldolase involved in threonine degradation to glycine. May play a role in the removal of L-allo-threonine. (358 aa)
		THA2	Probable low-specificity L-threonine aldolase 2; Threonine aldolase involved in threonine degradation to glycine. May play a role in the removal of L-allo-threonine. (355 aa)
		OMR1	Threonine dehydratase biosynthetic, chloroplastic; Catalyzes the formation of alpha-ketobutyrate from threonine in a two-step reaction. The first step is a dehydration of threonine, followed by rehydration and liberation of ammonia; Belongs to the serine/threonine dehydratase family. (592 aa)
		F19I3.27	Putative phosphoribosylaminoimidazolecarboxamide formyltransferase. (596 aa)
		SAHH1	Adenosylhomocysteinase 1; Adenosylhomocysteine is a competitive inhibitor of S- adenosyl-L-methionine-dependent methyl transferase reactions; therefore adenosylhomocysteinase may play a key role in the control of methylations via regulation of the intracellular concentration of adenosylhomocysteine. Required for DNA methylation-dependent gene silencing. (485 aa)
		SAHH2	Adenosylhomocysteinase 2; Adenosylhomocysteine is a competitive inhibitor of S- adenosyl-L-methionine-dependent methyl transferase reactions; therefore adenosylhomocysteinase may play a key role in the control of methylations via regulation of the intracellular concentration of adenosylhomocysteine. (485 aa)
		CMT3	DNA (cytosine-5)-methyltransferase CMT3; Involved in the CpXpG methylation and in gene silencing. Methylates preferentially transposon-related sequences. Functionally redundant to DRM1/DRM2 to maintain non-CpG methylation. Involved in RNA-directed DNA methylation. Belongs to the class I-like SAM-binding methyltransferase superfamily. C5-methyltransferase family. (839 aa)
		HMT-1	Homocysteine S-methyltransferase 1; Catalyzes methyl transfer from S-methylmethionine (SMM) to adenosyl-L-homocysteine (AdoMet). SMM degradation (by HMT-1, HMT-2 and HMT-3) and biosynthesis (by MMT1) constitute the SMM cycle in plants, which is probably required to achieve short term control of AdoMet level. (326 aa)
		HMT-2	Homocysteine S-methyltransferase 2; Catalyzes methyl transfer from S-methylmethionine (SMM) to adenosyl-L-homocysteine (AdoMet). SMM degradation (by HMT-1, HMT-2 and HMT-3) and biosynthesis (by MMT1) constitute the SMM cycle in plants, which is probably required to achieve short term control of AdoMet level. (333 aa)
		MS1	5-methyltetrahydropteroyltriglutamate--homocysteine methyltransferase 1; Catalyzes the transfer of a methyl group from 5- methyltetrahydrofolate to homocysteine resulting in methionine formation. (765 aa)
		RPS27B	40S ribosomal protein S27-2; May be involved in the elimination of damaged mRNA after UV irradiation. (86 aa)
		RPS27D	40S ribosomal protein S27-3; Belongs to the eukaryotic ribosomal protein eS27 family. (84 aa)
		ELF5A-3	Eukaryotic translation initiation factor 5A-3; The precise role of eIF-5A in protein biosynthesis is not known but it may function as a bimodular protein capable of binding to both RNA and proteins. Involved in supporting growth and plays a regulatory role in the response to sub-lethal osmotic and nutrient stress. (158 aa)
		dl4665w	L-lactate dehydrogenase; Belongs to the LDH/MDH superfamily. (353 aa)
		PDC1	Pyruvate decarboxylase 1; May play a role in ethanolic fermentation during anoxia. Belongs to the TPP enzyme family. (607 aa)
		PKP2	Plastidial pyruvate kinase 2; Required for plastidial pyruvate kinase activity. Involved in seed oil accumulation, embryo development and seed storage compounds mobilization upon germination. (579 aa)
		PKP1	Plastidial pyruvate kinase 1, chloroplastic; Required for plastidial pyruvate kinase activity. Involved in seed oil accumulation, embryo development and seed storage compounds mobilization upon germination. (596 aa)
		MBK5.16	Pyruvate kinase; Belongs to the pyruvate kinase family. (510 aa)
		F1O11.21	Pyruvate kinase; Belongs to the pyruvate kinase family. (527 aa)
		MCD7.8	Pyruvate kinase; Belongs to the pyruvate kinase family. (498 aa)
		RGGB	RGG repeats nuclear RNA binding protein B; Binds RNA; Belongs to the RGGA protein family. (360 aa)
		H2AV	Histone H2A variant 1; Variant histone H2A which may replace conventional H2A in a subset of nucleosomes. Nucleosomes wrap and compact DNA into chromatin, limiting DNA accessibility to the cellular machineries which require DNA as a template. Histones thereby play a central role in transcription regulation, DNA repair, DNA replication and chromosomal stability. DNA accessibility is regulated via …
		H2B	Histone H2B.6; Core component of nucleosome. Nucleosomes wrap and compact DNA into chromatin, limiting DNA accessibility to the cellular machineries which require DNA as a template. Histones thereby play a central role in transcription regulation, DNA repair, DNA replication and chromosomal stability. DNA accessibility is regulated via a complex set of post-translational modifications of histones…
		SWC6	SWR1 complex subunit 6; Component of the SWR1 complex which mediates the ATP- dependent exchange of histone H2A for the H2A variant H2A.F/Z leading to transcriptional regulation of selected genes (e.g. FLC) by chromatin remodeling. Coodinates SWR1-C, FRI-C (FLC transcription activator complex), histone methyltransferase and general transcription factors. Represses flowering by positively regulati…
		HTA9	Probable histone H2A variant 3; Variant histones H2A are synthesized throughout the cell cycle and are very different from classical S-phase regulated H2A. May replace conventional H2A in a subset of nucleosomes. Nucleosomes wrap and compact DNA into chromatin, limiting DNA accessibility to the cellular machineries which require DNA as a template. Histones thereby play a central role in transcrip…
		HTA2	Probable histone H2A.3; Core component of nucleosome. Nucleosomes wrap and compact DNA into chromatin, limiting DNA accessibility to the cellular machineries which require DNA as a template. Histones thereby play a central role in transcription regulation, DNA repair, DNA replication and chromosomal stability. DNA accessibility is regulated via a complex set of post-translational modifications of…
		RAT5	Histone H2A.6; Core component of nucleosome. Nucleosomes wrap and compact DNA into chromatin, limiting DNA accessibility to the cellular machineries which require DNA as a template. Histones thereby play a central role in transcription regulation, DNA repair, DNA replication and chromosomal stability. DNA accessibility is regulated via a complex set of post-translational modifications of histones…
		TIF4A-3	Eukaryotic initiation factor 4A-3; ATP-dependent RNA helicase which is a subunit of the eIF4F complex involved in cap recognition and is required for mRNA binding to ribosome. In the current model of translation initiation, eIF4A unwinds RNA secondary structures in the 5'-UTR of mRNAs which is necessary to allow efficient binding of the small ribosomal subunit, and subsequent scanning for the ini…
		Q9LJ72_ARATH	Proteasome assembly chaperone 2; Chaperone protein which promotes assembly of the 20S proteasome as part of a heterodimer with PSMG1. Belongs to the PSMG2 family. (281 aa)
		F1N21.15	Proteasome maturation factor UMP1. (141 aa)
		MBB18.20	Proteasome maturation factor UMP1. (141 aa)
		MVD1	Diphosphomevalonate decarboxylase MVD1, peroxisomal; Performs the first committed step in the biosynthesis of isoprene-containing compounds such as sterols and terpenoids. Is specific for (R)-5- diphosphomevalonate (MVAPP). The catalytic efficiency with (R)-5- phosphomevalonate (MVAP) as substrate is 10000-fold lower than for MVAPP. Can complement a yeast mutant defective in MVD activity. (412 aa)
		SPS3	Solanesyl diphosphate synthase 3, chloroplastic/mitochondrial; May be involved in the supply of solanesyl diphosphate for ubiquinone-9 (UQ-9) biosynthesis in mitochondria. Synthesizes C25 to C45 medium / long-chain products depending on the type of substrate available. Can use geranyl diphosphate, farnesyl diphosphate or geranylgeranyl diphosphate as substrates, but not dimethylallyl diphosphate.…
		FPS1	Farnesyl pyrophosphate synthase 1, mitochondrial; Catalyzes the sequential condensation of isopentenyl pyrophosphate with the allylic pyrophosphates, dimethylallyl pyrophosphate, and then with the resultant geranylpyrophosphate to the ultimate product farnesyl pyrophosphate. (384 aa)
		FPS2	Farnesyl pyrophosphate synthase 2; Catalyzes the sequential condensation of isopentenyl pyrophosphate with the allylic pyrophosphates, dimethylallyl pyrophosphate, and then with the resultant geranylpyrophosphate to the ultimate product farnesyl pyrophosphate; Belongs to the FPP/GGPP synthase family. (342 aa)
		IPP2	Isopentenyl-diphosphate Delta-isomerase II, chloroplastic; Catalyzes the 1,3-allylic rearrangement of the homoallylic substrate isopentenyl (IPP) to its highly electrophilic allylic isomer, dimethylallyl diphosphate (DMAPP). (284 aa)
		IPP1	Isopentenyl-diphosphate Delta-isomerase I, chloroplastic; Catalyzes the 1,3-allylic rearrangement of the homoallylic substrate isopentenyl (IPP) to its highly electrophilic allylic isomer, dimethylallyl diphosphate (DMAPP). (291 aa)
		MK	Mevalonate kinase; Catalyzes the phosphorylation of mevalonate to mevalonate 5- phosphate, a key step in isoprenoid and cholesterol biosynthesis. Belongs to the GHMP kinase family. Mevalonate kinase subfamily. (378 aa)
		PMK	Phosphomevalonate kinase, peroxisomal. (505 aa)
		IAA19	Auxin-responsive protein IAA19; Aux/IAA proteins are short-lived transcriptional factors that function as repressors of early auxin response genes at low auxin concentrations. Repression is thought to result from the interaction with auxin response factors (ARFs), proteins that bind to the auxin- responsive promoter element (AuxRE). Formation of heterodimers with ARF proteins may alter their abil…
		ARF5	Auxin response factor 5; Auxin response factors (ARFs) are transcriptional factors that bind specifically to the DNA sequence 5'-TGTCTC-3' found in the auxin-responsive promoter elements (AuxREs). Seems to act as transcriptional activator. Formation of heterodimers with Aux/IAA proteins may alter their ability to modulate early auxin response genes expression. Mediates embryo axis formation and v…
		IAA20	Auxin-responsive protein IAA20; Aux/IAA proteins are short-lived transcriptional factors that function as repressors of early auxin response genes at low auxin concentrations. Repression is thought to result from the interaction with auxin response factors (ARFs), proteins that bind to the auxin- responsive promoter element (AuxRE). Formation of heterodimers with ARF proteins may alter their abil…
		EIN3	Protein ETHYLENE INSENSITIVE 3; Probable transcription factor acting as a positive regulator in the ethylene response pathway. Is required for ethylene responsiveness in adult plant tissues. Binds a primary ethylene response element present in the ETHYLENE-RESPONSE-FACTOR1 promoter with consequence to activate the transcription of this gene. (628 aa)
		CTR1	Serine/threonine-protein kinase CTR1; Acts as a negative regulator in the ethylene response pathway. Phosphorylates the cytosolic C-terminal domain of EIN2, preventing the signaling in the absence of ethylene. (821 aa)
		EBF2	EIN3-binding F-box protein 2; Component of SCF(EBF1) E3 ubiquitin ligase complexes, which may mediate the ubiquitination and subsequent proteasomal degradation of target proteins (probably including EIN3 and EIL1). Regulator of the ethylene signaling cascade by modulating the stability of EIN3 and EIL1 proteins. (623 aa)
		EBF1	EIN3-binding F-box protein 1; Component of SCF(EBF1) E3 ubiquitin ligase complexes, which may mediate the ubiquitination and subsequent proteasomal degradation of target proteins (probably including EIN3 and EIL1). Regulator of the ethylene signaling cascade by modulating the stability of EIN3 and EIL1 proteins. Confers insensitivity to ethylene. (628 aa)
		HY5	Transcription factor HY5; Transcription factor that promotes photomorphogenesis in light. Acts downstream of the light receptor network and directly affects transcription of light-induced genes. Specifically involved in the blue light specific pathway, suggesting that it participates in transmission of cryptochromes (CRY1 and CRY2) signals to downstream responses. In darkness, its degradation pre…
		PHYA	Phytochrome A; Regulatory photoreceptor which exists in two forms that are reversibly interconvertible by light: the Pr form that absorbs maximally in the red region of the spectrum and the Pfr form that absorbs maximally in the far-red region. Photoconversion of Pr to Pfr induces an array of morphogenetic responses, whereas reconversion of Pfr to Pr cancels the induction of those responses. Pfr …
		BBX21	B-box zinc finger protein 21; Transcription activator that acts as positive regulator of seedling photomorphogenesis. Acts downstream of COP1 and play an important role in early and long-term adjustment of the shade avoidance syndrome (SAS) responses in natural environments. (331 aa)
		PAO4	Probable polyamine oxidase 4; Flavoenzyme involved in polyamine back-conversion. Catalyzes the oxidation of the secondary amino group of polyamines, such as spermine and spermidine. Substrate preference is spermine > spermidine. No activity detected when putrescine or N(1)-acetylspermine are used as substrates. Plays an important role in the regulation of polyamine intracellular concentration (Pr…
		ARD1	1,2-dihydroxy-3-keto-5-methylthiopentene dioxygenase 1; Catalyzes the formation of formate and 2-keto-4- methylthiobutyrate (KMTB) from 1,2-dihydroxy-3-keto-5-methylthiopentene (DHK-MTPene). (199 aa)
		T5M16.26	Pyridoxal phosphate (PLP)-dependent transferases superfamily protein. (440 aa)
		RAD23B	Ubiquitin receptor RAD23b; May be involved in nucleotide excision repair (By similarity). Binds and presumably selects ubiquitin-conjugates for destruction. Prefers multiubiquitin chains rather than single ubiquitins, with a binding affinity for 'Lys-48'-linked ubiquitin chains. Acts as a ubiquitin receptor that associates with the 26S proteasomal docking subunit RPN10 for the indirect recognitio…
		RAD23A	Probable ubiquitin receptor RAD23a; May be involved in nucleotide excision repair (By similarity). Binds and presumably selects ubiquitin-conjugates for destruction. Prefers multiubiquitin chains rather than single ubiquitins, with a binding affinity for 'Lys-48'-linked ubiquitin chains. Acts as a ubiquitin receptor that associates with the 26S proteasomal docking subunit RPN10 for the indirect r…
		RAD23D	Ubiquitin receptor RAD23d; May be involved in nucleotide excision repair (By similarity). Binds and presumably selects ubiquitin-conjugates for destruction. Prefers multiubiquitin chains rather than single ubiquitins, with a binding affinity for 'Lys-48'-linked ubiquitin chains. Acts as a ubiquitin receptor that associates with the 26S proteasomal docking subunit RPN10 for the indirect recognitio…
		CYCB1-4	Cyclin-B1-4; Belongs to the cyclin family. Cyclin AB subfamily. (387 aa)
		CYTB5-B	Cytochrome b5 isoform B; Membrane bound hemoprotein which function as an electron carrier for several membrane bound oxygenases, including fatty acid desaturases; Belongs to the cytochrome b5 family. (134 aa)
		FAH2	Dihydroceramide fatty acyl 2-hydroxylase FAH2; Fatty acid 2-hydroxylase involved in the alpha-hydroxylation of the long-chain fatty acid (LCFA) palmitic acid. Probably involved in the resistance response to oxidative stress. (237 aa)
		CBR2	NADH-cytochrome b5 reductase-like protein; Desaturation and elongation of fatty acids; Belongs to the flavoprotein pyridine nucleotide cytochrome reductase family. (328 aa)
		CBR1	NADH--cytochrome b5 reductase 1; Reductase transferring electrons from NADH to cytochrome b5. Required for the NADH-dependent electron transfer involved in the desaturation and hydroxylation of fatty acids and in the desaturation of sterol precursors. No activity with NADPH as electron donor. (281 aa)
		F10A5.22	Zinc knuckle (CCHC-type) family protein. (257 aa)
		TFIIB2	Transcription initiation factor IIB-2; General factor that plays a major role in the activation of eukaryotic genes transcribed by RNA polymerase II. (312 aa)
		MCL19.8	Transcription elongation factor 1 homolog; Transcription elongation factor implicated in the maintenance of proper chromatin structure in actively transcribed regions. Belongs to the ELOF1 family. (120 aa)
		TFIIB1	Transcription initiation factor IIB-1; General factor that plays a major role in the activation of eukaryotic genes transcribed by RNA polymerase II (By similarity). Interacts with TBP2 and is required for activated transcription and possibly basal transcription. Plays important roles in pollen tube growth, guidance, and reception as well as endosperm development. Is partially functionally differ…
		HYD1	Probable 3-beta-hydroxysteroid-Delta(8),Delta(7)-isomerase; Catalyzes the conversion of Delta(8)-sterols to their corresponding Delta(7)-isomers; Belongs to the EBP family. (223 aa)
		CYP51G1	Sterol 14-demethylase; Involved in sterol biosynthesis. Catalyzes the 14-alpha demethylation of obtusifoliol to 4 alpha-methyl-5 alpha-ergosta- 8,14,24(28)-trien-3 beta-ol. (488 aa)
		SMT3	24-methylenesterol C-methyltransferase 3; Catalyzes the methyl transfer from S-adenosyl-methionine to the methylene group of 24-methylene lophenol to form 24-ethylidene lophenol; Belongs to the class I-like SAM-binding methyltransferase superfamily. Erg6/SMT family. (359 aa)
		SMT2	24-methylenesterol C-methyltransferase 2; Catalyzes the methyl transfer from S-adenosyl-methionine to the methylene group of 24-methylene lophenol to form 24-ethylidene lophenol. (361 aa)
		SMT1	Cycloartenol-C-24-methyltransferase; Catalyzes the methyl transfer from S-adenosyl-methionine to the C-24 of cycloartenol to form 24-methylene cycloartenol; Belongs to the class I-like SAM-binding methyltransferase superfamily. Erg6/SMT family. (336 aa)
		DIM	Delta(24)-sterol reductase; Plays a critical role in the general process of plant cell elongation. Involved in the synthesis of campesterol, an early precursor of brassinolide. Required for the conversion of 24- methylenecholesterol to campesterol and for the conversion of isofucosterol to sitosterol. Necessary for both the isomerization and reduction of 24-methylenecholesterol. Regulates indirec…
		STE1	Delta(7)-sterol-C5(6)-desaturase 1; Involved in the biosynthesis of sitosterol and campesterol, a precursor of growth-promoting brassinosteroids. (281 aa)
		GK-2	Guanylate kinase 2; Essential for recycling GMP and indirectly, cGMP. Required for normal development of the gametophyte and embryo, in association with GK1. (389 aa)
		DUT	Deoxyuridine 5'-triphosphate nucleotidohydrolase; This enzyme is involved in nucleotide metabolism: it produces dUMP, the immediate precursor of thymidine nucleotides and it decreases the intracellular concentration of dUTP, preventing uracil incorporation into DNA; Belongs to the dUTPase family. (166 aa)
		F18A5.110	Inosine triphosphate pyrophosphatase; Pyrophosphatase that hydrolyzes non-canonical purine nucleotides such as inosine triphosphate (ITP), deoxyinosine triphosphate (dITP) or xanthosine 5'-triphosphate (XTP) to their respective monophosphate derivatives. The enzyme does not distinguish between the deoxy- and ribose forms. Probably excludes non-canonical purines from RNA and DNA precursor pools, t…
		ZEU1	Thymidylate kinase; Catalyzes the conversion of dTMP to dTDP (Probable). Involved in the regulation of DNA replication. Is essential to promote the first division of the zygote. (263 aa)
		NSP2	Nitrile-specifier protein 2; Promotes simple nitriles, but not epithionitrile or thiocyanate formation. Converts allylglucosinolate and benzylglucosinolate to their corresponding simple nitriles in the presence of myrosinase. (471 aa)
		MLE2.7	UPF0235 protein At5g63440; May play a role during early embryonic development. Probably involved in pre-mRNA splicing (By similarity); Belongs to the UPF0235 family. (232 aa)
		MORF1	Multiple organellar RNA editing factor 1, mitochondrial; Involved in organellar RNA editing. Required for the processing of numerous RNA editing sites in mitochondria. Binds to the mitochondrial MEF19 and MEF21 factors, two pentatricopeptide repeat-containing proteins involved in RNA editing. (419 aa)
		AAC3	ADP,ATP carrier protein 3, mitochondrial; Catalyzes the exchange of ADP and ATP across the mitochondrial inner membrane; Belongs to the mitochondrial carrier (TC 2.A.29) family. (379 aa)
		PHB4	Prohibitin-4, mitochondrial; Prohibitin probably acts as a holdase/unfoldase for the stabilization of newly synthesized mitochondrial proteins. (279 aa)
		PGDH1	D-3-phosphoglycerate dehydrogenase 1, chloroplastic; Involved in the plastidial phosphorylated pathway of serine biosynthesis (PPSB). Required for mature pollen development. (603 aa)
		PSAT2	Phosphoserine aminotransferase 2, chloroplastic; Involved in the plastidial phosphorylated pathway of serine biosynthesis (PPSB). Catalyzes the reversible conversion of 3- phosphohydroxypyruvate to phosphoserine; Belongs to the class-V pyridoxal-phosphate-dependent aminotransferase family. SerC subfamily. (422 aa)
		PSAT1	Phosphoserine aminotransferase 1, chloroplastic; Involved in the plastidial phosphorylated pathway of serine biosynthesis (PPSB). Catalyzes the reversible conversion of 3- phosphohydroxypyruvate to phosphoserine; Belongs to the class-V pyridoxal-phosphate-dependent aminotransferase family. SerC subfamily. (430 aa)
		GLO5	Peroxisomal (S)-2-hydroxy-acid oxidase GLO5. (368 aa)
		ICL	Isocitrate lyase; Involved in storage lipid mobilization during the growth of higher plant seedling; Belongs to the isocitrate lyase/PEP mutase superfamily. Isocitrate lyase family. (576 aa)
		NIFS1	Cysteine desulfurase, mitochondrial; Catalyzes the removal of elemental sulfur from cysteine to produce alanine. Supplies the inorganic sulfur for iron-sulfur (Fe-S) clusters. (453 aa)
		NBP35	Cytosolic Fe-S cluster assembly factor NBP35; Component of the cytosolic iron-sulfur (Fe-S) protein assembly (CIA) machinery. Required for maturation of extramitochondrial Fe-S proteins. Functions as Fe-S scaffold, mediating the de novo assembly of an Fe-S cluster and its transfer to target apoproteins. Essential for embryo development. (350 aa)
		STR1	Thiosulfate/3-mercaptopyruvate sulfurtransferase 1, mitochondrial; Catalyzes the transfer of a sulfur ion from a donor to cyanide or to other thiol compounds. Substrate preference is 3- mercaptopyruvate > thiosulfate. Involved in embryo and seed development. (379 aa)
		CYP21-1	Peptidyl-prolyl cis-trans isomerase CYP21-1; PPIases accelerate the folding of proteins. It catalyzes the cis-trans isomerization of proline imidic peptide bonds in oligopeptides (By similarity); Belongs to the cyclophilin-type PPIase family. (224 aa)
		CYP21-4	Peptidyl-prolyl cis-trans isomerase CYP21-4; PPIases accelerate the folding of proteins. It catalyzes the cis-trans isomerization of proline imidic peptide bonds in oligopeptides (By similarity). (236 aa)
		CYP21-3	Peptidyl-prolyl cis-trans isomerase CYP21-3, mitochondrial; PPIases accelerate the folding of proteins. It catalyzes the cis-trans isomerization of proline imidic peptide bonds in oligopeptides. (230 aa)
		SAP9	Zinc finger A20 and AN1 domain-containing stress-associated protein 9; May be involved in environmental stress response. (176 aa)
		MGL	Methionine gamma-lyase; Catalyzes the degradation of L-methionine to alpha- ketobutyrate, methanethiol and ammonia. Exhibits a high activity toward L-methionine, L-ethionine, L-homocysteine and seleno-L-methionine, but not L-cysteine. Involved in an alternative cysteine biosynthesis pathway to the reverse trans-sulfuration pathway (methionine->homocysteine->cystathionine->cysteine) in which metha…
		SAM1	S-adenosylmethionine synthase 1; Catalyzes the formation of S-adenosylmethionine from methionine and ATP. The reaction comprises two steps that are both catalyzed by the same enzyme: formation of S-adenosylmethionine (AdoMet) and triphosphate, and subsequent hydrolysis of the triphosphate; Belongs to the AdoMet synthase family. (393 aa)
		SAM2	S-adenosylmethionine synthase 2; Catalyzes the formation of S-adenosylmethionine from methionine and ATP. The reaction comprises two steps that are both catalyzed by the same enzyme: formation of S-adenosylmethionine (AdoMet) and triphosphate, and subsequent hydrolysis of the triphosphate. (393 aa)
		METK3	S-adenosylmethionine synthase 3; Catalyzes the formation of S-adenosylmethionine from methionine and ATP. The reaction comprises two steps that are both catalyzed by the same enzyme: formation of S-adenosylmethionine (AdoMet) and triphosphate, and subsequent hydrolysis of the triphosphate. Involved in the biosynthesis of lignin ; Belongs to the AdoMet synthase family. (390 aa)
		METK4	S-adenosylmethionine synthase 4; Catalyzes the formation of S-adenosylmethionine from methionine and ATP. The reaction comprises two steps that are both catalyzed by the same enzyme: formation of S-adenosylmethionine (AdoMet) and triphosphate, and subsequent hydrolysis of the triphosphate. (393 aa)
		OTC	Ornithine carbamoyltransferase, chloroplastic; Belongs to the aspartate/ornithine carbamoyltransferase superfamily. OTCase family. (375 aa)
		PYRB	Aspartate carbamoyltransferase, chloroplastic. (390 aa)
		DELTA-OAT	Ornithine aminotransferase, mitochondrial; Mediates degradation of arginine for nitrogen recycling. Plays a role in non-host disease resistance by regulating pyrroline-5- carboxylate metabolism-induced hypersensitive response. (475 aa)
		T12C22.9	Peptidase M20/M25/M40 family protein. (438 aa)
		CARA	Carbamoyl-phosphate synthase small chain, chloroplastic; Involved in arginine biosynthesis. Required for mesophyll development; Belongs to the CarA family. (430 aa)
		F6I7.40	Argininosuccinate synthase, chloroplastic. (494 aa)
		CARB	Carbamoyl-phosphate synthase large chain, chloroplastic; Involved in arginine biosynthesis. Required for mesophyll development; Belongs to the CarB family. (1187 aa)
		MTX1	Mitochondrial outer membrane import complex protein METAXIN; Involved in transport of proteins into the mitochondrion. Belongs to the metaxin family. (315 aa)
		MOP10.6	Outer membrane OMP85 family protein. (524 aa)
		TOM40-1	Mitochondrial import receptor subunit TOM40-1, N-terminally processed; Central component of the receptor complex responsible for the recognition and translocation of cytosolically synthesized mitochondrial preproteins. Together with TOM22 functions as the transit peptide receptor at the surface of the mitochondrion outer membrane and facilitates the movement of preproteins into the translocation …
		LCD	L-cysteine desulfhydrase; Catalyzes the production of hydrogen sulfide (H2S) from cysteine. Is mainly responsible for the degradation of cysteine to generate H2S, a regulator of stomatal movement and closure. Belongs to the class-V pyridoxal-phosphate-dependent aminotransferase family. (454 aa)
		CpNIFS3	Probable L-cysteine desulfhydrase, chloroplastic; May catalyze the production of hydrogen sulfide (H2S) from cysteine. (475 aa)
		APR3	5'-adenylylsulfate reductase 3, chloroplastic; Reduces sulfate for Cys biosynthesis. Substrate preference is adenosine-5'-phosphosulfate (APS) >> 3'-phosphoadenosine-5'- phosphosulfate (PAPS). Uses glutathione or DTT as source of protons. (458 aa)
		F27F23.7	Mitotic checkpoint protein PRCC-carboxy-term protein. (359 aa)
		F17K2.5	Coiled-coil protein. (205 aa)
		AGL15	Agamous-like MADS-box protein AGL15; Transcription factor involved in the negative regulation of flowering, probably through the photoperiodic pathway. Acts as both an activator and a repressor of transcription. Binds DNA in a sequence- specific manner in large CArG motif 5'-CC (A/T)8 GG-3'. Participates probably in the regulation of programs active during the early stages of embryo development. …
		NUP43	Nuclear pore complex protein NUP43. (361 aa)
		MXC9.8	Ubiquitin-associated/translation elongation factor EF1B protein. (619 aa)
		T25N20.17	Protein transport protein SEC23; Component of the coat protein complex II (COPII) which promotes the formation of transport vesicles from the endoplasmic reticulum (ER). The coat has two main functions, the physical deformation of the endoplasmic reticulum membrane into vesicles and the selection of cargo molecules; Belongs to the SEC23/SEC24 family. SEC23 subfamily. (783 aa)
		SAR1B	GTP-binding protein SAR1B; Involved in transport from the endoplasmic reticulum to the Golgi apparatus. (193 aa)
		CEF	Protein transport protein Sec24-like CEF; Component of the COPII coat, that covers ER-derived vesicles involved in transport from the endoplasmic reticulum to the Golgi apparatus. COPII is composed of at least five proteins: the SEC23/24 complex, the SEC13/31 complex, and the protein SAR1. Acts in the cytoplasm to promote the transport of secretory, plasma membrane, and vacuolar proteins from the…
		CKA4	Casein kinase II subunit alpha-4, chloroplastic; Casein kinases are operationally defined by their preferential utilization of acidic proteins such as caseins as substrates. The alpha chain contains the catalytic site (By similarity). Involved in the regulation of various developmental processes. Involved in the regulation of plant growth and flowering time. Involved in retrograde signaling in pl…
		CKB3	Casein kinase II subunit beta-3; Plays a complex role in regulating the basal catalytic activity of the alpha subunit. The tetrameric holoenzyme CK2, composed of two alpha and two beta subunits, phosphorylates the transcription factor PIF1 after an exposure to light, resulting in a proteasome- dependent degradation of PIF1 and promotion of photomorphogenesis. CK2 phosphorylates translation initia…
		CKB1	Casein kinase II subunit beta-1; Plays a complex role in regulating the basal catalytic activity of the alpha subunit. The tetrameric holoenzyme CK2, composed of two alpha and two beta subunits, phosphorylates the transcription factor GBFl, resulting in stimulation of its DNA binding activity. CK2 phosphorylates the transcription factor PIF1 after an exposure to light, resulting in a proteasome-d…
		CKB4	Putative casein kinase II subunit beta-4; Plays a complex role in regulating the basal catalytic activity of the alpha subunit. The tetrameric holoenzyme CK2, composed of two alpha and two beta subunits, phosphorylates the transcription factor PIF1 after an exposure to light, resulting in a proteasome- dependent degradation of PIF1 and promotion of photomorphogenesis. CK2 phosphorylates translati…
		NCS6	Cytoplasmic tRNA 2-thiolation protein 1; Plays a central role in 2-thiolation of mcm(5)S(2)U at tRNA wobble positions of tRNA(Lys), tRNA(Glu) and tRNA(Gln). Directly binds tRNAs and probably acts by catalyzing adenylation of tRNAs, an intermediate required for 2-thiolation. It is unclear whether it acts as a sulfurtransferase that transfers sulfur from thiocarboxylated URM1 onto the uridine of tR…
		CUL1	Cullin-1; Involved in ubiquitination and subsequent proteasomal degradation of target proteins. Regulator of mitotic processes which plays a role during gametogenesis and embryogenesis. Together with SKP1, RBX1 and a F-box protein, it forms a SCF complex. The functional specificity of this complex depends of the type of F-box protein. SCF(UFO) is implicated in floral organ development. SCF(TIR1) …
		RBX1A	RING-box protein 1a; Component of the SCF (SKP1-CUL1-F-box protein) E3 ubiquitin ligase complex, which mediates the ubiquitination and subsequent proteasomal degradation of target proteins. The SCF complex plays a crucial role in regulating response to auxin and is essential for growth and development. Through the RING-type zinc finger, seems to recruit the E2 ubiquitination enzyme, to the comple…
		RUB1	Ubiquitin-NEDD8-like protein RUB1; Ubiquitin exists either covalently attached to another protein, or free (unanchored). When covalently bound, it is conjugated to target proteins via an isopeptide bond either as a monomer (monoubiquitin), a polymer linked via different Lys residues of the ubiquitin (polyubiquitin chains) or a linear polymer linked via the initiator Met of the ubiquitin (linear p…
		AXR1	NEDD8-activating enzyme E1 regulatory subunit AXR1; Regulatory subunit of the dimeric ECR1-AXR1 E1 enzyme. E1 activates RUB1/NEDD8 by first adenylating its C-terminal glycine residue with ATP, thereafter linking this residue to the side chain of the catalytic cysteine, yielding a RUB1-ECR1 thioester and free AMP. E1 finally transfers RUB1 to the catalytic cysteine of RCE1. Plays an important role…
		IBR3	Probable acyl-CoA dehydrogenase IBR3; Involved with IBR1 and IBR10 in the peroxisomal beta- oxidation of indole-3-butyric acid (IBA) to form indole-3-acetic acid (IAA), a biologically active auxin. May be responsible for catalyzing the first step in IBA-CoA beta-oxidation. May play a role in defense response to pathogenic bacteria. (824 aa)
		ECHIA	Probable enoyl-CoA hydratase 1, peroxisomal; Straight-chain enoyl-CoA thioesters from C4 up to at least C16 are processed, although with decreasing catalytic rate. (265 aa)
		MFP2	Enoyl-CoA hydratase/3-2-trans-enoyl-CoA isomerase/3-hydroxybutyryl-CoA epimerase; Involved in peroxisomal fatty acid beta-oxidation during seed germination. Possesses enoyl-CoA hydratase activity against long chain substrates (C14-C18) and 3-hydroxyacyl-CoA dehydrogenase activity against chains of variable sizes (C6-C18). Possesses 3-hydroxy-3- phenylpropionyl-CoA dehydrogenase activity and is in…
		FEN1	Flap endonuclease 1; Structure-specific nuclease with 5'-flap endonuclease and 5'- 3' exonuclease activities involved in DNA replication and repair. During DNA replication, cleaves the 5'-overhanging flap structure that is generated by displacement synthesis when DNA polymerase encounters the 5'-end of a downstream Okazaki fragment. It enters the flap from the 5'-end and then tracks to cleave the…
		LIG1	DNA ligase 1; Essential protein. DNA ligase that seals nicks in double- stranded DNA during DNA replication, DNA recombination and DNA repair. Involved in repair of both single strand breaks (SSBs) and double strand breaks (DSBs). Required in the endosperm for embryogenesis, probably to repair DNA-breaks generated by DME. (790 aa)
		CPN60B2	Chaperonin 60 subunit beta 2, chloroplastic; Involved in protein assisted folding. Belongs to the chaperonin (HSP60) family. (596 aa)
		CPN60A1	Chaperonin 60 subunit alpha 1, chloroplastic; Binds RuBisCO small and large subunits and is implicated in the assembly of the enzyme oligomer. Involved in protein assisted folding. Required for proper chloroplast development. (586 aa)
		CPN60	Chaperonin CPN60, mitochondrial; Implicated in mitochondrial protein import and macromolecular assembly. May facilitate the correct folding of imported proteins. May also prevent misfolding and promote the refolding and proper assembly of unfolded polypeptides generated under stress conditions in the mitochondrial matrix. (577 aa)
		SYP41	Syntaxin-41; Vesicle trafficking protein that functions in the secretory pathway; Belongs to the syntaxin family. (322 aa)
		SYP132	Syntaxin-132; Vesicle trafficking protein that functions in the secretory pathway; Belongs to the syntaxin family. (304 aa)
		KN	Syntaxin-related protein KNOLLE; Involved in cytokinesis. Acts as a cell plate-specific syntaxin, required for the fusion of vesicles at the plane of cell division. (310 aa)
		PIPC	SMR domain-containing protein At5g58720. (519 aa)
		F24F17.2	Ribosomal protein L12/ ATP-dependent Clp protease adaptor protein ClpS family protein. (186 aa)
		AMPD	AMP deaminase; AMP deaminase plays a critical role in energy metabolism. Essential for the transition from zygote to embryo. (839 aa)
		ADK1	Adenylate kinase 4; Catalyzes the reversible transfer of the terminal phosphate group between ATP and AMP. Plays an important role in cellular energy homeostasis and in adenine nucleotide metabolism. (246 aa)
		ADK2	Adenylate kinase 3; Catalyzes the reversible transfer of the terminal phosphate group between ATP and AMP. Plays an important role in cellular energy homeostasis and in adenine nucleotide metabolism. Belongs to the adenylate kinase family. (248 aa)
		ADK	Adenylate kinase 1, chloroplastic; Catalyzes the reversible transfer of the terminal phosphate group between ATP and AMP. Plays an important role in cellular energy homeostasis, adenine nucleotide metabolism and plant growth. Belongs to the adenylate kinase family. (284 aa)
		ADK2-2	Adenosine kinase 2; ATP dependent phosphorylation of adenosine and other related nucleoside analogs to monophosphate derivatives. Essential to sustain methyl recycling; Belongs to the carbohydrate kinase PfkB family. (345 aa)
		ADK1-2	Adenosine kinase 1; ATP dependent phosphorylation of adenosine and other related nucleoside analogs to monophosphate derivatives. Essential to sustain methyl recycling. (344 aa)
		APT1	Adenine phosphoribosyltransferase 1, chloroplastic; Catalyzes a salvage reaction resulting in the formation of AMP, that is energically less costly than de novo synthesis. Contributes primarily to the recycling of adenine into adenylate nucleotides, but is also involved in the inactivation of cytokinins by phosphoribosylation. Catalyzes the conversion of cytokinins from free bases (active form) t…
		APT5	Adenine phosphoribosyltransferase 5; Catalyzes a salvage reaction resulting in the formation of AMP, that is energically less costly than de novo synthesis. May contribute to the recycling of adenine into adenylate nucleotides and the inactivation of cytokinins by phosphoribosylation. Possesses low activity toward adenine, but can efficiently convert cytokinins from free bases (active form) to th…
		F3O9.15	Inosine-5'-monophosphate dehydrogenase 2; Catalyzes the conversion of inosine 5'-phosphate (IMP) to xanthosine 5'-phosphate (XMP), the first committed and rate-limiting step in the de novo synthesis of guanine nucleotides, and therefore plays an important role in the regulation of cell growth. (502 aa)
		PURA	Adenylosuccinate synthetase, chloroplastic; Plays an important role in the de novo pathway and in the salvage pathway of purine nucleotide biosynthesis. Catalyzes the first committed step in the biosynthesis of AMP from IMP; Belongs to the adenylosuccinate synthetase family. (490 aa)
		CKA2	Casein kinase II subunit alpha-2; Casein kinases are operationally defined by their preferential utilization of acidic proteins such as caseins as substrates (By similarity). The alpha chain contains the catalytic site. The tetrameric holoenzyme CK2, composed of two alpha and two beta subunits, phosphorylates the transcription factor PIF1 after an exposure to light, resulting in a proteasome-depe…
		CKA1	Casein kinase II subunit alpha-1; Casein kinases are operationally defined by their preferential utilization of acidic proteins such as caseins as substrates. Phosphorylates casein in vitro. The alpha chain contains the catalytic site. The tetrameric holoenzyme CK2, composed of two alpha and two beta subunits, phosphorylates the transcription factor GBFl, resulting in stimulation of its DNA bindi…
		ERG28	Ergosterol biosynthetic protein 28. (129 aa)
		SQS1	Squalene synthase 1. (410 aa)
		F13P17.9	SecY protein transport family protein; Belongs to the SecY/SEC61-alpha family. (475 aa)
		SEC61G2	Protein transport protein Sec61 subunit gamma-2; Necessary for protein translocation in the endoplasmic reticulum. (69 aa)
		MUF9.9	Protein transport protein Sec61 subunit beta; Necessary for protein translocation in the endoplasmic reticulum. (109 aa)
		SEC61_BETA	Protein transport protein Sec61 subunit beta; Necessary for protein translocation in the endoplasmic reticulum. (82 aa)
		SEC61G1	Protein transport protein Sec61 subunit gamma-1; Necessary for protein translocation in the endoplasmic reticulum. (69 aa)
		WDR55	WD repeat-containing protein 55; Required for male and female gametogenesis, seed development, and embryo and endosperm development at early stages. Involved in the establishment of bilateral symmetry in the transition from the globular to the heart embryo stage. May act in the frame of a CRL4 complex. Required for proper vegetative growth and organization of the adult plant body. May play a role…
		F4I18.29	tRNA (adenine(58)-N(1))-methyltransferase non-catalytic subunit TRM6; Substrate-binding subunit of tRNA (adenine-N1-)- methyltransferase, which catalyzes the formation of N1-methyladenine at position 58 (m1A58) in initiator methionyl-tRNA. (446 aa)
		F14M13.20	S-adenosyl-L-methionine-dependent methyltransferases superfamily protein; Belongs to the class I-like SAM-binding methyltransferase superfamily. RsmB/NOP family. (808 aa)
		T8K22.13	Nucleic acid binding/RNA binding protein. (300 aa)
		F6F3.14	Zinc finger CCCH domain-containing protein 1. (343 aa)
		T8O18.11	P-loop containing nucleoside triphosphate hydrolases superfamily protein. (502 aa)
		SF1	Splicing factor-like protein 1; Necessary for the splicing of pre-mRNA. Required during development and for abscisic acid (ABA) responses. Belongs to the BBP/SF1 family. (804 aa)
		U1A	U1 small nuclear ribonucleoprotein A; Involved in nuclear pre-mRNA splicing (By similarity). Seems to not be involved in polyadenylation. (250 aa)
		CIA1	Protein CIA1; Essential component of the cytosolic iron-sulfur (Fe-S) protein assembly (CIA) machinery. Required for the maturation of extramitochondrial Fe/S proteins. (352 aa)
		AE7	Protein AE7; Central member of the cytosolic iron-sulfur (Fe-S) protein assembly (CIA) pathway. Involved in leaf polarity formation. Promotes leaf adaxial identity. May play a role in the cell cycle progression and is required for cell proliferation. (157 aa)
		RSZ22	Serine/arginine-rich splicing factor RSZ22; Sequence-specific RNA-binding protein probably involved in pre-mRNA splicing. In vitro, can complement efficiently splicing- deficient mammalian SRSF7-depleted HeLa cell extract. Belongs to the splicing factor SR family. RSZ subfamily. (200 aa)
		RS31	Serine/arginine-rich splicing factor RS31; Required for constitutive and alternative pre-mRNA splicing; Belongs to the splicing factor SR family. RS subfamily. (264 aa)
		CBL1	Calcineurin B-like protein 1; Acts as a calcium sensor involved in the signaling pathway during growth and development and in response to abiotic stresses. May function as a positive regulator of salt and drought responses and as a negative regulator of cold response. Contributes to the regulation of early stress-related CBF/DREB transcription factors. CBL proteins interact with CIPK serine-threo…
		CIPK8	CBL-interacting serine/threonine-protein kinase 8; CIPK serine-threonine protein kinases interact with CBL proteins. Binding of a CBL protein to the regulatory NAF domain of CIPK protein lead to the activation of the kinase in a calcium-dependent manner (By similarity); Belongs to the protein kinase superfamily. CAMK Ser/Thr protein kinase family. SNF1 subfamily. (445 aa)
		CIPK15	CBL-interacting serine/threonine-protein kinase 15; CIPK serine-threonine protein kinases interact with CBL proteins. Binding of a CBL protein to the regulatory NAF domain of CIPK protein lead to the activation of the kinase in a calcium-dependent manner. (421 aa)
		AKT1	Potassium channel AKT1; Highly selective inward-rectifying potassium channel that mediate potassium uptake by plant roots in response to low K(+) conditions, by a calcium-, CBL-, and CIPK-dependent pathway. Positively regulated by phosphorylation by CIPK23. Negatively regulated by a kinase-independent regulatory mechanism involving a competing direct binding of CBL10. Involved in the stomatal reg…
		CIPK23	CBL-interacting serine/threonine-protein kinase 23; CIPK serine-threonine protein kinases interact with CBL proteins. Binding of a CBL protein to the regulatory NAF domain of CIPK protein leads to activation of the kinase in a calcium-dependent manner. Downstream of CBL1, CBL2, CBL3 and CBL9, regulates by phosphorylation the K(+) conductance and uptake of AKT1 in low K(+) condition, in response t…
		HSP17.7	17.7 kDa class II heat shock protein; Belongs to the small heat shock protein (HSP20) family. (156 aa)
		CLPB1	Chaperone protein ClpB1; Molecular chaperone that plays an important role in thermotolerance. Together with HSA32, required for long-term acquired thermotolerance (LAT) in plants and naturally high basal thermotolerance observed in germinating seedlings. Belongs to the ClpA/ClpB family. (911 aa)
		HTB2	Histone H2B.10; Core component of nucleosome. Nucleosomes wrap and compact DNA into chromatin, limiting DNA accessibility to the cellular machineries which require DNA as a template. Histones thereby play a central role in transcription regulation, DNA repair, DNA replication and chromosomal stability. DNA accessibility is regulated via a complex set of post-translational modifications of histone…
		HTB1	Histone H2B.1; Core component of nucleosome. Nucleosomes wrap and compact DNA into chromatin, limiting DNA accessibility to the cellular machineries which require DNA as a template. Histones thereby play a central role in transcription regulation, DNA repair, DNA replication and chromosomal stability. DNA accessibility is regulated via a complex set of post-translational modifications of histones…
		ALAAT2	Alanine aminotransferase 2, mitochondrial; Belongs to the class-I pyridoxal-phosphate-dependent aminotransferase family. Alanine aminotransferase subfamily. (540 aa)
		FUM1	Fumarate hydratase 1, mitochondrial; Catalyzes the reversible stereospecific interconversion of fumarate to L-malate. Catalyzes the hydration of fumarate to L-malate in the tricarboxylic acid (TCA) cycle to facilitate a transition step in the production of energy in the form of NADH (By similarity). (492 aa)
		AP4M	AP-4 complex subunit mu; Subunit of novel type of clathrin- or non-clathrin-associated protein coat involved in targeting proteins from the trans-Golgi network (TGN) to the endosomal-lysosomal system; Belongs to the adaptor complexes medium subunit family. (451 aa)
		T20K12.270	Pre-mRNA-splicing factor CWC22-like protein (DUF3245). (127 aa)
		RH21	DEAD-box ATP-dependent RNA helicase 21; ATP-dependent RNA helicase involved in mRNA splicing. May destabilize the U1/5'-splice site duplex to permit an effective competition for the 5'-splice site by the U6 snRNA, resulting in the switch between U1 and U6 at the 5'-splice site. May also act to unwind the U4/U6 base-pairing interaction in the U4/U6/U5 snRNP, facilitating the first covalent step of…
		PMDH1	Malate dehydrogenase 1, peroxisomal; Catalyzes a reversible NAD-dependent dehydrogenase reaction involved in central metabolism and redox homeostasis between organelle compartments (Probable). Peroxisomal NAD-dependent malate dehydrogenase involved in fatty acid beta-oxidation. Reoxidizes NADH from the beta- oxidation and provides NAD for the conversion of fatty acyl-CoA to acetyl-CoA. Does not p…
		PCKA	Phosphoenolpyruvate carboxykinase (ATP). (671 aa)
		ESP1-2	Hydroxyproline-rich glycoprotein family protein. (388 aa)
		F10M23.210	Aspartate--tRNA ligase 1, cytoplasmic; Catalyzes the specific attachment of an amino acid to its cognate tRNA in a 2 step reaction: the amino acid (AA) is first activated by ATP to form AA-AMP and then transferred to the acceptor end of the tRNA. (532 aa)
		IBI1	Aspartate--tRNA ligase 2, cytoplasmic; Catalyzes the specific attachment of an amino acid to its cognate tRNA in a 2 step reaction: the amino acid (AA) is first activated by ATP to form AA-AMP and then transferred to the acceptor end of the tRNA (By similarity). Involved in the perception of beta- aminobutyric acid (BABA) and required for BABA priming effect in disease resistance. (558 aa)
		T4C12_30	Alcohol dehydrogenase-like 6. (381 aa)
		ADH1	Alcohol dehydrogenase class-P; Alcohol dehydrogenase mostly active on ethanol (EtOH), but exhibits broad substrates selectivity for primary and secondary alcohols (e.g. butanol, propyl alcohol, pentanol, isopentanol, ethylene glycol, isopropanol, methanol and tertiary butyl alcohol). Converts allyl alcohol to highly toxic acryl- aldehyde. Required for survival and acclimation in hypoxic condition…
		CML20	Probable calcium-binding protein CML20; Potential calcium sensor. (169 aa)
		SDH4	Succinate dehydrogenase subunit 4, mitochondrial; Membrane-anchoring subunit of succinate dehydrogenase (SDH). (151 aa)
		SDH3-1	Succinate dehydrogenase subunit 3-1, mitochondrial; Membrane-anchoring subunit of succinate dehydrogenase (SDH). (213 aa)
		SDH5	Succinate dehydrogenase subunit 5, mitochondrial. (257 aa)
		SDHAF2	Succinate dehydrogenase assembly factor 2, mitochondrial; Plays an essential role in the assembly of succinate dehydrogenase (SDH), an enzyme complex (also referred to as respiratory complex II) that is a component of both the tricarboxylic acid (TCA) cycle and the mitochondrial electron transport chain, and which couples the oxidation of succinate to fumarate with the reduction of ubiquinone (co…
		HISN2	Histidine biosynthesis bifunctional protein hisIE, chloroplastic; In the N-terminal section; belongs to the PRA-CH family. (281 aa)
		HISN4	Imidazole glycerol phosphate synthase hisHF, chloroplastic; IGPS catalyzes the conversion of PRFAR and glutamine to IGP, AICAR and glutamate. The glutaminase domain produces the ammonia necessary for the cyclase domain to produce IGP and AICAR from PRFAR. The ammonia is channeled to the active site of the cyclase domain. (592 aa)
		SFGH	S-formylglutathione hydrolase; Serine hydrolase involved in the detoxification of formaldehyde. (284 aa)
		ARF2-B	ADP-ribosylation factor 2-B; GTP-binding protein involved in protein trafficking; may modulate vesicle budding and uncoating within the Golgi apparatus. (181 aa)
		T4L20.30	Coatomer subunit gamma; The coatomer is a cytosolic protein complex that binds to dilysine motifs and reversibly associates with Golgi non-clathrin- coated vesicles, which further mediate biosynthetic protein transport from the ER, via the Golgi up to the trans Golgi network. Coatomer complex is required for budding from Golgi membranes, and is essential for the retrograde Golgi-to-ER transport o…
		A1	Elongation factor 1-alpha 1; This protein promotes the GTP-dependent binding of aminoacyl- tRNA to the A-site of ribosomes during protein biosynthesis. (449 aa)
		RAN1	GTP-binding nuclear protein Ran-1; GTP-binding protein involved in nucleocytoplasmic transport. Required for the import of protein into the nucleus and also for RNA export. Involved in chromatin condensation and control of cell cycle (By similarity); Belongs to the small GTPase superfamily. Ran family. (221 aa)
		RAN3	GTP-binding nuclear protein Ran-3; GTP-binding protein involved in nucleocytoplasmic transport. Required for the import of protein into the nucleus and also for RNA export. Involved in chromatin condensation and control of cell cycle (By similarity); Belongs to the small GTPase superfamily. Ran family. (221 aa)
		RAN2	GTP-binding nuclear protein Ran-2; GTP-binding protein involved in nucleocytoplasmic transport. Required for the import of protein into the nucleus and also for RNA export. Involved in chromatin condensation and control of cell cycle (By similarity). (221 aa)
		SAE1B-1	SUMO-activating enzyme subunit 1B-1; The dimeric enzyme acts as an E1 ligase for SUMO1 and SUMO2. It mediates ATP-dependent activation of SUMO proteins and formation of a thioester with a conserved cysteine residue on SAE2. Functionally redundant with its paralog SAE1A. (320 aa)
		SAE1A	SUMO-activating enzyme subunit 1A; The dimeric enzyme acts as an E1 ligase for SUMO1 and SUMO2. It mediates ATP-dependent activation of SUMO proteins and formation of a thioester with a conserved cysteine residue on SAE2. Functionally redundant with its paralog SAE1B. (322 aa)
		SUMO2	Small ubiquitin-related modifier 2; Ubiquitin-like protein which can be covalently attached to target lysines as a monomer. Does not seem to be involved in protein degradation and may function as an antagonist of ubiquitin in the degradation process. Required for the massive protein sumoylation in the nucleus induced by heat shock and controlled by SIZ1. (103 aa)
		SUMO5	Small ubiquitin-related modifier 5; Ubiquitin-like protein which can be covalently attached to target lysines as a monomer. Does not seem to be involved in protein degradation and may function as an antagonist of ubiquitin in the degradation process (By similarity); Belongs to the ubiquitin family. SUMO subfamily. (108 aa)
		SUMO1	Small ubiquitin-related modifier 1; Ubiquitin-like protein which can be covalently attached to target lysines as a monomer. Does not seem to be involved in protein degradation and may function as an antagonist of ubiquitin in the degradation process. Required for the massive protein sumoylation in the nucleus induced by heat shock and controlled by SIZ1. Involved in the regulation of the heat str…
		SAE2	SUMO-activating enzyme subunit 2; The dimeric enzyme acts as an E1 ligase for SUMO1 and SUMO2. It mediates ATP-dependent activation of SUMO proteins and formation of a thioester with a conserved cysteine residue on SAE2. Belongs to the ubiquitin-activating E1 family. (700 aa)
		SCE1	SUMO-conjugating enzyme SCE1; SUMO-conjugating enzyme that accepts the SUMO proteins from the E1 SUMO-activating heterodimer SAE1/SAE2 and catalyzes its covalent attachment to other proteins with the E3 SUMO ligases SIZ1 and MMS21. Associates with SIZ1 for sumoylation of the transcription factor GTE3. (160 aa)
		SAE1B-2	SUMO-activating enzyme subunit 1B-2; The dimeric enzyme acts as an E1 ligase for SUMO1 and SUMO2. It mediates ATP-dependent activation of SUMO proteins and formation of a thioester with a conserved cysteine residue on SAE2. Functionally redundant with its paralog SAE1A (By similarity). (320 aa)
		F28N24.2	SecY protein transport family protein; Belongs to the SecY/SEC61-alpha family. (475 aa)
		SDH6	Succinate dehydrogenase subunit 6, mitochondrial. (142 aa)
		NIA2	Nitrate reductase [NADH] 2; Nitrate reductase is a key enzyme involved in the first step of nitrate assimilation in plants, fungi and bacteria. (917 aa)
		GLN1-3	Glutamine synthetase cytosolic isozyme 1-3; Low-affinity glutamine synthetase. May contribute to the homeostatic control of glutamine synthesis in roots. (354 aa)
		NIA1	Nitrate reductase [NADH] 1; Nitrate reductase is a key enzyme involved in the first step of nitrate assimilation in plants, fungi and bacteria. (917 aa)
		ACP1	Acyl carrier protein 1, chloroplastic; Carrier of the growing fatty acid chain in fatty acid biosynthesis; Belongs to the acyl carrier protein (ACP) family. (137 aa)
		AUX1	Auxin transporter protein 1; Carrier protein involved in proton-driven auxin influx. Mediates the formation of auxin gradient from developing leaves (site of auxin biosynthesis) to tips by contributing to the loading of auxin in vascular tissues and facilitating acropetal (base to tip) auxin transport within inner tissues of the root apex, and basipetal (tip to base) auxin transport within outer …
		HSP18.1	18.1 kDa class I heat shock protein. (161 aa)
		HSP70-4	Heat shock 70 kDa protein 4; In cooperation with other chaperones, Hsp70s are key components that facilitate folding of de novo synthesized proteins, assist translocation of precursor proteins into organelles, and are responsible for degradation of damaged protein under stress conditions (Probable). ATP-dependent molecular chaperone that assists folding of unfolded or misfolded proteins under str…
		PPC1	Phosphoenolpyruvate carboxylase 1; Through the carboxylation of phosphoenolpyruvate (PEP) it forms oxaloacetate, a four-carbon dicarboxylic acid source for the tricarboxylic acid cycle. Contributes probably to the adaptation to inorganic phosphate (Pi) deprivation; Belongs to the PEPCase type 1 family. (967 aa)
		MDH2	Malate dehydrogenase 2, cytoplasmic; Catalyzes a reversible NAD-dependent dehydrogenase reaction involved in central metabolism and redox homeostasis between organelle compartments. (332 aa)
		MMDH2	Malate dehydrogenase 2, mitochondrial; Catalyzes a reversible NAD-dependent dehydrogenase reaction involved in central metabolism and redox homeostasis between organelle compartments (Probable). Required for carbon dioxide and energy partitioning in leaves. May limit photorespiration during the dark phase. Can convert 2-ketoglutarate to L-2-hydroxyglutarate in vitro. Belongs to the LDH/MDH superf…
		MDH1	Malate dehydrogenase 1, cytoplasmic; Catalyzes a reversible NAD-dependent dehydrogenase reaction involved in central metabolism and redox homeostasis between organelle compartments. (332 aa)
		MDH	Malate dehydrogenase, chloroplastic; Catalyzes a reversible NAD-dependent dehydrogenase reaction involved in central metabolism and redox homeostasis between organelle compartments (Probable). Plays a key role in the metabolism of dark chloroplasts and non-green plastids. Essential for embryo viability. Plays an essential role in heterotrophic metabolism in embryos, and autotrophic metabolism in …
		MMDH1	Malate dehydrogenase 1, mitochondrial; Catalyzes a reversible NAD-dependent dehydrogenase reaction involved in central metabolism and redox homeostasis between organelle compartments (Probable). Required for carbon dioxide and energy partitioning in leaves. May limit photorespiration during the dark phase. Its activity is essential to shuttle reductants out from the mitochondria to support the ph…
		HSP90-2	Heat shock protein 90-2; Molecular chaperone. Involved in RPM1-mediated resistance. Component of the RPM1/RAR1/SGT1 complex. May stabilize RPM1 and protect it from SGT1-mediated degradation. Associates with RAR1 which may function as co-chaperone. Possesses ATPase activity. In the absence of heat shock, negatively regulates heat-inducible genes by actively suppressing heat shock transcription fac…
		HSP90-1	Heat shock protein 90-1; Functions as a holding molecular chaperone (holdase) which stabilizes unfolding protein intermediates and rapidly releases them in an active form once stress has abated. Functions as a folding molecular chaperone (foldase) that assists the non-covalent folding of proteins in an ATP-dependent manner. Molecular chaperone involved in R gene-mediated disease resistance. Requi…
		CYCD3-3	Cyclin-D3-3; Promotes divisions in the guard cells (GCs) after the guard mother cells (GMC) symmetric division; Belongs to the cyclin family. Cyclin D subfamily. (361 aa)
		CYCA3-2	Cyclin-A3-2; Belongs to the cyclin family. Cyclin AB subfamily. (372 aa)
		CYCA1-1	Cyclin-A1-1; Belongs to the cyclin family. Cyclin AB subfamily. (460 aa)
		CYCB3-1	Putative cyclin-B3-1; Belongs to the cyclin family. Cyclin AB subfamily. (396 aa)
		CYCB1-2	Cyclin-B1-2; May induce mitotic cell division. (445 aa)
		CYCB1-1	Cyclin-B1-1. (428 aa)
		CKS2	Cyclin-dependent kinases regulatory subunit 2; Binds to the catalytic subunit of the cyclin dependent kinases and is essential for their biological function; Belongs to the CKS family. (83 aa)
		CYCD2-1	Cyclin-D2-1; Acts on the G1 phase of the cell cycle to control cell division rate in both shoot and root meristems. The complex formed with CDKA-1 phosphorylates plant retinoblastoma protein. (361 aa)
		CYCD3-1	Cyclin-D3-1; Involved in the control of the cell cycle at the G1/S (start) transition. Activates the G1/S phase transition in response to cytokinin hormone signal, but declines in response to sucrose starvation leading to G1 arrest. Involved in the induction of mitotic cell division. Plays an important role in the switch from cell proliferation to the final stages of differentiation during plant …
		ACP2	Acyl carrier protein 2, chloroplastic; Carrier of the growing fatty acid chain in fatty acid biosynthesis; Belongs to the acyl carrier protein (ACP) family. (136 aa)
		ACP3	Acyl carrier protein 3, chloroplastic; Carrier of the growing fatty acid chain in fatty acid biosynthesis. (136 aa)
		CYCB2-2	Cyclin-B2-2; Belongs to the cyclin family. Cyclin AB subfamily. (429 aa)
		CYCB1-3	Cyclin-B1-3; Belongs to the cyclin family. Cyclin AB subfamily. (414 aa)
		CYCB2-4	Cyclin-B2-4. (431 aa)
		UBC1	Ubiquitin-conjugating enzyme E2 1; Accepts the ubiquitin from the E1 complex and catalyzes its covalent attachment to other proteins. (152 aa)
		F4H5.15	Histone H1.1; Histones H1 are necessary for the condensation of nucleosome chains into higher-order structures. (274 aa)
		MEC18.18	Aha1 domain-containing protein. (360 aa)
		HSP70-10	Heat shock 70 kDa protein 10, mitochondrial; Chaperone involved in the maturation of iron-sulfur [Fe-S] cluster-containing proteins. Has a low intrinsic ATPase activity which is markedly stimulated by HSCB and ISU1 (By similarity). In cooperation with other chaperones, Hsp70s are key components that facilitate folding of de novo synthesized proteins, assist translocation of precursor proteins int…
		FKBP65	Peptidyl-prolyl cis-trans isomerase FKBP65; PPIases accelerate the folding of proteins. It catalyzes the cis-trans isomerization of proline imidic peptide bonds in oligopeptides. Co-chaperone that negatively modulates thermotolerance by interacting with FKBP62 and decreasing the HSFA2-mediated accumulation of chaperones of the small-HSPs family. Plays a positive role in tolerance to intracellular…
		FKBP62	Peptidyl-prolyl cis-trans isomerase FKBP62; PPIases accelerate the folding of proteins. It catalyzes the cis-trans isomerization of proline imidic peptide bonds in oligopeptides (By similarity). Co-chaperone that positively modulates thermotolerance by interacting with HSP90.1 and increasing the HSFA2- mediated accumulation of chaperones of the small-HSPs family. (551 aa)
		PFD3	Probable prefoldin subunit 3; Binds specifically to cytosolic chaperonin (c-CPN) and transfers target proteins to it. Binds to nascent polypeptide chain and promotes folding in an environment in which there are many competing pathways for nonnative proteins (By similarity); Belongs to the prefoldin subunit alpha family. (195 aa)
		F18O22.30	Thioredoxin superfamily protein. (256 aa)
		AIP3	Probable prefoldin subunit 4; Binds specifically to cytosolic chaperonin (c-CPN) and transfers target proteins to it. Binds to nascent polypeptide chain and promotes folding in an environment in which there are many competing pathways for nonnative proteins (By similarity). (129 aa)
		CPN10	10 kDa chaperonin, mitochondrial; Seems to function only as a co-chaperone, along with CPN60, and in certain cases is essential for the discharge of biologically active proteins from CPN60; Belongs to the GroES chaperonin family. (98 aa)
		HSP17.6	17.6 kDa class II heat shock protein; Belongs to the small heat shock protein (HSP20) family. (155 aa)
		HSP23.5	23.5 kDa heat shock protein, mitochondrial; Belongs to the small heat shock protein (HSP20) family. (210 aa)
		FZR3	Protein FIZZY-RELATED 3; Activator protein that regulates the ubiquitin ligase activity and substrate specificity of the anaphase promoting complex/cyclosome (APC/C); Belongs to the WD repeat CDC20/Fizzy family. (481 aa)
		AAC1	ADP,ATP carrier protein 1, mitochondrial; Catalyzes the exchange of ADP and ATP across the mitochondrial inner membrane; Belongs to the mitochondrial carrier (TC 2.A.29) family. (381 aa)
		TCTP1	Translationally-controlled tumor protein 1; General regulator required for the development of the entire plant. Regulates the duration of cell cycle. Probable activator of Rab GTPases and upstream regulator of the cell growth- regulating TOR (target of rapamycin) network. Might also control spatial growth in pollen tubes or root hairs via the TORC2 signaling branch. Involved in the regulation of …
		T9C5.20	Got1/Sft2-like vescicle transport protein family. (140 aa)
		T15N24.70	Sucrase/ferredoxin-like family protein. (443 aa)
		NIT2	Nitrilase 2; Can convert indole-3-acetonitrile to the plant hormone indole-3-acetic acid. (339 aa)
		GLN1-5	Glutamine synthetase cytosolic isozyme 1-5; Belongs to the glutamine synthetase family. (353 aa)
		AAO1	Indole-3-acetaldehyde oxidase; In higher plants aldehyde oxidases (AO) appear to be homo- and heterodimeric assemblies of AO subunits with probably different physiological functions. AO-alpha may be involved in the biosynthesis of auxin, and in biosynthesis of abscisic acid (ABA) in seeds. In vitro, AO-alpha uses heptaldehyde, protocatechualdehyde, benzaldehyde, indole-3-aldehyde (IAld), indole-3…
		F21J9.2	3-oxoacyl-[acyl-carrier-protein] reductase, chloroplastic; Belongs to the short-chain dehydrogenases/reductases (SDR) family. (319 aa)
		F17N18.70	NAD(P)-binding Rossmann-fold superfamily protein. (263 aa)
		MOD1	Enoyl-[acyl-carrier-protein] reductase [NADH], chloroplastic; Catalyzes the NAD-dependent reduction of a carbon-carbon double bond in an enoyl moiety that is covalently linked to an acyl carrier protein (ACP). Catalyzes the last reduction step in the de novo synthesis cycle of fatty acids. Involved in the elongation cycle of fatty acids which are used in lipid metabolism. Required for normal plan…
		RPL41A	60S ribosomal protein L41; Belongs to the eukaryotic ribosomal protein eL41 family. (25 aa)
		F4P13.13	Glucose-6-phosphate 1-epimerase; Belongs to the glucose-6-phosphate 1-epimerase family. (306 aa)
		MJB24.14	Glucose-6-phosphate 1-epimerase; Belongs to the glucose-6-phosphate 1-epimerase family. (312 aa)
		G6PD6	Glucose-6-phosphate 1-dehydrogenase 6, cytoplasmic; Catalyzes the rate-limiting step of the oxidative pentose- phosphate pathway, which represents a route for the dissimilation of carbohydrates besides glycolysis. The main function of this enzyme is to provide reducing power (NADPH) and pentose phosphates for fatty acid and nucleic acid synthesis which are involved in membrane synthesis and cell …
		G6PD2	Glucose-6-phosphate 1-dehydrogenase 2, chloroplastic; Catalyzes the rate-limiting step of the oxidative pentose- phosphate pathway, which represents a route for the dissimilation of carbohydrates besides glycolysis. The main function of this enzyme is to provide reducing power (NADPH) and pentose phosphates for fatty acid and nucleic acid synthesis which are involved in membrane synthesis and cel…
		MIO24.3	Probable fructokinase-7; May play an important role in maintaining the flux of carbon towards starch formation. (343 aa)
		T28P16.12	Probable fructokinase-1; May play an important role in maintaining the flux of carbon towards starch formation. (325 aa)
		ERD2A	ER lumen protein-retaining receptor A; Required for the retention of luminal endoplasmic reticulum proteins. Determines the specificity of the luminal ER protein retention system. Also required for normal vesicular traffic through the Golgi. This receptor recognizes H-D-E-L; Belongs to the ERD2 family. (215 aa)
		P24delta5	Transmembrane emp24 domain-containing protein p24delta5; Involved in vesicular protein trafficking. Mainly functions in the early secretory pathway. Thought to act as cargo receptor at the lumenal side for incorporation of secretory cargo molecules into transport vesicles and to be involved in vesicle coat formation at the cytoplasmic side (By similarity). Interacts with p24beta2 at endoplasmic r…
		ERF1-3	Eukaryotic peptide chain release factor subunit 1-3; Directs the termination of nascent peptide synthesis (translation) in response to the termination codons UAA, UAG and UGA. Modulates plant growth and development. (435 aa)
		T10F20.8	Translation elongation factor EF1A/initiation factor IF2gamma family protein. (543 aa)
		ARF1	ADP-ribosylation factor 1; GTP-binding protein involved in protein trafficking; required for the sequence-specific vacuolar sorting route to the lytic vacuole, for the ER-to-Golgi transport and for the Golgi-derived transport to the plasma membrane. Involved in the recruitment of COPI and GDAP1 to membranes. Required for recycling of PIN auxin transporters (e.g. PIN1 and PIN2) in a fungal toxin b…
		F26H11.8	Translocon-associated protein subunit alpha; TRAP proteins are part of a complex whose function is to bind calcium to the ER membrane and thereby regulate the retention of ER resident proteins. May be involved in the recycling of the translocation apparatus after completion of the translocation process or may function as a membrane-bound chaperone facilitating folding of translocated proteins. (2…
		MUA22.2	Translocon-associated protein subunit beta; TRAP proteins are part of a complex whose function is to bind calcium to the ER membrane and thereby regulate the retention of ER resident proteins; Belongs to the TRAP-beta family. (195 aa)
		HTB4	Histone H2B.11; Core component of nucleosome. Nucleosomes wrap and compact DNA into chromatin, limiting DNA accessibility to the cellular machineries which require DNA as a template. Histones thereby play a central role in transcription regulation, DNA repair, DNA replication and chromosomal stability. DNA accessibility is regulated via a complex set of post-translational modifications of histone…
		AAC2	ADP,ATP carrier protein 2, mitochondrial; Catalyzes the exchange of ADP and ATP across the mitochondrial inner membrane; Belongs to the mitochondrial carrier (TC 2.A.29) family. (385 aa)
		TIF4A-2	Eukaryotic initiation factor 4A-2; ATP-dependent RNA helicase which is a subunit of the eIF4F complex involved in cap recognition and is required for mRNA binding to ribosome. In the current model of translation initiation, eIF4A unwinds RNA secondary structures in the 5'-UTR of mRNAs which is necessary to allow efficient binding of the small ribosomal subunit, and subsequent scanning for the ini…
		T12M4.18	Pseudouridine synthase and archaeosine transglycosylase (PUA) domain-containing protein. (181 aa)
		RANBP1A	Ran-binding protein 1 homolog a. (228 aa)
		XPO1	Protein EXPORTIN 1A; Receptor for the leucine-rich nuclear export signal (NES). Binds cooperatively to the NES on its target protein and to the small GTPase Ran in its active GTP-bound form. Required for the maternal-to-embryonic transition and during gametophyte development. Involved in heat- induced oxidative stress basal resistance. Belongs to the exportin family. (1075 aa)
		RANBP1C	Ran-binding protein 1 homolog c. (219 aa)
		RANBP1B	Ran-binding protein 1 homolog b. (217 aa)
		HSA32	Protein HEAT-STRESS-ASSOCIATED 32; Transactivator required, together with HSP101, for long-term acquired thermotolerance (LAT) maintenance, probably by regulating heat-inducible genes expression, thus being a cellular component of thermomemory. (286 aa)
		UBC3	Ubiquitin-conjugating enzyme E2 3; Accepts the ubiquitin from the E1 complex and catalyzes its covalent attachment to other proteins. (150 aa)
		CSN8	COP9 signalosome complex subunit 8; Component of the COP9 signalosome complex (CSN), a complex involved in various cellular and developmental processes such as photomorphogenesis and auxin and jasmonate responses. The CSN complex is an essential regulator of the ubiquitin (Ubl) conjugation pathway by mediating the deneddylation of the cullin subunits of SCF-type E3 ligase complexes, leading to de…
		CSN2	COP9 signalosome complex subunit 2; Component of the COP9 signalosome complex (CSN), a complex involved in various cellular and developmental processes such as photomorphogenesis and auxin and jasmonate responses. The CSN complex is an essential regulator of the ubiquitin (Ubl) conjugation pathway by mediating the deneddylation of the cullin subunits of SCF-type E3 ligase complexes, leading to de…
		CSN1	COP9 signalosome complex subunit 1; Component of the COP9 signalosome complex (CSN), a complex involved in various cellular and developmental processes such as photomorphogenesis and auxin and jasmonate responses. The CSN complex is an essential regulator of the ubiquitin (Ubl) conjugation pathway by mediating the deneddylation of the cullin subunits of SCF-type E3 ligase complexes, leading to de…
		CSN3	COP9 signalosome complex subunit 3; Component of the COP9 signalosome complex (CSN), a complex involved in various cellular and developmental processes such as photomorphogenesis and auxin and jasmonate responses. The CSN complex is an essential regulator of the ubiquitin (Ubl) conjugation pathway by mediating the deneddylation of the cullin subunits of SCF-type E3 ligase complexes, leading to de…
		CSN6B	COP9 signalosome complex subunit 6b; Component of the COP9 signalosome complex (CSN), a complex involved in various cellular and developmental processes such as photomorphogenesis and auxin and jasmonate responses. The CSN complex is an essential regulator of the ubiquitin (Ubl) conjugation pathway by mediating the deneddylation of the cullin subunits of SCF-type E3 ligase complexes, leading to d…
		CSN6A	COP9 signalosome complex subunit 6a; Component of the COP9 signalosome complex (CSN), a complex involved in various cellular and developmental processes such as photomorphogenesis and auxin and jasmonate responses. The CSN complex is an essential regulator of the ubiquitin (Ubl) conjugation pathway by mediating the deneddylation of the cullin subunits of SCF-type E3 ligase complexes, leading to d…
		MPI7.7	Similarity to microfibrillar-associated protein 1. (435 aa)
		U2AF65B	Splicing factor U2af large subunit B; Necessary for the splicing of pre-mRNA; Belongs to the splicing factor SR family. (589 aa)
		FAD2	Delta(12)-fatty-acid desaturase; ER (microsomal) omega-6 fatty acid desaturase introduces the second double bond in the biosynthesis of 18:3 fatty acids, important constituents of plant membranes. Delta(12)-desaturase with regioselectivity determined by the double bond (delta(9) position) and carboxyl group of the substrate. Can use both 16:1 and 18:1 fatty acids as substrates. It is thought to u…
		FATA	Oleoyl-acyl carrier protein thioesterase 1, chloroplastic; Plays an essential role in chain termination during de novo fatty acid synthesis. Possesses high thioesterase activity for oleoyl- ACP versus other acyl-ACPs. Substrate preference is 18:1 > 18:0 > 16:1. (362 aa)
		ASPGB1	Isoaspartyl peptidase/L-asparaginase 2 subunit alpha; Acts in asparagine catabolism and also in the final steps of protein degradation via hydrolysis of a range of isoaspartyl dipeptides; Belongs to the Ntn-hydrolase family. (325 aa)
		ALDH12A1	Delta-1-pyrroline-5-carboxylate dehydrogenase 12A1, mitochondrial; Plays a role in the inhibition of programmed cell death by converting the toxic proline catabolism intermediate (s)-1-pyrroline-5- carboxylate (P5C) to glutamate; Belongs to the aldehyde dehydrogenase family. (556 aa)
		ASN3	Asparagine synthetase [glutamine-hydrolyzing] 3; Essential for nitrogen assimilation, distribution and remobilization within the plant via the phloem. (578 aa)
		ASPGA1	Isoaspartyl peptidase/L-asparaginase 1 subunit alpha; Acts in asparagine catabolism but also in the final steps of protein and degradation via hydrolysis of a range of isoaspartyl dipeptides. The affinity for Asn and at least 4 isoaspartyl dipeptides (L-beta-Asp-Ala, L-beta-Asp-Gly, L-beta-Asp-Leu, L-beta-Asp-Phe) is quite low, KM being greater than 4.0 mM. The enzyme is inactive on alpha-asparty…
		VAMP722	Vesicle-associated membrane protein 722; Involved in the targeting and/or fusion of transport vesicles to their target membrane; Belongs to the synaptobrevin family. (221 aa)
		NPSN11	Novel plant SNARE 11; t-SNARE involved in diverse vesicle trafficking and membrane fusion processes, including cell plate formation; Belongs to the novel plant SNARE family. (265 aa)
		EEF-1Bb1	Elongation factor 1-delta 1; EF-1-beta and EF-1-delta stimulate the exchange of GDP bound to EF-1-alpha to GTP. (231 aa)
		PP2A4	Serine/threonine-protein phosphatase PP2A-4 catalytic subunit; Functions redundantly with PP2A3, and is involved in establishing auxin gradients, apical-basal axis of polarity and root and shoot apical meristem during embryogenesis. May dephosphorylate PIN1 and regulate its subcellular distribution for polar auxin transport. The holoenzyme composed of PP2AA1, PP2A4 and B'ZETA or B'ETA acts as neg…
		PP2AA1	Serine/threonine-protein phosphatase 2A 65 kDa regulatory subunit A alpha isoform; The A subunit of protein phosphatase 2A serves as a scaffolding molecule to coordinate the assembly of the catalytic subunit and a variable regulatory B subunit. Seems to act as a positive regulator of PP2A catalytic activity. Confers resistance to phosphatase inhibitors such as okadaic acid and cantharidin. Involv…
		PP2AA3	Serine/threonine-protein phosphatase 2A 65 kDa regulatory subunit A gamma isoform; The A subunit of protein phosphatase 2A serves as a scaffolding molecule to coordinate the assembly of the catalytic subunit and a variable regulatory B subunit. Involved during developmental process such as seedling and floral developments. Seems to act as a negative regulator of PP2A catalytic activity. (587 aa)
		FAD3	Acyl-lipid omega-3 desaturase (cytochrome b5), endoplasmic reticulum; Microsomal (ER) omega-3 fatty acid desaturase introduces the third double bond in the biosynthesis of 18:3 fatty acids, important constituents of plant membranes. It is thought to use cytochrome b5 as an electron donor and to act on fatty acids esterified to phosphatidylcholine and, possibly, other phospholipids. (386 aa)
		SUS1	Sucrose synthase 1; Sucrose-cleaving enzyme that provides UDP-glucose and fructose for various metabolic pathways; Belongs to the glycosyltransferase 1 family. Plant sucrose synthase subfamily. (808 aa)
		CWINV1	Beta-fructofuranosidase, insoluble isoenzyme CWINV1; Beta-fructofuranosidase that can use sucrose and 1-kestose, and, to a lower extent, neokestose and levan, as substrates, but not inuline; Belongs to the glycosyl hydrolase 32 family. (584 aa)
		F28J7.13	Putative ribosome recycling factor. (267 aa)
		RGGC	RGG repeats nuclear RNA binding protein C; Binds RNA. (357 aa)
		IAA1	Auxin-responsive protein IAA1; Aux/IAA proteins are short-lived transcriptional factors that function as repressors of early auxin response genes at low auxin concentrations. Repression is thought to result from the interaction with auxin response factors (ARFs), proteins that bind to the auxin- responsive promoter element (AuxRE). Formation of heterodimers with ARF proteins may alter their abili…
		IAA2	Auxin-responsive protein IAA2; Aux/IAA proteins are short-lived transcriptional factors that function as repressors of early auxin response genes at low auxin concentrations. Repression is thought to result from the interaction with auxin response factors (ARFs), proteins that bind to the auxin- responsive promoter element (AuxRE). Formation of heterodimers with ARF proteins may alter their abili…
		NACA3	Nascent polypeptide-associated complex subunit alpha-like protein 3; May promote appropriate targeting of ribosome-nascent polypeptide complexes. (204 aa)
		HSP90-3	Heat shock protein 90-3; Functions as a holding molecular chaperone (holdase) which stabilizes unfolding protein intermediates and rapidly releases them in an active form once stress has abated. Functions as a folding molecular chaperone (foldase) that assists the non-covalent folding of proteins in an ATP-dependent manner. Regulates RPP4-mediated temperature-dependent cell death and defense resp…
		PUX9	Plant UBX domain-containing protein 9. (469 aa)
		PUX7	Plant UBX domain-containing protein 7; Acts as a bridge between CDC48A and ubiquitin, suggesting a role in targeted protein degradation. (468 aa)
		OS9	Protein OS-9 homolog; Lectin which functions in endoplasmic reticulum (ER) quality control and ER-associated degradation (ERAD). May bind terminally misfolded non-glycosylated proteins as well as improperly folded glycoproteins, retain them in the ER, and possibly transfer them to the ubiquitination machinery and promote their degradation. Targets the misfolded LRR receptor kinase BRI1 and the mi…
		PUX1	Plant UBX domain-containing protein 1; Regulates CDC48A by inhibiting its ATPase activity and by promoting the disassembly of the active hexamer. (251 aa)
		PUX5	Plant UBX domain-containing protein 5. (421 aa)
		PROC1	Pyrroline-5-carboxylate reductase. (276 aa)
		POX1	Proline dehydrogenase 1, mitochondrial; Converts proline to delta-1-pyrroline-5-carboxylate. Belongs to the proline oxidase family. (499 aa)
		PFD1	At2g07350/T13E11.12. (128 aa)
		PFD5	Probable prefoldin subunit 5; Binds specifically to cytosolic chaperonin (c-CPN) and transfers target proteins to it. Binds to nascent polypeptide chain and promotes folding in an environment in which there are many competing pathways for nonnative proteins (By similarity); Belongs to the prefoldin subunit alpha family. (151 aa)
		F4P12.350	Histone H2B.8; Core component of nucleosome. Nucleosomes wrap and compact DNA into chromatin, limiting DNA accessibility to the cellular machineries which require DNA as a template. Histones thereby play a central role in transcription regulation, DNA repair, DNA replication and chromosomal stability. DNA accessibility is regulated via a complex set of post-translational modifications of histones…
		F3G5.26	Histone H2B.4; Core component of nucleosome. Nucleosomes wrap and compact DNA into chromatin, limiting DNA accessibility to the cellular machineries which require DNA as a template. Histones thereby play a central role in transcription regulation, DNA repair, DNA replication and chromosomal stability. DNA accessibility is regulated via a complex set of post-translational modifications of histones…
		T27K22.4	annotation not available (824 aa)
		ASHH1	Histone-lysine N-methyltransferase ASHH1; Histone methyltransferase involved in regulation of flowering time. Required for the expression of the SOC1/AGL20 gene. Required for histone H3 trimethylation on 'Lys-4' (H3K4me3) at the SOC1 locus. Prevents trimethylation on 'Lys-27' (H3K27me3) at the same locus. Belongs to the class V-like SAM-binding methyltransferase superfamily. Histone-lysine methyl…
		ASF1B	Histone chaperone ASF1B; Histone chaperone that facilitates histone deposition and histone exchange and removal during nucleosome assembly and disassembly. (218 aa)
		GAMMA-H2AX	Probable histone H2AXb; Variant histone H2A which replaces conventional H2A in a subset of nucleosomes. Nucleosomes wrap and compact DNA into chromatin, limiting DNA accessibility to the cellular machineries which require DNA as a template. Histones thereby play a central role in transcription regulation, DNA repair, DNA replication and chromosomal stability. DNA accessibility is regulated via a …
		NRP1	NAP1-related protein 1; Acts as histone H2A/H2B chaperone in nucleosome assembly, playing a critical role for the correct expression of genes involved in root proliferation and patterning. Required with NRP2 for the maintenance of cell proliferation and differentiation in postembryonic root growth. Involved in both intramolecular and intermolecular somatic homologous recombination. (256 aa)
		HTA10	Probable histone H2A.1; Core component of nucleosome. Nucleosomes wrap and compact DNA into chromatin, limiting DNA accessibility to the cellular machineries which require DNA as a template. Histones thereby play a central role in transcription regulation, DNA repair, DNA replication and chromosomal stability. DNA accessibility is regulated via a complex set of post-translational modifications of…
		HTA13	Probable histone H2A.2; Core component of nucleosome. Nucleosomes wrap and compact DNA into chromatin, limiting DNA accessibility to the cellular machineries which require DNA as a template. Histones thereby play a central role in transcription regulation, DNA repair, DNA replication and chromosomal stability. DNA accessibility is regulated via a complex set of post-translational modifications of…
		CHC1-2	SWI/SNF complex component SNF12 homolog; Involved in transcriptional activation and repression of select genes by chromatin remodeling (alteration of DNA-nucleosome topology); Belongs to the SMARCD family. (534 aa)
		His1-3	Putative histone H1 protein. (167 aa)
		T29A15.130	ARM repeat superfamily protein. (1048 aa)
		HTA6	Probable histone H2A.7; Core component of nucleosome. Nucleosomes wrap and compact DNA into chromatin, limiting DNA accessibility to the cellular machineries which require DNA as a template. Histones thereby play a central role in transcription regulation, DNA repair, DNA replication and chromosomal stability. DNA accessibility is regulated via a complex set of post-translational modifications of…
		BSH	Chromatin structure-remodeling complex protein BSH; Component of a multiprotein complex equivalent of the yeast SWI/SNF complex, an ATP-dependent chromatin-remodeling complex, which is required for the positive and negative regulation of gene expression of a large number of genes. It changes chromatin structure by altering DNA-histone contacts within a nucleosome, leading eventually to a change i…
		PMRT15	Protein arginine N-methyltransferase 1.5; Methylates arginine residues of myelin basic protein (MBP) in vitro. Methylates symmetrically histone H4 of the FLC chromatin to form H4R3me2s, which in turn suppresses FLC expression to induce flowering. Regulates alternative splicing by methylating spliceosomal proteins. Involved in the post-transcriptional regulation of the circadian clock. Belongs to …
		HTA8	Probable histone H2A variant 2; Variant histones H2A are synthesized throughout the cell cycle and are very different from classical S-phase regulated H2A. May replace conventional H2A in a subset of nucleosomes. Nucleosomes wrap and compact DNA into chromatin, limiting DNA accessibility to the cellular machineries which require DNA as a template. Histones thereby play a central role in transcrip…
		HAM1	Histone acetyltransferase of the MYST family 1; Histone acetyltransferase which may be involved in transcriptional activation. Acetylates 'Lys-5' of histone H4 (H4K5ac). Essential for gametophyte development. Involved in DNA repair after UV-B exposure. Negative regulator of flowering controlling the H4K5ac levels in the FLC chromatin. (445 aa)
		TOM20-4	Mitochondrial import receptor subunit TOM20-4; Central component of the receptor complex responsible for the recognition and translocation of cytosolically synthesized mitochondrial preproteins. Together with TOM22 functions as the transit peptide receptor at the surface of the mitochondrion outer membrane and facilitates the movement of preproteins into the translocation pore. Belongs to the Tom…
		TOM20-2	Mitochondrial import receptor subunit TOM20-2; Central component of the receptor complex responsible for the recognition and translocation of cytosolically synthesized mitochondrial preproteins. Together with TOM22 functions as the transit peptide receptor at the surface of the mitochondrion outer membrane and facilitates the movement of preproteins into the translocation pore. Belongs to the Tom…
		TOM20-3	Mitochondrial import receptor subunit TOM20-3; Central component of the receptor complex responsible for the recognition and translocation of cytosolically synthesized mitochondrial preproteins. Together with TOM22 functions as the transit peptide receptor at the surface of the mitochondrion outer membrane and facilitates the movement of preproteins into the translocation pore. (202 aa)
		TOM9-2	Mitochondrial import receptor subunit TOM9-2; Central component of the receptor complex responsible for the recognition and translocation of cytosolically synthesized mitochondrial preproteins. Together with TOM20 functions as the transit peptide receptor at the surface of the mitochondrion outer membrane and facilitates the movement of preproteins into the translocation pore (By similarity); Bel…
		CYTB5-E	Cytochrome b5 isoform E; Membrane bound hemoprotein which function as an electron carrier for several membrane bound oxygenases, including fatty acid desaturases; Belongs to the cytochrome b5 family. (134 aa)
		CB5-A	Cytochrome b5 isoform A; Belongs to the cytochrome b5 family. (135 aa)
		T2K12.11	ATP synthase subunit beta-1, mitochondrial; Mitochondrial membrane ATP synthase (F(1)F(0) ATP synthase or Complex V) produces ATP from ADP in the presence of a proton gradient across the membrane which is generated by electron transport complexes of the respiratory chain. F-type ATPases consist of two structural domains, F(1) - containing the extramembraneous catalytic core, and F(0) - containing…
		T22P11.30	60S ribosomal protein L36. (176 aa)
		F19C24.25	ATP synthase subunit epsilon, mitochondrial; Mitochondrial membrane ATP synthase (F(1)F(0) ATP synthase or Complex V) produces ATP from ADP in the presence of a proton gradient across the membrane which is generated by electron transport complexes of the respiratory chain. F-type ATPases consist of two structural domains, F(1) - containing the extramembraneous catalytic core, and F(0) - containin…
		ATPC	ATP synthase subunit gamma, mitochondrial; Mitochondrial membrane ATP synthase (F(1)F(0) ATP synthase or Complex V) produces ATP from ADP in the presence of a proton gradient across the membrane which is generated by electron transport complexes of the respiratory chain. F-type ATPases consist of two structural domains, F(1) - containing the extramembraneous catalytic core, and F(0) - containing …
		MQD22.17	ATP synthase subunit delta', mitochondrial; Mitochondrial membrane ATP synthase (F(1)F(0) ATP synthase or Complex V) produces ATP from ADP in the presence of a proton gradient across the membrane which is generated by electron transport complexes of the respiratory chain. F-type ATPases consist of two structural domains, F(1) - containing the extramembraneous catalytic core, and F(0) - containing…
		MGP1	Probable ATP synthase 24 kDa subunit, mitochondrial; Mitochondrial membrane ATP synthase (F(1)F(0) ATP synthase or Complex V) produces ATP from ADP in the presence of a proton gradient across the membrane which is generated by electron transport complexes of the respiratory chain. F-type ATPases consist of two structural domains, F(1) - containing the extramembraneous catalytic core and F(0) - co…
		F6G3.40	ATP-dependent RNA helicase. (90 aa)
		F13A10.7	At2g46540/F11C10.23. (65 aa)
		MDAR5	Monodehydroascorbate reductase, chloroplastic/mitochondrial; Catalyzes the conversion of monodehydroascorbate (MDA) to ascorbate, oxidizing NADH in the process. Can also use 2,4,6- trinitrotoluene (TNT) and 1-chloro-2,4-dinitrobenzene (CDNB) as substrates, but not 1-chloro-4-nitrobenzene (CNB). Belongs to the FAD-dependent oxidoreductase family. (493 aa)
		APXS	L-ascorbate peroxidase S, chloroplastic/mitochondrial; Plays a key role in hydrogen peroxide removal; Belongs to the peroxidase family. Ascorbate peroxidase subfamily. (372 aa)
		MYH9.9	Splicing factor, CC1-like protein. (527 aa)
		KAT3	Potassium channel KAT3; Probable modulatory (alpha) subunit of inward-rectifying potassium channels. Could mediate potassium uptake from the soil solution by plant roots in association with AKT1. (662 aa)
		VAMP721	Vesicle-associated membrane protein 721; Involved in the targeting and/or fusion of transport vesicles to their target membrane; Belongs to the synaptobrevin family. (219 aa)
		RS40	Serine/arginine-rich splicing factor RS40; Required for constitutive and alternative pre-mRNA splicing (Probable). Involved in primary miRNA processing and pri-miRNA biogenesis. Binds both intronless and intron-containing pri-miRNAs. (350 aa)
		RS41	Serine/arginine-rich splicing factor RS41; Required for constitutive and alternative pre-mRNA splicing (Probable). Involved in primary miRNA processing and pri-miRNA biogenesis. Binds both intronless and intron-containing pri-miRNAs. (356 aa)
		AHL	PAP-specific phosphatase HAL2-like; Converts adenosine 3'-phosphate 5'-phosphosulfate (PAPS) to adenosine 5'-phosphosulfate (APS) and 3'(2')-phosphoadenosine 5'- phosphate (PAP) to AMP. May regulate the flux of sulfur in the sulfur-activation pathway by converting PAPS to APS (By similarity). Prevents both the toxicity of PAP on RNA processing enzymes as well as the product inhibition by PAP of s…
		IAA13	Auxin-responsive protein IAA13; Aux/IAA proteins are short-lived transcriptional factors that function as repressors of early auxin response genes at low auxin concentrations. Repression is thought to result from the interaction with auxin response factors (ARFs), proteins that bind to the auxin- responsive promoter element (AuxRE). Formation of heterodimers with ARF proteins may alter their abil…
		IAA9	Auxin-responsive protein IAA9; Aux/IAA proteins are short-lived transcriptional factors that function as repressors of early auxin response genes at low auxin concentrations. Repression is thought to result from the interaction with auxin response factors (ARFs), proteins that bind to the auxin- responsive promoter element (AuxRE). Formation of heterodimers with ARF proteins may alter their abili…
		IAA8	Auxin-responsive protein IAA8; Aux/IAA proteins are short-lived transcriptional factors that function as repressors of early auxin response genes at low auxin concentrations. Repression is thought to result from the interaction with auxin response factors (ARFs), proteins that bind to the auxin- responsive promoter element (AuxRE). Formation of heterodimers with ARF proteins may alter their abili…
		IAA12	Auxin-responsive protein IAA12; Aux/IAA proteins are short-lived transcriptional factors that function as repressors of early auxin response genes at low auxin concentrations. Repression is thought to result from the interaction with auxin response factors (ARFs), proteins that bind to the auxin- responsive promoter element (AuxRE). Formation of heterodimers with ARF proteins may alter their abil…
		IAA17	Auxin-responsive protein IAA17; Aux/IAA proteins are short-lived transcriptional factors that function as repressors of early auxin response genes at low auxin concentrations. Repression is thought to result from the interaction with auxin response factors (ARFs), proteins that bind to the auxin- responsive promoter element (AuxRE). Formation of heterodimers with ARF proteins may alter their abil…
		GER2	Putative GDP-L-fucose synthase 2; Catalyzes the two-step NADP-dependent conversion of GDP-4- dehydro-6-deoxy-D-mannose to GDP-fucose, involving an epimerase and a reductase reaction. (328 aa)
		ARP7	Actin-related protein 7; Essential protein required during embryogenesis and all plant development stages, probably through a chromatin-mediated regulation of gene expression; Belongs to the actin family. Plant ARP7 subfamily. (363 aa)
		IMDH2	3-isopropylmalate dehydrogenase 2, chloroplastic; Involved in leucine biosynthesis; catalyzes the oxidative decarboxylation step in leucine biosynthesis (primary metabolism). Catalyzes the oxidation of 3-carboxy-2-hydroxy-4- methylpentanoate (3-isopropylmalate, 3-IPM) to 3-carboxy-4-methyl-2- oxopentanoate. The product decarboxylates to 4-methyl-2 oxopentanoate. Required during pollen development…
		VAT1	Acetolactate synthase small subunit 1, chloroplastic; Regulatory subunit of acetohydroxy-acid synthase. Involved in the feed-back inhibition by branched-chain amino acids but not in herbicide tolerance. (477 aa)
		SSU1	3-isopropylmalate dehydratase small subunit 1; Catalyzes the isomerization between 2-isopropylmalate and 3- isopropylmalate, via the formation of 2-isopropylmaleate (Probable). Plays an essential role in leucine biosynthesis. Functions in both the biosynthesis of leucine, and in the methionine chain elongation pathway of aliphatic glucosinolate formation. Plays an essential role in female gametop…
		PUR5	Phosphoribosylformylglycinamidine cyclo-ligase, chloroplastic. (389 aa)
		ASE1	Amidophosphoribosyltransferase 1, chloroplastic; Catalyzes the first committed step of 'de novo' purine biosynthesis from glutamine. Involved in plastid biogenesis and cell division. (566 aa)
		F13M22.19	Phosphoribosylaminoimidazole carboxylase, putative / AIR carboxylase. (642 aa)
		F14P22.200	Ketol-acid reductoisomerase, chloroplastic. (591 aa)
		DHAD	Dihydroxy-acid dehydratase, chloroplastic; Catalyzes the dehydration of 2,3-dihydroxy-3-isovalerate or 2,3-dihydroxy-3-methylvalerate to the 2-oxo acids 3-methyl-2- oxobutanoate (3MOB) or 3-methyl-2-oxopentanoate (3MOP). (608 aa)
		PP2A3	Serine/threonine-protein phosphatase PP2A-3 catalytic subunit; Functions redundantly with PP2A4, and is involved in establishing auxin gradients, apical-basal axis of polarity and root and shoot apical meristem during embryogenesis. May dephosphorylate PIN1 and regulate its subcellular distribution for polar auxin transport. Involved in the regulation of formative cell division in roots by dephos…
		EFTS	Elongation factor Ts, mitochondrial; Associates with the EF-Tu.GDP complex and induces the exchange of GDP to GTP. It remains bound to the aminoacyl-tRNA.EF- Tu.GTP complex up to the GTP hydrolysis stage on the ribosome. Belongs to the EF-Ts family. (395 aa)
		F14O23.22	Transducin family protein / WD-40 repeat family protein. (407 aa)
		A3	Elongation factor 1-alpha 3; This protein promotes the GTP-dependent binding of aminoacyl- tRNA to the A-site of ribosomes during protein biosynthesis. (449 aa)
		RH38	DEAD-box ATP-dependent RNA helicase 38; ATP-dependent RNA helicase essential for mRNA export from the nucleus. Plays an important role in the positive regulation of CBF/DREB transcription factors. (496 aa)
		PRMT3	Probable protein arginine N-methyltransferase 3; Methylates (mono and asymmetric dimethylation) the guanidino nitrogens of arginyl residues in some proteins. (601 aa)
		MAD2	Mitotic spindle checkpoint protein MAD2; Required for the execution of the mitotic checkpoint which monitors the process of kinetochore-spindle attachment and delays the onset of anaphase when this process is not complete. It inhibits the activity of the anaphase promoting complex by sequestering CDC20 until all chromosomes are aligned at the metaphase plate. (209 aa)
		AGD9	Probable ADP-ribosylation factor GTPase-activating protein AGD9; GTPase-activating protein (GAP) for ADP ribosylation factor (ARF). (402 aa)
		T7P1.11	Coatomer subunit zeta-1; The coatomer is a cytosolic protein complex that binds to dilysine motifs and reversibly associates with Golgi non-clathrin- coated vesicles, which further mediate biosynthetic protein transport from the ER, via the Golgi up to the trans Golgi network. Coatomer complex is required for budding from Golgi membranes, and is essential for the retrograde Golgi-to-ER transport …
		T15F16.12	Coatomer subunit zeta-3; The coatomer is a cytosolic protein complex that binds to dilysine motifs and reversibly associates with Golgi non-clathrin- coated vesicles, which further mediate biosynthetic protein transport from the ER, via the Golgi up to the trans Golgi network. Coatomer complex is required for budding from Golgi membranes, and is essential for the retrograde Golgi-to-ER transport …
		F19K6.16	Coatomer subunit beta'-2; The coatomer is a cytosolic protein complex that binds to dilysine motifs and reversibly associates with Golgi non-clathrin- coated vesicles, which further mediate biosynthetic protein transport from the ER, via the Golgi up to the trans Golgi network. Coatomer complex is required for budding from Golgi membranes, and is essential for the retrograde Golgi-to-ER transport…
		MSL1.2	Coatomer subunit beta'-3; The coatomer is a cytosolic protein complex that binds to dilysine motifs and reversibly associates with Golgi non-clathrin- coated vesicles, which further mediate biosynthetic protein transport from the ER, via the Golgi up to the trans Golgi network. Coatomer complex is required for budding from Golgi membranes, and is essential for the retrograde Golgi-to-ER transport…
		F18B13.7	Coatomer subunit beta'-1; The coatomer is a cytosolic protein complex that binds to dilysine motifs and reversibly associates with Golgi non-clathrin- coated vesicles, which further mediate biosynthetic protein transport from the ER, via the Golgi up to the trans Golgi network. Coatomer complex is required for budding from Golgi membranes, and is essential for the retrograde Golgi-to-ER transport…
		T5I8.8	Coatomer subunit epsilon-1; The coatomer is a cytosolic protein complex that binds to dilysine motifs and reversibly associates with Golgi non-clathrin- coated vesicles, which further mediate biosynthetic protein transport from the ER, via the Golgi up to the trans Golgi network. The coatomer complex is required for budding from Golgi membranes, and is essential for the retrograde Golgi-to-ER tra…
		F3L17.60	Coatomer subunit beta-2; The coatomer is a cytosolic protein complex that binds to dilysine motifs and reversibly associates with Golgi non-clathrin- coated vesicles, which further mediate biosynthetic protein transport from the ER, via the Golgi up to the trans Golgi network. Coatomer complex is required for budding from Golgi membranes, and is essential for the retrograde Golgi-to-ER transport …
		F3L17.50	Coatomer subunit beta-1; The coatomer is a cytosolic protein complex that binds to dilysine motifs and reversibly associates with Golgi non-clathrin- coated vesicles, which further mediate biosynthetic protein transport from the ER, via the Golgi up to the trans Golgi network. Coatomer complex is required for budding from Golgi membranes, and is essential for the retrograde Golgi-to-ER transport …
		F8K4.21	Coatomer subunit alpha-1; The coatomer is a cytosolic protein complex that binds to dilysine motifs and reversibly associates with Golgi non-clathrin- coated vesicles, which further mediate biosynthetic protein transport from the ER, via the Golgi up to the trans Golgi network. Coatomer complex is required for budding from Golgi membranes, and is essential for the retrograde Golgi-to-ER transport…
		F3K23.15	Coatomer subunit alpha-2; The coatomer is a cytosolic protein complex that binds to dilysine motifs and reversibly associates with Golgi non-clathrin- coated vesicles, which further mediate biosynthetic protein transport from the ER, via the Golgi up to the trans Golgi network. Coatomer complex is required for budding from Golgi membranes, and is essential for the retrograde Golgi-to-ER transport…
		UCRQ-1	Cytochrome b-c1 complex subunit 8-1, mitochondrial; Component of the ubiquinol-cytochrome c oxidoreductase, a multisubunit transmembrane complex that is part of the mitochondrial electron transport chain which drives oxidative phosphorylation. The respiratory chain contains 3 multisubunit complexes succinate dehydrogenase (complex II, CII), ubiquinol-cytochrome c oxidoreductase (cytochrome b-c1 c…
		Q147K0_ARATH	Expressed protein. (127 aa)
		DDI1	Protein DNA-DAMAGE INDUCIBLE 1; Receptor of ubiquitinated protein targeted to ubiquitin/proteasome-mediated proteolysis (UPP). Relatively weak affinity for both 'Lys-48'- and 'Lys-63'-linked ubiquitin chains with a slight preference for 'Lys-48-'linked chains of three or more ubiquitin units. (414 aa)
		F1N13.200	COX assembly mitochondrial protein. (95 aa)
		TIM21	Probable mitochondrial import inner membrane translocase subunit TIM21; May participate in the translocation of transit peptide- containing proteins across the mitochondrial inner membrane. (269 aa)
		PAM16L2	Mitochondrial import inner membrane translocase subunit PAM16 like 2; Regulates ATP-dependent protein translocation into the mitochondrial matrix (By similarity). Involved in the uptake of thaxtomin, a phytotoxin produced by Streptomyces bacteria, that causes dramatic cell swelling, reduced seedling growth, and inhibition of cellulose synthesis. Modulates polar auxin transport. Involved in import…
		Mge1	GrpE protein homolog 1, mitochondrial; Essential component of the PAM complex, a complex required for the translocation of transit peptide-containing proteins from the inner membrane into the mitochondrial matrix in an ATP-dependent manner (By similarity). Seems to control the nucleotide-dependent binding of mitochondrial HSP70 to substrate proteins (By similarity). Binds ATP. Interacts with copp…
		TIM44-2	Mitochondrial import inner membrane translocase subunit TIM44-2; Essential component of the PAM complex, a complex required for the translocation of transit peptide-containing proteins from the inner membrane into the mitochondrial matrix in an ATP-dependent manner. Recruits mitochondrial HSP70 to drive protein translocation into the matrix using ATP as an energy source (By similarity). (469 aa)
		TIM50	Mitochondrial import inner membrane translocase subunit TIM50; Essential component of the TIM17:23 complex, a complex that mediates the translocation of transit peptide-containing proteins across the mitochondrial inner membrane; Belongs to the TIM50 family. (376 aa)
		POLD4	Polymerase delta 4. (124 aa)
		CYCB2-3	Cyclin-B2-3. (429 aa)
		TIM14-2	Mitochondrial import inner membrane translocase subunit TIM14-2; Component of the PAM complex, a complex required for the translocation of transit peptide-containing proteins from the inner membrane into the mitochondrial matrix in an ATP-dependent manner. (112 aa)
		TIM13	Mitochondrial import inner membrane translocase subunit TIM13; Mitochondrial intermembrane chaperone that participates in the import and insertion of some multi-pass transmembrane proteins into the mitochondrial inner membrane. Also required for the transfer of beta-barrel precursors from the TOM complex to the sorting and assembly machinery (SAM complex) of the outer membrane. Acts as a chaperon…
		TIM14-1	Mitochondrial import inner membrane translocase subunit TIM14-1; Component of the PAM complex, a complex required for the translocation of transit peptide-containing proteins from the inner membrane into the mitochondrial matrix in an ATP-dependent manner. (112 aa)
		PAM16L1	Mitochondrial import inner membrane translocase subunit PAM16 like 1; Regulates ATP-dependent protein translocation into the mitochondrial matrix; Belongs to the TIM16/PAM16 family. (113 aa)
		ARF6	Auxin response factor 6; Auxin response factors (ARFs) are transcriptional factors that bind specifically to the DNA sequence 5'-TGTCTC-3' found in the auxin-responsive promoter elements (AuxREs). Seems to act as transcriptional activator. Formation of heterodimers with Aux/IAA proteins may alter their ability to modulate early auxin response genes expression. Regulates both stamen and gynoecium …
		B''ALPHA	Serine/threonine protein phosphatase 2A regulatory subunit B''alpha; Regulatory subunit of type 2A protein phosphatase. Not involved in HMGR regulation in seedlings grown in standard medium, but negatively regulates root growth in response to salt. (538 aa)
		CYP19-3	Peptidyl-prolyl cis-trans isomerase CYP19-3; PPIases accelerate the folding of proteins. It catalyzes the cis-trans isomerization of proline imidic peptide bonds in oligopeptides; Belongs to the cyclophilin-type PPIase family. (176 aa)
		CYP19-1	Peptidyl-prolyl cis-trans isomerase CYP19-1; PPIases accelerate the folding of proteins. It catalyzes the cis-trans isomerization of proline imidic peptide bonds in oligopeptides. Involved in reactive oxygen species production in response to pathogen infection. (173 aa)
		GAD1	Glutamate decarboxylase 1; Catalyzes the production of GABA. The calmodulin-binding is calcium-dependent and it is proposed that this may, directly or indirectly, form a calcium regulated control of GABA biosynthesis. Belongs to the group II decarboxylase family. (502 aa)
		GLT1	Glutamate synthase 1 [NADH], chloroplastic; Involved in glutamate biosynthesis. Required for non- photorespiratory ammonium assimilation. Probably involved in primary ammonium assimilation in roots. (2208 aa)
		GLU2	Ferredoxin-dependent glutamate synthase 2, chloroplastic; May play a role in primary nitrogen assimilation in roots. Could supply a constitutive level of glutamate to maintain a basal level of protein synthesis. (1629 aa)
		ASK9	Shaggy-related protein kinase iota; Phosphorylates BSK1, BSK3, BSK5, BSK6, BSK8 AND BSK11 in vitro. May mediate extracellular signals to regulate transcription in differentiating cells (By similarity). (407 aa)
		BEH2	BES1/BZR1 homolog protein 2. (318 aa)
		PDIL1-2	Protein disulfide isomerase-like 1-2; Acts as a protein-folding catalyst that interacts with nascent polypeptides to catalyze the formation, isomerization, and reduction or oxidation of disulfide bonds. (508 aa)
		IRE1A	Serine/threonine-protein kinase/endoribonuclease IRE1a; Senses unfolded proteins in the lumen of the endoplasmic reticulum via its N-terminal domain which leads to enzyme auto- activation. The active endoribonuclease domain splices bZIP60 mRNA to generate a new C-terminus, converting it into a potent unfolded-protein response transcriptional activator which then induces transcription of UPR targe…
		ERDJ3B	DnaJ protein ERDJ3B; Regulates protein folding in the endoplasmic reticulum (ER) lumen. Forms a complex in the ER with SDF2 and MED37A/BIP1 which is required for the proper accumulation and function of the surface- exposed leucine-rich repeat receptor kinases EFR involved in pathogen- associated molecular pattern (PAMP) triggered immunity. (346 aa)
		ERF1-1	Eukaryotic peptide chain release factor subunit 1-1; Directs the termination of nascent peptide synthesis (translation) in response to the termination codons UAA, UAG and UGA. Modulates plant growth and development. (436 aa)
		RH7	DEAD-box ATP-dependent RNA helicase 7. (671 aa)
		QQT1	GPN-loop GTPase QQT1; Small GTPase that is essential for the correct formation of the tangential divisions in early embryos. Associates with microtubule during mitosis and may function in the positioning of the division plane. May participate in the patterning of the early embryo at the octant-dermatogen transition. Is crucial for normal development of the plant. (298 aa)
		NTR2	Thioredoxin reductase 2; Possesses thioredoxin-disulfide reductase activity towards thioredoxins O1, O2 and F3; Belongs to the class-II pyridine nucleotide-disulfide oxidoreductase family. (383 aa)
		RBP47B-2	Polyadenylate-binding protein RBP47B; Heterogeneous nuclear ribonucleoprotein (hnRNP)-protein binding the poly(A) tail of mRNA and probably involved in some steps of pre-mRNA maturation; Belongs to the polyadenylate-binding RBP47 family. (425 aa)
		SKP1A	SKP1-like protein 1A; Involved in ubiquitination and subsequent proteasomal degradation of target proteins. Together with CUL1, RBX1 and a F-box protein, it forms a SCF E3 ubiquitin ligase complex. The functional specificity of this complex depends on the type of F-box protein. In the SCF complex, it serves as an adapter that links the F-box protein to CUL1. SCF(UFO) is required for vegetative an…
		SDH7B	Succinate dehydrogenase subunit 7B, mitochondrial. (100 aa)
		SDH8	Succinate dehydrogenase subunit 8, mitochondrial. (46 aa)
		UCRQ-2	Cytochrome b-c1 complex subunit 8-2, mitochondrial; Component of the ubiquinol-cytochrome c oxidoreductase, a multisubunit transmembrane complex that is part of the mitochondrial electron transport chain which drives oxidative phosphorylation. The respiratory chain contains 3 multisubunit complexes succinate dehydrogenase (complex II, CII), ubiquinol-cytochrome c oxidoreductase (cytochrome b-c1 c…
		MBF1B	Multiprotein-bridging factor 1b; Transcriptional coactivator that stimulates transcriptional activity by bridging regulatory proteins and TBP, thereby recruiting TBP to promoters occupied by DNA-binding regulators. (142 aa)
		REIL2	Cytoplasmic 60S subunit biogenesis factor REI1 homolog 2; Pre-60S-associated factor involved in the cytoplasmic maturation of the 60S subunit. Involved in the dissociation and recycling of other late pre-60S factors before newly synthesized large ribosomal subunits enter translation (By similarity). Can complement the growth defect of a yeast mutant lacking REI1. Required for leaf growth under co…
		REIL1	Cytoplasmic 60S subunit biogenesis factor REI1 homolog 1; Pre-60S-associated factor involved in the cytoplasmic maturation of the 60S subunit. Involved in the dissociation and recycling of other late pre-60S factors before newly synthesized large ribosomal subunits enter translation (By similarity). Can complement the growth defect of a yeast mutant lacking REI1. Required for leaf growth under co…
		SYP71	Syntaxin-71; Vesicle trafficking protein that functions in the secretory pathway; Belongs to the syntaxin family. (266 aa)
		CYP18-4	Peptidyl-prolyl cis-trans isomerase CYP18-4; PPIases accelerate the folding of proteins. It catalyzes the cis-trans isomerization of proline imidic peptide bonds in oligopeptides. (172 aa)
		RANGAP2	RAN GTPase-activating protein 2; GTPase activator for the nuclear Ras-related regulatory protein Ran, converting it to the putatively inactive GDP-bound state. Belongs to the RNA1 family. (545 aa)
		LACS7	Long chain acyl-CoA synthetase 7, peroxisomal; Activation of long-chain fatty acids for both synthesis of cellular lipids, and degradation via beta-oxidation. Preferentially uses palmitate, palmitoleate, oleate, linoleate and eicosenoate. Displays redundant function with LACS7 into the seed development process (By similarity). (700 aa)
		LACS6	Long chain acyl-CoA synthetase 6, peroxisomal; Activation of long-chain fatty acids for both synthesis of cellular lipids, and degradation via beta-oxidation. Preferentially uses palmitate, palmitoleate, oleate, linoleate and eicosenoate. Might play a regulatory role both in fatty acid import into glyoxysomes and in fatty acid beta-oxidation. Displays redundant function with LACS7 into the seed d…
		LACS4	Long chain acyl-CoA synthetase 4; Activation of long-chain fatty acids for both synthesis of cellular lipids, and degradation via beta-oxidation. Preferentially uses palmitate, palmitoleate, oleate and linoleate; Belongs to the ATP-dependent AMP-binding enzyme family. (666 aa)
		S-ACP-DES5	Stearoyl-[acyl-carrier-protein] 9-desaturase 5, chloroplastic; Converts stearoyl-ACP to oleoyl-ACP by introduction of a cis double bond between carbons 9 and 10 of the acyl chain. Belongs to the fatty acid desaturase type 2 family. (396 aa)
		S-ACP-DES6	Stearoyl-[acyl-carrier-protein] 9-desaturase 6, chloroplastic; Converts stearoyl-ACP to oleoyl-ACP by introduction of a cis double bond between carbons 9 and 10 of the acyl chain. Belongs to the fatty acid desaturase type 2 family. (391 aa)
		ZDP	Polynucleotide 3'-phosphatase ZDP; Nick-sensing 3'-phosphoesterase involved in a base excision repair pathway required for active DNA demethylation. The N-terminal DNA-binding domain binds specifically to gap sites and sharply bends the target DNA. Lacks 5'-kinase activity but is capable of 3'- phosphoglycolate end processing. Inactive on 3'-alpha,beta-unsaturated aldehyde (3'-dRP). Protects part…
		UKL3	Putative uracil phosphoribosyltransferase; Involved in the pyrimidine salvage pathway. The uracil phosphoribosyltransferase (UPRT) activity, that catalyzes the conversion of uracil and 5-phospho-alpha-D-ribose 1-diphosphate (PRPP) to UMP and diphosphate, is unsure; In the C-terminal section; belongs to the UPRTase family. (466 aa)
		UKL2	Uridine kinase-like protein 2, chloroplastic; Involved in the pyrimidine salvage pathway. The uracil phosphoribosyltransferase (UPRT) activity, that catalyzes the conversion of uracil and 5-phospho-alpha-D-ribose 1-diphosphate (PRPP) to UMP and diphosphate, is unsure; In the C-terminal section; belongs to the UPRTase family. (483 aa)
		MJH22.6	Mitochondrial import inner membrane translocase subunit Tim17/Tim22/Tim23 family protein. (201 aa)
		SUS3	Sucrose synthase 3; Sucrose-cleaving enzyme that provides UDP-glucose and fructose for various metabolic pathways. Modulates metabolic homeostasis and direct carbon towards starch synthesis in developing seeds. (809 aa)
		SUS4	Sucrose synthase 4; Sucrose-cleaving enzyme that provides UDP-glucose and fructose for various metabolic pathways; Belongs to the glycosyltransferase 1 family. Plant sucrose synthase subfamily. (808 aa)
		Q494N5_ARATH	RNA-binding (RRM/RBD/RNP motifs) family protein. (239 aa)
		Q9LJ47_ARATH	B12D protein. (87 aa)
		EFL2	Protein ELF4-LIKE 2; Component of the central CCA1/LHY-TOC1 feedback loop in the circadian clock that promotes clock accuracy and is required for sustained rhythms in the absence of daily light/dark cycles. Belongs to the EARLY FLOWERING 4 family. (119 aa)
		THO7B	THO complex subunit 7B; Acts as component of the THO subcomplex of the TREX complex which is thought to couple mRNA transcription, processing and nuclear export. (236 aa)
		MOS11	Protein MODIFIER OF SNC1 11; Contributes to the transfer of mature mRNA from the nucleus to the cytosol. May function before mRNAs enter nuclear pore and in the same mRNA export pathway as MOS3. (214 aa)
		DI19-2	Protein DEHYDRATION-INDUCED 19 homolog 2. (221 aa)
		QQT2	GPN-loop GTPase QQT2; Small GTPase that is essential for the correct formation of the tangential divisions in early embryos. Associates with microtubule during mitosis and may function in the positioning of the division plane. May participate in the patterning of the early embryo at the octant-dermatogen transition. (379 aa)
		Q56YY9_ARATH	At3g27906. (187 aa)
		NFYB10	Nuclear transcription factor Y subunit B-10; Component of the NF-Y/HAP transcription factor complex. The NF-Y complex stimulates the transcription of various genes by recognizing and binding to a CCAAT motif in promoters. (176 aa)
		NFYC3	Nuclear transcription factor Y subunit C-3; Stimulates the transcription of various genes by recognizing and binding to a CCAAT motif in promoters; Belongs to the NFYC/HAP5 subunit family. (217 aa)
		NFYC9	Nuclear transcription factor Y subunit C-9; Stimulates the transcription of various genes by recognizing and binding to a CCAAT motif in promoters (By similarity). Interacts with REF6 to directly regulate SOC1 transcription in response to flowering signals from photoperiod and gibberellic acid pathways. (231 aa)
		NFYC2	Nuclear transcription factor Y subunit C-2; Stimulates the transcription of various genes by recognizing and binding to a CCAAT motif in promoters; Belongs to the NFYC/HAP5 subunit family. (199 aa)
		F15M7.8	F-box protein At5g06550. (502 aa)
		T5C23.60	Ribosomal protein L19 family protein. (225 aa)
		F1N19.17	Copper ion binding / methyltransferase. (537 aa)
		P23-2	Co-chaperone protein p23-2; Acts as a co-chaperone for HSP90. Controls root development through the modulation of auxin distribution in the root meristem ; Belongs to the p23/wos2 family. (150 aa)
		PAPP5	Serine/threonine-protein phosphatase 5; Isoform 2 dephosphorylates phosphorylated phytochromes, with a preference toward Pfr forms, and enhances phytochrome-mediated photoresponses, probably by enhancing their stability and their binding affinity for light signal transducers such as NDPK2. Can use para- nitrophenylphosphate (pNPP) as substrate. (538 aa)
		F14J9.28	Transmembrane emp24 domain-containing protein p24delta3; Involved in vesicular protein trafficking. Mainly functions in the early secretory pathway. Thought to act as cargo receptor at the lumenal side for incorporation of secretory cargo molecules into transport vesicles and to be involved in vesicle coat formation at the cytoplasmic side (By similarity); Belongs to the EMP24/GP25L family. (217 …
		MWI23.22	Transmembrane emp24 domain-containing protein p24beta3; Involved in vesicular protein trafficking. Mainly functions in the early secretory pathway but also in post-Golgi membranes. Thought to act as cargo receptor at the lumenal side for incorporation of secretory cargo molecules into transport vesicles and to be involved in vesicle coat formation at the cytoplasmic side (By similarity). Belongs …
		P24beta2	Transmembrane emp24 domain-containing protein p24beta2; Involved in vesicular protein trafficking. Mainly functions in the early secretory pathway but also in post-Golgi membranes. Thought to act as cargo receptor at the lumenal side for incorporation of secretory cargo molecules into transport vesicles and to be involved in vesicle coat formation at the cytoplasmic side (By similarity). Interact…
		F12K11.12	3-hydroxyisobutyryl-CoA hydrolase-like protein 5; Belongs to the enoyl-CoA hydratase/isomerase family. (387 aa)
		F7K24.50	Methyltransferase C9orf114 protein. (398 aa)
		F12K2.8	N-acetylglucosaminylphosphatidylinositol de-N-acetylase family protein. (258 aa)
		DPMS2	Dolichol-phosphate mannose synthase subunit 2; Regulates the biosynthesis of dolichol phosphate-mannose. Regulatory subunit of the dolichol-phosphate mannose (DPM) synthase complex; essential for the ER localization and stable expression of DPMS1. (80 aa)
		HRD1B	ERAD-associated E3 ubiquitin-protein ligase HRD1B; Probable component of the HRD1 ubiquitin ligase complex that mediates the rapid degradation of misfolded endoplasmic reticulum (ER) proteins, a process called ER-associated degradation (ERAD). Targets the misfolded LRR receptor kinase BRI1. Functions redundantly with HRD3A. (460 aa)
		HRD3A	ERAD-associated E3 ubiquitin-protein ligase component HRD3A; Component of the endoplasmic reticulum (ER) quality control system called ER-associated degradation (ERAD) and involved in ubiquitin-dependent degradation of misfolded endoplasmic reticulum proteins. Functions as an ERAD substrate-recruiting factor that recognizes misfolded proteins for the HRD1 E3 ubiquitin ligase complex. Targets the …
		DDB2	Protein DAMAGED DNA-BINDING 2; May function as the substrate recognition module for a DCX (DDB1-CUL4-X-box) E3 ubiquitin-protein ligase complex including DDB1A and CUL4 (By similarity). Required for DNA repair. Binds to DDB1A to form the UV-damaged DNA-binding protein complex (the UV-DDB complex). The UV-DDB complex may recognize UV-induced DNA damage and recruit proteins of the nucleotide excisi…
		CYP59	Peptidyl-prolyl cis-trans isomerase CYP59; PPIases accelerate the folding of proteins. It catalyzes the cis-trans isomerization of proline imidic peptide bonds in oligopeptides. Influences somehow regulation of RNA pol II (CTD) phosphorylation. Binds RNA with preferences for GC-rich sequences. Probably involved in activities connecting transcription and pre-mRNA processing. Involved in brassinost…
		WRI1	Ethylene-responsive transcription factor WRI1; May be involved in the regulation of gene expression by stress factors and by components of stress signal transduction pathways (By similarity). Transcriptional activator involved in the activation of a subset of sugar-responsive genes and the control of carbon flow from sucrose import to oil accumulation in developing seeds. Binds to the GCC-box pat…
		FUS3	B3 domain-containing transcription factor FUS3; Transcription regulator involved in gene regulation during late embryogenesis. Its expression to the epidermis is sufficient to control foliar organ identity by regulating positively the synthesis abscisic acid (ABA) and negatively gibberellin production. Negatively regulates TTG1 in the embryo. Positively regulates the abundance of the ABI3 protein…
		DGAT1	Diacylglycerol O-acyltransferase 1; Major contributor to triacylglycerol (TAG) synthesis and oil accumulation in seeds. Catalyzes the acylation of the sn-3 hydroxy group of sn-1,2-diacylglycerol using acyl-CoA. Can use palmitoyl-CoA and oleoyl-CoA as substrates. Can use oleoyl-CoA and linoleoyl-CoA as substrates. Has substrate preference for oleoyl-CoA compared to linoleoyl-CoA. Has complementary…
		PAS1	Peptidyl-prolyl cis-trans isomerase PASTICCINO1; PPIases accelerate the folding of proteins. It catalyzes the cis-trans isomerization of proline imidic peptide bonds in oligopeptides (By similarity). Essential protein regulating cell division, adhesion and elongation throughout the plant development and embryogenesis. Required for the spatial organization of apical meristems. Involved in the horm…
		ECR	Very-long-chain enoyl-CoA reductase; Catalyzes the last of the four reactions of the long-chain fatty acids elongation cycle. This endoplasmic reticulum-bound enzymatic process, allows the addition of 2 carbons to the chain of long- and very long-chain fatty acids/VLCFAs per cycle. This enzyme reduces the trans-2,3-enoyl-CoA fatty acid intermediate to an acyl-CoA that can be further elongated by …
		KCR1	Very-long-chain 3-oxoacyl-CoA reductase 1; Beta-ketoacyl-coenzyme A reductase required for the elongation of fatty acids precursors of sphingolipids, triacylglycerols, cuticular waxes and suberin. Responsible for the first reduction step in very long-chain fatty acids (VLCFAs) synthesis. Decreased expression of KCR1 (RNAi) leads to plants with fused vegetative and reproductive organs, and abnorma…
		PAS2	Very-long-chain (3R)-3-hydroxyacyl-CoA dehydratase PASTICCINO 2; Catalyzes the third of the four reactions of the long-chain fatty acids elongation cycle. This endoplasmic reticulum-bound enzymatic process, allows the addition of two carbons to the chain of long- and very long-chain fatty acids/VLCFAs per cycle. This enzyme catalyzes the dehydration of the 3-hydroxyacyl-CoA intermediate into tran…
		T15B16.1	DNA-directed RNA polymerase III subunit; DNA-dependent RNA polymerase catalyzes the transcription of DNA into RNA using the four ribonucleoside triphosphates as substrates. Specific peripheric component of RNA polymerase III which synthesizes small RNAs, such as 5S rRNA and tRNAs. (200 aa)
		F13M7.16	Ubiquitin-associated (UBA)/TS-N domain-containing protein. (413 aa)
		MTSSB	Single-stranded DNA-binding protein, mitochondrial; Binds to ss-DNA. (201 aa)
		MNF13.4	Ribosomal RNA-processing protein 8; Probable methyltransferase required to silence rDNA. (287 aa)
		F17L21.12	Ribosome associated membrane protein RAMP4. (68 aa)
		T29M8.11	Transmembrane protein. (104 aa)
		F6A4_50	tRNA (guanine-N(7)-)-methyltransferase; Catalyzes the formation of N(7)-methylguanine at position 46 (m7G46) in tRNA; Belongs to the class I-like SAM-binding methyltransferase superfamily. TrmB family. (251 aa)
		TRM82	tRNA (guanine-N(7)-)-methyltransferase non-catalytic subunit; Required for the formation of N(7)-methylguanine at position 46 (m7G46) in tRNA. In the complex, it is required to stabilize and induce conformational changes of the catalytic subunit. Belongs to the WD repeat TRM82 family. (427 aa)
		F28G4.19	Probable complex I intermediate-associated protein 30; Chaperone protein involved in the assembly of the mitochondrial NADH:ubiquinone oxidoreductase complex (complex I). (227 aa)
		MRG1	Protein MRG1; Chromatin remodeling factor. Acts as a 'reader' protein by binding to H3K36me3 and H3K36me3 to control histone H4 acetylation. Increases the transcriptional levels of the flowering time genes FLC and FT. Binds the chromatin at the FT promoter upon interaction with CO (Probable). (320 aa)
		TAF14B	Transcription initiation factor TFIID subunit 14b; Negative regulator of flowering controlling the H4K5 acetylation levels in the FLC and FT chromatin. Positively regulates FLC expression. Component of the transcription factor IID (TFIID) complex that is essential for mediating regulation of RNA polymerase transcription. Component of the SWR1 complex which mediates the ATP- dependent exchange of …
		AKR4C10	Aldo-keto reductase family 4 member C10; Oxidoreductase that may act on a broad range of substrates such as ketosteroids, aldehydes, ketones and sugars. (314 aa)
		F16A16.60	S-adenosyl-L-methionine-dependent methyltransferases superfamily protein. (208 aa)
		TRM112B	Multifunctional methyltransferase subunit TRM112 homolog B; Acts as an activator of both rRNA/tRNA and protein methyltransferases (By similarity). Required for TRM9 tRNA methyltransferase activity. (124 aa)
		TRM112A	Multifunctional methyltransferase subunit TRM112 homolog A; Acts as an activator of both rRNA/tRNA and protein methyltransferases (By similarity). Required for TRM9 tRNA methyltransferase activity. Involved in the regulation of cell division progression during organ growth. Required for the expression of cell cycle-related genes, and the G2-M phase progression during organogenesis. (124 aa)
		SR45A	Serine/arginine-rich splicing factor SR45a; Probable splicing factor involved in constitutive and/or alternative splicing events. May bridge the 5' and 3' components of the spliceosome; Belongs to the splicing factor SR family. SR45 subfamily. (382 aa)
		F24J5.21	SH3/FCH domain protein. (75 aa)
		T21L14.21	Putative serine/threonine protein kinase. (670 aa)
		PGL3-2	6-phosphogluconolactonase 3, chloroplastic; Catalyzes the hydrolysis of 6-phosphogluconolactone to 6- phosphogluconate. Involved in the regulation of cellular redox state; enzymatic activity is required for this function. Required for sugar-dependent expression of nitrate assimilation genes in the nucleus of root cells. Belongs to the glucosamine/galactosamine-6-phosphate isomerase family. 6-phos…
		A4	Elongation factor 1-alpha 4; This protein promotes the GTP-dependent binding of aminoacyl- tRNA to the A-site of ribosomes during protein biosynthesis; Belongs to the TRAFAC class translation factor GTPase superfamily. Classic translation factor GTPase family. EF-Tu/EF-1A subfamily. (449 aa)
		HSP70-9	Heat shock 70 kDa protein 9, mitochondrial; Chaperone involved in the maturation of iron-sulfur [Fe-S] cluster-containing proteins. Has a low intrinsic ATPase activity which is markedly stimulated by HSCB and ISU1. In cooperation with other chaperones, Hsp70s are key components that facilitate folding of de novo synthesized proteins, assist translocation of precursor proteins into organelles, and…
		HSP60-2	Chaperonin CPN60-like 1, mitochondrial; Implicated in mitochondrial protein import and macromolecular assembly. May facilitate the correct folding of imported proteins. May also prevent misfolding and promote the refolding and proper assembly of unfolded polypeptides generated under stress conditions in the mitochondrial matrix (By similarity). (585 aa)
		Q8LEU9_ARATH	At5g14105. (76 aa)
		MNS4	Alpha-mannosidase I MNS4; Can convert Man(9)GlcNAc(2) and Man(8)GlcNAc(2) into N- glycans with a terminal alpha-1,6-linked Man residue in the C-branch. Functions in the formation of unique N-glycan structures that are specifically recognized by components of the endoplasmic reticulum- associated degradation (ERAD) machinery, which leads to the degradation of misfolded glycoproteins. Most likely g…
		F3N11.2	Expressed protein. (288 aa)
		T32M21_20	Galactose oxidase/kelch repeat superfamily protein. (514 aa)
		ACBP4	Acyl-CoA-binding domain-containing protein 4; Binds medium- and long-chain acyl-CoA esters with very high affinity. Can interact in vitro with oleoyl-CoA, barely with palmitoyl- CoA, but not with arachidonyl-CoA. May function as an intracellular carrier of acyl-CoA esters. Plays a role in the biosynthesis of membrane lipids including galactolipids and phospholipids. (668 aa)
		NSP5	Nitrile-specifier protein 5; Promotes simple nitriles, but not epithionitrile or thiocyanate formation. Converts allylglucosinolate and benzylglucosinolate to their corresponding simple nitriles in the presence of myrosinase. (326 aa)
		T10O8.10	PEBP (Phosphatidylethanolamine-binding protein) family protein. (162 aa)
		CYP19-2	Peptidyl-prolyl cis-trans isomerase CYP19-2; PPIases accelerate the folding of proteins. It catalyzes the cis-trans isomerization of proline imidic peptide bonds in oligopeptides; Belongs to the cyclophilin-type PPIase family. (174 aa)
		CYP21-2	Peptidyl-prolyl cis-trans isomerase CYP21-2; PPIases accelerate the folding of proteins. It catalyzes the cis-trans isomerization of proline imidic peptide bonds in oligopeptides (By similarity). (228 aa)
		CYP95	Peptidyl-prolyl cis-trans isomerase CYP95; PPIases accelerate the folding of proteins. It catalyzes the cis-trans isomerization of proline imidic peptide bonds in oligopeptides (By similarity); Belongs to the cyclophilin-type PPIase family. (837 aa)
		CYP63	Peptidyl-prolyl cis-trans isomerase CYP63; PPIases accelerate the folding of proteins. It catalyzes the cis-trans isomerization of proline imidic peptide bonds in oligopeptides. May be implicated in the folding, transport, and assembly of proteins. Probably involved in early steps of spliceosomal assembly. (570 aa)
		CYP20-1	Peptidyl-prolyl cis-trans isomerase CYP20-1; PPIases accelerate the folding of proteins. It catalyzes the cis-trans isomerization of proline imidic peptide bonds in oligopeptides. Seems to be involved in root development. (204 aa)
		CYP19-4	Peptidyl-prolyl cis-trans isomerase CYP19-4; PPIases accelerate the folding of proteins. It catalyzes the cis-trans isomerization of proline imidic peptide bonds in oligopeptides. May be involved during embryogenesis and organ development by regulating the folding of EMB30/GNOM, and thus, by modulating its activity; Belongs to the cyclophilin-type PPIase family. (201 aa)
		MFT	Protein MOTHER of FT and TFL1; May form complexes with phosphorylated ligands by interfering with kinases and their effectors (By similarity). Regulates seed germination via the abscisic acid (ABA) and gibberellic acid (GA)signaling pathways. During seed germination, MFT expression is directly repressed by ABI3 or promoted by ABI5 in the ABA signaling pathway. Involved in a negative feedback regu…
		CYP18-1	Peptidyl-prolyl cis-trans isomerase CYP18-1; PPIases accelerate the folding of proteins. It catalyzes the cis-trans isomerization of proline imidic peptide bonds in oligopeptides (By similarity); Belongs to the cyclophilin-type PPIase family. (160 aa)
		RD21B	Probable cysteine protease RD21B; Probable thiol protease. (463 aa)
		SFC1	Mitochondrial succinate-fumarate transporter 1; May transport cytoplasmic succinate, derived from fatty acid oxidation, into the mitochondrial matrix in exchange of fumarate during lipid mobilization in seed germination. Conversion of seed-reserved triacylglycerols into sucrose is necessary for growth before the onset of photosynthesis and involves fatty acid beta-oxidation, the glyoxylate cycle …
		DRG2	Developmentally-regulated G-protein 2; Binds GDP and GTP, and has low GTPase activity. (399 aa)
		DRG3	Developmentally-regulated G-protein 3; Binds GDP and GTP, and has low GTPase activity in vitro. (369 aa)
		DRG1	Developmentally-regulated G-protein 1; Binds GDP and GTP, and has low GTPase activity. May interact with phosphatidic acid (PA). (399 aa)
		CYP72C1	Cytochrome P450 72C1; Atypical cytochrome P450 involved in brassinosteroids (BRs) inactivation and regulation of BRs homeostasis. Does not possess carbon 26 hydroxylase activity and may inactivate BRs by hydroxylation of carbons other than C-26. Acts in association with CYP734A1 to inactivate BRs and modulate photomorphogenesis. (519 aa)
		MMI9.12	Chloride conductance regulatory protein ICln; May participate in cellular volume control by activation of a swelling-induced chloride conductance pathway; Belongs to the pICln (TC 1.A.47) family. (229 aa)
		RH10	DEAD-box ATP-dependent RNA helicase 10; Involved in leaf polarity establishment by functioning cooperatively with AS2 to repress abaxial genes ARF3, ARF4, KAN1, KAN2, YAB1 and YAB5, and the knox homeobox genes KNAT1, KNAT2, KNAT6, and STM to promote adaxial development in leaf primordia at shoot apical meristems at high temperatures. Involved in the processing of pre-rRNA intermediates at high te…
		NSUN5	25S rRNA (cytosine-C(5))-methyltransferase NSUN5; S-adenosyl-L-methionine-dependent methyltransferase that specifically methylates the C(5) position of cytosine 2268 (m5C2268) in 25S rRNA. (567 aa)
		NUP62	Nuclear pore complex protein NUP62. (739 aa)
		F16A14.23	Transmembrane emp24 domain-containing protein p24delta7; Involved in vesicular protein trafficking. Mainly functions in the early secretory pathway. Thought to act as cargo receptor at the lumenal side for incorporation of secretory cargo molecules into transport vesicles and to be involved in vesicle coat formation at the cytoplasmic side (By similarity); Belongs to the EMP24/GP25L family. (212 …
		MIA40	Mitochondrial intermembrane space import and assembly protein 40 homolog; Required for the import and folding of small cysteine- containing proteins in the mitochondrial intermembrane space (Probable). Involved in the mitochondrial oxidative folding of the copper-zinc superoxide dismutase CSD1, the copper chaperone for superoxide dismutase CCS, and subunits of the mitochondrial membrane respirato…
		TIM8	Mitochondrial import inner membrane translocase subunit TIM8; Mitochondrial intermembrane chaperone that participates in the import and insertion of some multi-pass transmembrane proteins into the mitochondrial inner membrane. Also required for the transfer of beta-barrel precursors from the TOM complex to the sorting and assembly machinery (SAM complex) of the outer membrane. Acts as a chaperone…
		COX17-1	Cytochrome c oxidase copper chaperone 1; Copper chaperone for cytochrome c oxidase (COX). Binds 2 copper ions and delivers them to the Cu(A) site of COX (By similarity). Can complement the yeast mutant cox17. (74 aa)
		RDM4	RNA-directed DNA methylation 4; Probable regulatory factor for several RNA polymerases. Effector involved in facilitation of Pol V transcription as RNA scaffold and recruitment of silencing complex to target genomic sites. (346 aa)
		RDM1	Protein RDM1; Regulator of RNA-directed DNA methylation (RdDM). Binds to single-stranded methyl DNA. Involved in the assembly of RNA polymerase V (Pol V) transcription initiation or elongation complexes at the chromatin, as a component of the DDR complex. (163 aa)
		HDA9	Histone deacetylase 9; Responsible for the deacetylation of lysine residues on the N-terminal part of the core histones (H2A, H2B, H3 and H4). Histone deacetylation gives a tag for epigenetic repression and plays an important role in transcriptional regulation, cell cycle progression and developmental events. Histone deacetylases act via the formation of large multiprotein complexes (By similarit…
		XCT	Protein XAP5 CIRCADIAN TIMEKEEPER; Involved in light regulation of the circadian clock and photomorphogenesis. May play a global role in coordinating growth in response to the light environment. Acts as a light quality sensor directing both negative and positive transcriptional regulation. Inhibits growth in red light but promote growth in blue light. Inhibits clock gene expression in diurnal cyc…
		PCH2	Pachytene checkpoint protein 2 homolog; Plays a key role in chromosome recombination during meiosis. Mediates meiotic chromosome remodeling and crossover maturation. (467 aa)
		F20L16.120	Anamorsin homolog; Component of the cytosolic iron-sulfur (Fe-S) protein assembly (CIA) machinery. Required for the maturation of extramitochondrial Fe-S proteins. Part of an electron transfer chain functioning in an early step of cytosolic Fe-S biogenesis, facilitating the de novo assembly of a [4Fe-4S] cluster on the cytosolic Fe-S scaffold complex. Electrons are transferred from NADPH via FAD-…
		VRN1	B3 domain-containing transcription factor VRN1; Involved in the regulation of vernalization. Acts as transcriptional repressor of FLC, a major target of the vernalization pathway. Binds DNA in vitro in a non-sequence-specific manner. (341 aa)
		NFYB8	Nuclear transcription factor Y subunit B-8; Component of the NF-Y/HAP transcription factor complex. The NF-Y complex stimulates the transcription of various genes by recognizing and binding to a CCAAT motif in promoters. (173 aa)
		NFYB1	Nuclear transcription factor Y subunit B-1; Component of the NF-Y/HAP transcription factor complex. The NF-Y complex stimulates the transcription of various genes by recognizing and binding to a CCAAT motif in promoters; Belongs to the NFYB/HAP3 subunit family. (141 aa)
		T5E8.190	CD2-binding protein-like protein. (351 aa)
		CAND1	Cullin-associated NEDD8-dissociated protein 1; Key assembly factor of SCF (SKP1-CUL1-F-box protein) E3 ubiquitin ligase complexes that promotes the exchange of the substrate- recognition F-box subunit in SCF complexes, thereby playing a key role in the cellular repertoire of SCF complexes. Acts as a F-box protein exchange factor (By similarity). Required for SCF(TIR1) function. Modulates SCF(TIR1…
		Q8L5Z0_ARATH	ARM repeat superfamily protein. (464 aa)
		TRM10	tRNA (Guanine(9)-N1)-methyltransferase-like protein. (344 aa)
		TRM11-2	tRNA modification 11 protein. (477 aa)
		F14F18.70	Translation machinery-associated protein 22. (198 aa)
		UBC20	Ubiquitin-conjugating enzyme E2 20; Accepts the ubiquitin from the E1 complex and catalyzes its covalent attachment to other proteins; Belongs to the ubiquitin-conjugating enzyme family. (180 aa)
		P23-1	Co-chaperone protein p23-1; Acts as a co-chaperone for HSP90. Controls root development through the modulation of auxin distribution in the root meristem ; Belongs to the p23/wos2 family. (241 aa)
		F28J7.15	Probable adenylate kinase 7, mitochondrial; Catalyzes the reversible transfer of the terminal phosphate group between ATP and AMP. Plays an important role in cellular energy homeostasis and in adenine nucleotide metabolism. Belongs to the adenylate kinase family. (263 aa)
		GRXS15	Monothiol glutaredoxin-S15, mitochondrial; May only reduce GSH-thiol disulfides, but not protein disulfides. Participates probably to the maturation of iron-sulfur proteins and to the regulation of the redox state of the BOLA proteins. Belongs to the glutaredoxin family. CGFS subfamily. (169 aa)
		GRXS17	Monothiol glutaredoxin-S17; May only reduce GSH-thiol disulfides, but not protein disulfides (Probable). Participates probably to the maturation of iron- sulfur proteins and to the regulation of the redox state of the BOLA proteins. The GRXS17-BOLA2 heterodimer binds a labile, oxygen sensitive iron-sulfur cluster. (488 aa)
		BOLA2	Protein BOLA2; May act either alone or in interaction with glutaredoxin as a redox-regulated transcriptional regulator, or as a factor regulating Fe-S cluster biogenesis (Probable). The GRXS17-BOLA2 heterodimer binds a labile, oxygen sensitive iron-sulfur cluster. (93 aa)
		MTI20.11	Ubiquitin-like superfamily protein. (95 aa)
		AL7	PHD finger protein ALFIN-LIKE 7; Histone-binding component that specifically recognizes H3 tails trimethylated on 'Lys-4' (H3K4me3), which mark transcription start sites of virtually all active genes. (252 aa)
		DAPB2	4-hydroxy-tetrahydrodipicolinate reductase 2, chloroplastic; Catalyzes the conversion of 4-hydroxy-tetrahydrodipicolinate (HTPA) to tetrahydrodipicolinate; Belongs to the DapB family. (349 aa)
		DHDPS2	4-hydroxy-tetrahydrodipicolinate synthase 2, chloroplastic; Catalyzes the condensation of (S)-aspartate-beta-semialdehyde [(S)-ASA] and pyruvate to 4-hydroxy-tetrahydrodipicolinate (HTPA). Belongs to the DapA family. (365 aa)
		DHDPS1	4-hydroxy-tetrahydrodipicolinate synthase 1, chloroplastic; Catalyzes the condensation of (S)-aspartate-beta-semialdehyde [(S)-ASA] and pyruvate to 4-hydroxy-tetrahydrodipicolinate (HTPA). Belongs to the DapA family. (365 aa)
		GPX8	Probable glutathione peroxidase 8; May constitute a glutathione peroxidase-like protective system against oxidative stresses; Belongs to the glutathione peroxidase family. (167 aa)
		NFYA9	Nuclear transcription factor Y subunit A-9; Stimulates the transcription of various genes by recognizing and binding to a CCAAT motif in promoters. (303 aa)
		F9L1.32	Coatomer subunit zeta; The zeta subunit may be involved in regulating the coat assembly and, hence, the rate of biosynthetic protein transport due to its association-dissociation properties with the coatomer complex. Belongs to the adaptor complexes small subunit family. (147 aa)
		K9I9.5	Succinate dehydrogenase assembly factor. (108 aa)
		CBL3	Calcineurin B-like protein 3; Acts as a calcium sensor. CBL proteins interact with CIPK serine-threonine protein kinases. Binds calcium ions. Binding of a CBL protein to the regulatory NAF domain of a CIPK protein lead to the activation of the kinase in a calcium-dependent manner. Mediates the activation of AKT1 by CIPK proteins (CIPK6, CIPK16, and CIPK23) in response to low potassium conditions …
		DPMS3	Dolichol-phosphate mannose synthase subunit 3; Regulates the biosynthesis of dolichol phosphate-mannose. Regulatory subunit of the dolichol-phosphate mannose (DPM) synthase complex; essential for the ER localization and stable expression of DPMS1. (89 aa)
		ALKBH8	Alkylated DNA repair protein ALKBH8 homolog; Binds tRNA and catalyzes the iron and alpha-ketoglutarate dependent hydroxylation of 5-methylcarboxymethyl uridine at the wobble position of the anticodon loop in tRNA via its dioxygenase domain, giving rise to 5-(S)-methoxycarbonylhydroxymethyluridine. Belongs to the alkB family. (346 aa)
		Q8VXU9_ARATH	S-adenosyl-L-methionine-dependent methyltransferases superfamily protein. (278 aa)
		TRM9-2	tRNA (carboxymethyluridine(34)-5-O)-methyltransferase; Catalyzes the methylation of 5-carboxymethyl uridine to 5- methylcarboxymethyl uridine at the wobble position of the anticodon loop in tRNA via its methyltransferase domain. Catalyzes the last step in the formation of 5-methylcarboxymethyl uridine at the wobble position of the anticodon loop in target tRNA. (404 aa)
		NACA5	Nascent polypeptide-associated complex subunit alpha-like protein 5; May promote appropriate targeting of ribosome-nascent polypeptide complexes. (209 aa)
		DDA1	DET1- and DDB1-associated protein 1; Involved in ubiquitination and subsequent proteasomal degradation of target proteins. Associates with the CDD complex and mediates the recognition of specific substrates for CUL4-RING E3 ubiquitin ligase (CRL4) by interacting with ubiquitination targets. Binds to the abscisic acid (ABA) receptor PYL8 (required for ABA-mediated responses) and promotes its prote…
		GIG1	Protein GIGAS CELL1; Negative regulator of the anaphase-promoting complex/cyclosome (APC/C) ubiquitin ligase required for proper mitotic and meiotic progression and cell fate determination. Involved in entry into both meiosis I and meiosis II. Prevents endomitosis by preferentially inhibiting APC/C(CDC20). Required for megagametophyte and endosperm development. Triggers mitotic cyclins (e.g. CYCB…
		MTACP2-2	Acyl carrier protein 3, mitochondrial; Carrier of the growing fatty acid chain in fatty acid biosynthesis (By similarity). May be involved in the synthesis of short and medium chain fatty acids. Accessory and non-catalytic subunit of the mitochondrial membrane respiratory chain NADH dehydrogenase (Complex I), which functions in the transfer of electrons from NADH to the respiratory chain (By simi…
		DDM1	ATP-dependent DNA helicase DDM1; ATP-dependent DNA helicase that plays a role in formation, organization, stability and heritability of heterochromatin and thus regulates several physiological traits. Binds to the nucleosome and promotes chromatin remodeling in an ATP-dependent manner; induces nucleosome repositioning on a short DNA fragment, and, possibly, could be guided to target sites (includ…
		F13G24.260	Furry. (131 aa)
		F4C21.10	rRNA-processing protein. (185 aa)
		RZ1C	Glycine-rich RNA-binding protein RZ1C; Binds RNA and DNA sequences non-specifically. May be involved in tolerance to cold stress. (310 aa)
		SHM2	Serine hydroxymethyltransferase 2, mitochondrial; Functions outside the photorespiratory pathway in catalyzing the interconversion of serine and glycine. Belongs to the SHMT family. (517 aa)
[truncated: 169 more rows]
