# Supplementary material for: TOR Signaling as a Central Integrator of Embryogenic Reprogramming During 2,4-D-Induced Somatic Embryogenesis
Source: Int J Mol Sci. 2026 Jul 10;27(14):6191. doi: 10.3390/ijms27146191 (PMC13409849; doi:10.3390/ijms27146191)
Supplement: Supplementary file 1 [file ijms-27-06191-s001.zip › Table_S2. List of 190 TOR SE.xlsx]

## Sheet: Hoja1
Supplementary Table S2: List of 190 genes direct interacting in Somatic Embryogenesis of Arabidopsis thaliana selected by STRING database v12.0 with the highest confidence 0.900.
TOR Signaling as a Central Integrator of Embryogenic Repro-gramming during 2,4-D-Induced Somatic Embryogenesis.
José Luis Cabrera-Ponce1,*, et al.
POLA3	DNA primase; Belongs to the eukaryotic-type primase small subunit family. (451 aa)
		MCM5	DNA replication licensing factor MCM5; Probable component of the MCM2-7 complex (MCM complex) that may function as a DNA helicase and which is essential to undergo a single round of replication initiation and elongation per cell cycle in eukaryotic cells. (727 aa)
		MCM7	DNA replication licensing factor MCM7; Probable component of the MCM2-7 complex (MCM complex) that may function as a DNA helicase and which is essential to undergo a single round of replication initiation and elongation per cell cycle in eukaryotic cells (By similarity). Required for megagametophyte and embryo development. (716 aa)
		MCM4	DNA replication licensing factor MCM4; Probable component of the MCM2-7 complex (MCM complex) that may function as a DNA helicase and which is essential to undergo a single round of replication initiation and elongation per cell cycle in eukaryotic cells. (847 aa)
		EMB2813	Probable DNA primase large subunit; DNA primase is the polymerase that synthesizes small RNA primers for the Okazaki fragments made during discontinuous DNA replication; Belongs to the eukaryotic-type primase large subunit family. (454 aa)
		NFYC9	Nuclear transcription factor Y subunit C-9; Stimulates the transcription of various genes by recognizing and binding to a CCAAT motif in promoters (By similarity). Interacts with REF6 to directly regulate SOC1 transcription in response to flowering signals from photoperiod and gibberellic acid pathways. (231 aa)
		RFC3	Replication factor C subunit 3; May be involved in DNA replication and thus regulate cell proliferation. (354 aa)
		NF-YB12	Nuclear factor Y, subunit B12. (163 aa)
		RFC2	Replication factor C subunit 2; May be involved in DNA replication and thus regulate cell proliferation. (333 aa)
		RFC5	Replication factor C subunit 5; Functions in cell replication and proliferation. May be involved in chromatin assembly and remodeling. Plays a role in the negative control of pathogenesis-related gene expression and systemic acquired resistance (SAR). (369 aa)
		NF-YC13	Nuclear factor Y, subunit C13. (130 aa)
		MCM3	DNA replication licensing factor MCM3; Probable component of the MCM2-7 complex (MCM complex) that may function as a DNA helicase and which is essential to undergo a single round of replication initiation and elongation per cell cycle in eukaryotic cells. (776 aa)
		POLD1	DNA polymerase delta catalytic subunit; This polymerase possesses two enzymatic activities: DNA synthesis (polymerase) and an exonucleolytic activity that degrades single-stranded DNA in the 3'- to 5'-direction. (1095 aa)
		NFYC3	Nuclear transcription factor Y subunit C-3; Stimulates the transcription of various genes by recognizing and binding to a CCAAT motif in promoters; Belongs to the NFYC/HAP5 subunit family. (217 aa)
		NF-YB11	Putative CCAAT-binding transcription factor subunit. (275 aa)
		TOR	Serine/threonine-protein kinase TOR; Essential cell growth regulator that controls development from early embryo to seed production. Controls plant growth in environmental stress conditions. Acts through the phosphorylation of downstream effectors that are recruited by the binding partner RAPTOR. Acts by activating transcription, protein synthesis and ribosome biogenesis, and inhibiting mRNA degr…
		CBP20	Nuclear cap-binding protein subunit 2; Component of the cap-binding complex (CBC), which binds co- transcriptionally to the 5' cap of pre-mRNAs and is involved in various processes such as pre-mRNA splicing and RNA-mediated gene silencing (RNAi) by microRNAs (miRNAs). The CBC complex is involved in miRNA- mediated RNA interference and is required for primary miRNA processing. In the CBC complex, …
		FUS3	B3 domain-containing transcription factor FUS3; Transcription regulator involved in gene regulation during late embryogenesis. Its expression to the epidermis is sufficient to control foliar organ identity by regulating positively the synthesis abscisic acid (ABA) and negatively gibberellin production. Negatively regulates TTG1 in the embryo. Positively regulates the abundance of the ABI3 protein…
		AGL15	Agamous-like MADS-box protein AGL15; Transcription factor involved in the negative regulation of flowering, probably through the photoperiodic pathway. Acts as both an activator and a repressor of transcription. Binds DNA in a sequence- specific manner in large CArG motif 5'-CC (A/T)8 GG-3'. Participates probably in the regulation of programs active during the early stages of embryo development. …
		ALY4	THO complex subunit 4D; Export adapter involved in nuclear export of spliced and unspliced mRNA. Plays a role in disease resistance. Mediates multiple defense responses triggered by NEP1, including stomatal closure, hypersensitive cell death (HCD) and defense-related gene expression ; Belongs to the ALYREF family. (288 aa)
		SAP18	Histone deacetylase complex subunit SAP18; Links the histone deacetylase complex to transcriptional repressors bound to chromatin. Involved in the tethering of the SIN3 complex to core histone proteins. (152 aa)
		NFYB10	Nuclear transcription factor Y subunit B-10; Component of the NF-Y/HAP transcription factor complex. The NF-Y complex stimulates the transcription of various genes by recognizing and binding to a CCAAT motif in promoters. (176 aa)
		NFYB8	Nuclear transcription factor Y subunit B-8; Component of the NF-Y/HAP transcription factor complex. The NF-Y complex stimulates the transcription of various genes by recognizing and binding to a CCAAT motif in promoters. (173 aa)
		LEC2	B3 domain-containing transcription factor LEC2; Transcription regulator that plays a central role in embryo development. Required for the maintenance of suspensor morphology, specification of cotyledon identity, progression through the maturation phase and suppression of premature germination. Ectopic expression is sufficient to promote somatic embryogenesis. (363 aa)
		NFYB1	Nuclear transcription factor Y subunit B-1; Component of the NF-Y/HAP transcription factor complex. The NF-Y complex stimulates the transcription of various genes by recognizing and binding to a CCAAT motif in promoters; Belongs to the NFYB/HAP3 subunit family. (141 aa)
		NFYC2	Nuclear transcription factor Y subunit C-2; Stimulates the transcription of various genes by recognizing and binding to a CCAAT motif in promoters; Belongs to the NFYC/HAP5 subunit family. (199 aa)
		NFYB9	Nuclear transcription factor Y subunit B-9; Component of the NF-Y/HAP transcription factor complex. The NF-Y complex stimulates the transcription of various genes by recognizing and binding to a CCAAT motif in promoters. Acts as a central regulator of the embryogenesis. Required for the speciation of cotyledon identity and the completion of embryo maturation. Controls seed storage protein genes t…
		WRI1	Ethylene-responsive transcription factor WRI1; May be involved in the regulation of gene expression by stress factors and by components of stress signal transduction pathways (By similarity). Transcriptional activator involved in the activation of a subset of sugar-responsive genes and the control of carbon flow from sucrose import to oil accumulation in developing seeds. Binds to the GCC-box pat…
		BCCP2	Biotin carboxyl carrier protein of acetyl-CoA carboxylase 2, chloroplastic; This protein is a component of the acetyl coenzyme A carboxylase complex; first, biotin carboxylase catalyzes the carboxylation of the carrier protein and then the transcarboxylase transfers the carboxyl group to form malonyl-CoA. (255 aa)
		AAT1	Acetyl-CoA acetyltransferase, cytosolic 1. (403 aa)
		MVD1	Diphosphomevalonate decarboxylase MVD1, peroxisomal; Performs the first committed step in the biosynthesis of isoprene-containing compounds such as sterols and terpenoids. Is specific for (R)-5- diphosphomevalonate (MVAPP). The catalytic efficiency with (R)-5- phosphomevalonate (MVAP) as substrate is 10000-fold lower than for MVAPP. Can complement a yeast mutant defective in MVD activity. (412 aa)
		FPS1	Farnesyl pyrophosphate synthase 1, mitochondrial; Catalyzes the sequential condensation of isopentenyl pyrophosphate with the allylic pyrophosphates, dimethylallyl pyrophosphate, and then with the resultant geranylpyrophosphate to the ultimate product farnesyl pyrophosphate. (384 aa)
		FPS2	Farnesyl pyrophosphate synthase 2; Catalyzes the sequential condensation of isopentenyl pyrophosphate with the allylic pyrophosphates, dimethylallyl pyrophosphate, and then with the resultant geranylpyrophosphate to the ultimate product farnesyl pyrophosphate; Belongs to the FPP/GGPP synthase family. (342 aa)
		SQS1	Squalene synthase 1. (410 aa)
		CYP51G1	Sterol 14-demethylase; Involved in sterol biosynthesis. Catalyzes the 14-alpha demethylation of obtusifoliol to 4 alpha-methyl-5 alpha-ergosta- 8,14,24(28)-trien-3 beta-ol. (488 aa)
		HYD1	Probable 3-beta-hydroxysteroid-Delta(8),Delta(7)-isomerase; Catalyzes the conversion of Delta(8)-sterols to their corresponding Delta(7)-isomers; Belongs to the EBP family. (223 aa)
		STE1	Delta(7)-sterol-C5(6)-desaturase 1; Involved in the biosynthesis of sitosterol and campesterol, a precursor of growth-promoting brassinosteroids. (281 aa)
		DIM	Delta(24)-sterol reductase; Plays a critical role in the general process of plant cell elongation. Involved in the synthesis of campesterol, an early precursor of brassinolide. Required for the conversion of 24- methylenecholesterol to campesterol and for the conversion of isofucosterol to sitosterol. Necessary for both the isomerization and reduction of 24-methylenecholesterol. Regulates indirec…
		CYP90B1	Cytochrome P450 90B1; Catalyzes the C22-alpha-hydroxylation step in brassinosteroids biosynthesis. Converts campestanol to 6- deoxocathasterone and 6-oxocampestanol to cathasterone. (513 aa)
		BZR1	Protein BRASSINAZOLE-RESISTANT 1; Transcriptional repressor that binds to the brassinosteroid (BR) response element (BRRE) 5'-CGTG(T/C)G-3' in gene promoter. Regulates positively the brassinosteroid-signaling pathway. Mediates downstream growth responses and negative feedback regulation of brassinosteroid biosynthesis. Promotes growth. Modulates ovule initiation and development by monitoring the …
		ARF6	Auxin response factor 6; Auxin response factors (ARFs) are transcriptional factors that bind specifically to the DNA sequence 5'-TGTCTC-3' found in the auxin-responsive promoter elements (AuxREs). Seems to act as transcriptional activator. Formation of heterodimers with Aux/IAA proteins may alter their ability to modulate early auxin response genes expression. Regulates both stamen and gynoecium …
		SERK1	Somatic embryogenesis receptor kinase 1; Dual specificity kinase acting on both serine/threonine- and tyrosine-containing substrates. Phosphorylates BRI1 on 'Ser-887' and CDC48 on at least one threonine residue and on 'Ser-41'. Confers embryogenic competence. Acts redundantly with SERK2 as a control point for sporophytic development controlling male gametophyte production. Involved in the brassin…
		PSKR1	Phytosulfokine receptor 1; Phytosulfokine receptor with both a serine/threonine-protein kinase activity and a guanylate cyclase activity. Regulates, in response to phytosulfokine binding, a signaling cascade involved in plant cell differentiation, organogenesis, somatic embryogenesis, cellular proliferation and plant growth. Involved in plant immunity, with antagonistic effects on bacterial and f…
		AUX1	Auxin transporter protein 1; Carrier protein involved in proton-driven auxin influx. Mediates the formation of auxin gradient from developing leaves (site of auxin biosynthesis) to tips by contributing to the loading of auxin in vascular tissues and facilitating acropetal (base to tip) auxin transport within inner tissues of the root apex, and basipetal (tip to base) auxin transport within outer …
		IAA9	Auxin-responsive protein IAA9; Aux/IAA proteins are short-lived transcriptional factors that function as repressors of early auxin response genes at low auxin concentrations. Repression is thought to result from the interaction with auxin response factors (ARFs), proteins that bind to the auxin- responsive promoter element (AuxRE). Formation of heterodimers with ARF proteins may alter their abili…
		ARF5	Auxin response factor 5; Auxin response factors (ARFs) are transcriptional factors that bind specifically to the DNA sequence 5'-TGTCTC-3' found in the auxin-responsive promoter elements (AuxREs). Seems to act as transcriptional activator. Formation of heterodimers with Aux/IAA proteins may alter their ability to modulate early auxin response genes expression. Mediates embryo axis formation and v…
		IAA8	Auxin-responsive protein IAA8; Aux/IAA proteins are short-lived transcriptional factors that function as repressors of early auxin response genes at low auxin concentrations. Repression is thought to result from the interaction with auxin response factors (ARFs), proteins that bind to the auxin- responsive promoter element (AuxRE). Formation of heterodimers with ARF proteins may alter their abili…
		ARF19	Auxin response factor 19; Auxin response factors (ARFs) are transcriptional factors that bind specifically to the DNA sequence 5'-TGTCTC-3' found in the auxin-responsive promoter elements (AuxREs). Could act as transcriptional activator or repressor. Formation of heterodimers with Aux/IAA proteins may alter their ability to modulate early auxin response genes expression. Involved in ethylene resp…
		TIR1	Protein TRANSPORT INHIBITOR RESPONSE 1; Auxin receptor that mediates Aux/IAA proteins proteasomal degradation and auxin-regulated transcription. The SCF(TIR1) E3 ubiquitin ligase complex is involved in auxin-mediated signaling pathway that regulate root and hypocotyl growth, lateral root formation, cell elongation, and gravitropism. Appears to allow pericycle cells to overcome G2 arrest prior to …
		AXR1	NEDD8-activating enzyme E1 regulatory subunit AXR1; Regulatory subunit of the dimeric ECR1-AXR1 E1 enzyme. E1 activates RUB1/NEDD8 by first adenylating its C-terminal glycine residue with ATP, thereafter linking this residue to the side chain of the catalytic cysteine, yielding a RUB1-ECR1 thioester and free AMP. E1 finally transfers RUB1 to the catalytic cysteine of RCE1. Plays an important role…
		CSN2	COP9 signalosome complex subunit 2; Component of the COP9 signalosome complex (CSN), a complex involved in various cellular and developmental processes such as photomorphogenesis and auxin and jasmonate responses. The CSN complex is an essential regulator of the ubiquitin (Ubl) conjugation pathway by mediating the deneddylation of the cullin subunits of SCF-type E3 ligase complexes, leading to de…
		CSN8	COP9 signalosome complex subunit 8; Component of the COP9 signalosome complex (CSN), a complex involved in various cellular and developmental processes such as photomorphogenesis and auxin and jasmonate responses. The CSN complex is an essential regulator of the ubiquitin (Ubl) conjugation pathway by mediating the deneddylation of the cullin subunits of SCF-type E3 ligase complexes, leading to de…
		ECR1	NEDD8-activating enzyme E1 catalytic subunit; Catalytic subunit of the dimeric ECR1-AXR1 E1 enzyme. E1 activates NEDD8/RUB1 by first adenylating its C-terminal glycine residue with ATP, thereafter linking this residue to the side chain of the catalytic cysteine, yielding a NEDD8-ECR1 thioester and free AMP. E1 finally transfers NEDD8 to the catalytic cysteine of RCE1 (By similarity); Belongs to t…
		UCH3	Ubiquitin carboxyl-terminal hydrolase 3. (234 aa)
		BRI1	Protein BRASSINOSTEROID INSENSITIVE 1; Receptor with a dual specificity kinase activity acting on both serine/threonine- and tyrosine-containing substrates. Regulates, in response to brassinosteroid binding, a signaling cascade involved in plant development, including expression of light- and stress-regulated genes, promotion of cell elongation, normal leaf and chloroplast senescence, and floweri…
		RPL40B	Ubiquitin-60S ribosomal protein L40-2; [Ubiquitin]: exists either covalently attached to another protein, or free (unanchored). When covalently bound, it is conjugated to target proteins via an isopeptide bond either as a monomer (monoubiquitin), a polymer linked via different Lys residues of the ubiquitin (polyubiquitin chains) or a linear polymer linked via the initiator Met of the ubiquitin (l…
		RPS6A	40S ribosomal protein S6-1; May play an important role in controlling cell growth and proliferation through the selective translation of particular classes of mRNA. (250 aa)
		FKBP12	Peptidyl-prolyl cis-trans isomerase FKBP12; PPIases accelerate the folding of proteins. It catalyzes the cis-trans isomerization of proline imidic peptide bonds in oligopeptides (By similarity). Mediates rapamycin inactivation of TOR protein kinase activity. (112 aa)
		TAP46	PP2A regulatory subunit TAP46; Involved in the positive regulation of the TOR signaling pathway. Acts as a negative regulator of PP2A catalytic activity. Plays a positive role in the ABA-regulated inhibition of germination, probably throught its interaction with ABI5. Belongs to the IGBP1/TAP42 family. (405 aa)
		CYCH1-1	Cyclin-H1-1; Associates with CDK-2 and CDK-3 and activates the CDK kinases. (336 aa)
		RUB1	Ubiquitin-NEDD8-like protein RUB1; Ubiquitin exists either covalently attached to another protein, or free (unanchored). When covalently bound, it is conjugated to target proteins via an isopeptide bond either as a monomer (monoubiquitin), a polymer linked via different Lys residues of the ubiquitin (polyubiquitin chains) or a linear polymer linked via the initiator Met of the ubiquitin (linear p…
		NRPA2	DNA-directed RNA polymerase I subunit 2; DNA-dependent RNA polymerase catalyzes the transcription of DNA into RNA using the four ribonucleoside triphosphates as substrates. Second largest core component of RNA polymerase I which synthesizes ribosomal RNA precursors. Proposed to contribute to the polymerase catalytic activity and forms the polymerase active center together with the largest subunit…
		MED6	Mediator of RNA polymerase II transcription subunit 6; Component of the Mediator complex, a coactivator involved in the regulated transcription of nearly all RNA polymerase II-dependent genes. Mediator functions as a bridge to convey information from gene- specific regulatory proteins to the basal RNA polymerase II transcription machinery. The Mediator complex, having a compact conformation in it…
		TAF10	Transcription initiation factor TFIID subunit 10; TAFs are components of the transcription factor IID (TFIID) complex that is essential for mediating regulation of RNA polymerase transcription. Involved in osmotic stress adaptation during the germination stage and in gene expression related to meristem activity and leaf development; Belongs to the TAF10 family. (134 aa)
		NRPB4	DNA-directed RNA polymerase II subunit 4; DNA-dependent RNA polymerase catalyzes the transcription of DNA into RNA using the four ribonucleoside triphosphates as substrates. Second largest component of RNA polymerase II which synthesizes mRNA precursors and many functional non-coding RNAs. Proposed to contribute to the polymerase catalytic activity and forms the polymerase active center together …
		NRPB8A	DNA-directed RNA polymerases II and V subunit 8A; DNA-dependent RNA polymerase catalyzes the transcription of DNA into RNA using the four ribonucleoside triphosphates as substrates. Component of RNA polymerase II which synthesizes mRNA precursors and many functional non-coding RNAs. Pol II is the central component of the basal RNA polymerase II transcription machinery. It is composed of mobile el…
		CDKA-1	Cyclin-dependent kinase A-1; Involved in the control of the cell cycle. Essential for both G1/S and G2/M (mitosis) phase transitions. Functions in cell morphogenesis as well as cell proliferation. Required for cell division (entry into mitosis) of the generative cell in male gametogenesis. Required to trigger guard mother cells (GMC) symmetric divisions at the late stage of stomatal development, …
		CDKB1-1	Cyclin-dependent kinase B1-1; May control G2/M (mitosis) phase progression. Plays a role in regulating seedling growth in darkness via regulation of hypocotyl cell elongation and cotyledon cell development. Plays a role in stomatal development. Required to suppress endoreduplication. Together with CDKB1-2, promotes both the last division in the stomatal cell lineage as well as the number of stoma…
		TBP1	TATA-box-binding protein 1; General transcription factor that functions at the core of the DNA-binding multiprotein factor TFIID. Binding of TFIID to the TATA box is the initial transcriptional step of the pre-initiation complex (PIC), playing a role in the activation of eukaryotic genes transcribed by RNA polymerase II. (200 aa)
		TBP2	TATA-box-binding protein 2; General transcription factor (GTF) that functions at the core of the DNA-binding multiprotein factor TFIID. Binding of TFIID to the TATA box is the initial transcriptional step of the pre-initiation complex (PIC), playing a role in the activation of eukaryotic genes transcribed by RNA polymerase II (By similarity). Interacts with TFIIB1 and is required for activated tr…
		TFIIB1	Transcription initiation factor IIB-1; General factor that plays a major role in the activation of eukaryotic genes transcribed by RNA polymerase II (By similarity). Interacts with TBP2 and is required for activated transcription and possibly basal transcription. Plays important roles in pollen tube growth, guidance, and reception as well as endosperm development. Is partially functionally differ…
		CDKB1-2	Cyclin-dependent kinase B1-2; Together with CDKB1-1, promotes both the last division in the stomatal cell lineage as well as the number of stomata. In collaboration with MYB124 and MYB88, restrict the G1/S transition and chloroplast and nuclear number during stomatal formation, and normally maintain fate and developmental progression throughout the stomatal cell lineage. Belongs to the protein ki…
		NRPB11	DNA-directed RNA polymerases II, IV and V subunit 11; DNA-dependent RNA polymerase catalyzes the transcription of DNA into RNA using the four ribonucleoside triphosphates as substrates. Component of RNA polymerase II which synthesizes mRNA precursors and many functional non-coding RNAs. Pol II is the central component of the basal RNA polymerase II transcription machinery. It is composed of mobil…
		NRPB3	DNA-directed RNA polymerases II, IV and V subunit 3; DNA-dependent RNA polymerase catalyzes the transcription of DNA into RNA using the four ribonucleoside triphosphates as substrates. Component of RNA polymerase II which synthesizes mRNA precursors and many functional non-coding RNAs. Pol II is the central component of the basal RNA polymerase II transcription machinery. It is composed of mobile…
		NRPD3B	DNA-directed RNA polymerases IV and V subunit 3B; DNA-dependent RNA polymerase catalyzes the transcription of DNA into RNA using the four ribonucleoside triphosphates as substrates. Component of RNA polymerases IV and V which mediate short-interfering RNAs (siRNA) accumulation and subsequent RNA-directed DNA methylation- dependent (RdDM) transcriptional gene silencing (TGS) of endogenous repeated…
		F8A5.14	RNA polymerase subunit (Isoform B). (385 aa)
		TFIIA-S	Transcription initiation factor IIA subunit 2; TFIIA is a component of the transcription machinery of RNA polymerase II and plays an important role in transcriptional activation. TFIIA in a complex with TBP mediates transcriptional activity (By similarity). (106 aa)
		F10A5.14	DNA-directed RNA polymerase. (196 aa)
		CSN4	COP9 signalosome complex subunit 4; Component of the COP9 signalosome complex (CSN), a complex involved in various cellular and developmental processes such as photomorphogenesis and auxin and jasmonate responses. The CSN complex is an essential regulator of the ubiquitin (Ubl) conjugation pathway by mediating the deneddylation of the cullin subunits of SCF-type E3 ligase complexes, leading to de…
		CDKB2-1	Cyclin-dependent kinase B2-1; Belongs to the protein kinase superfamily. CMGC Ser/Thr protein kinase family. CDC2/CDKX subfamily. (313 aa)
		NRPB10	DNA-directed RNA polymerases II, IV and V subunit 10; DNA-dependent RNA polymerase catalyzes the transcription of DNA into RNA using the four ribonucleoside triphosphates as substrates. Component of RNA polymerase II which synthesizes mRNA precursors and many functional non-coding RNAs. Pol II is the central component of the basal RNA polymerase II transcription machinery. It is composed of mobil…
		CSN3	COP9 signalosome complex subunit 3; Component of the COP9 signalosome complex (CSN), a complex involved in various cellular and developmental processes such as photomorphogenesis and auxin and jasmonate responses. The CSN complex is an essential regulator of the ubiquitin (Ubl) conjugation pathway by mediating the deneddylation of the cullin subunits of SCF-type E3 ligase complexes, leading to de…
		Q9LVK6_ARATH	DNA binding / DNA-directed RNA polymerase. (442 aa)
		AAC42	DNA-directed RNA polymerase family protein. (375 aa)
		TAF11	Transcription initiation factor TFIID subunit 11; TAFs are components of the transcription factor IID (TFIID) complex that is essential for mediating regulation of RNA polymerase transcription. (210 aa)
		NRPB8B	DNA-directed RNA polymerases II, IV and V subunit 8B; DNA-dependent RNA polymerase catalyzes the transcription of DNA into RNA using the four ribonucleoside triphosphates as substrates. Component of RNA polymerase II which synthesizes mRNA precursors and many functional non-coding RNAs. Pol II is the central component of the basal RNA polymerase II transcription machinery. It is composed of mobil…
		F1B16.18	Transcription initiation factor IIF, beta subunit. (261 aa)
		NRPB6A	DNA-directed RNA polymerases II, IV and V subunit 6A; DNA-dependent RNA polymerase catalyzes the transcription of DNA into RNA using the four ribonucleoside triphosphates as substrates. Component of RNA polymerase II which synthesizes mRNA precursors and many functional non-coding RNAs. Pol II is the central component of the basal RNA polymerase II transcription machinery. It is composed of mobil…
		NRPB6B	DNA-directed RNA polymerases II and V subunit 6B; DNA-dependent RNA polymerase catalyzes the transcription of DNA into RNA using the four ribonucleoside triphosphates as substrates. Component of RNA polymerase II which synthesizes mRNA precursors and many functional non-coding RNAs. Pol II is the central component of the basal RNA polymerase II transcription machinery. It is composed of mobile el…
		TAF9	Transcription initiation factor TFIID subunit 9; TAFs are components of the transcription factor IID (TFIID) complex that is essential for mediating regulation of RNA polymerase transcription. (183 aa)
		F9F13.2	Transcription initiation factor IIE subunit beta; Recruits TFIIH to the initiation complex and stimulates the RNA polymerase II C-terminal domain kinase and DNA-dependent ATPase activities of TFIIH. Both TFIIH and TFIIE are required for promoter clearance by RNA polymerase. (286 aa)
		RAP74	Transcription initiation factor IIF subunit alpha; TFIIF is a general transcription initiation factor that binds to RNA polymerase II and helps to recruit it to the initiation complex in collaboration with TFIIB. It promotes transcription elongation (By similarity); Belongs to the TFIIF alpha subunit family. (649 aa)
		RPL19A	60S ribosomal protein L19-1; Belongs to the eukaryotic ribosomal protein eL19 family. (214 aa)
		RPL18AA	60S ribosomal protein L18a-1; Belongs to the eukaryotic ribosomal protein eL20 family. (178 aa)
		ARP1	60S ribosomal protein L3-1; Belongs to the universal ribosomal protein uL3 family. (389 aa)
		RPL11A	60S ribosomal protein L11-1; Component of the ribosome, a large ribonucleoprotein complex responsible for the synthesis of proteins in the cell. The small ribosomal subunit (SSU) binds messenger RNAs (mRNAs) and translates the encoded message by selecting cognate aminoacyl-transfer RNA (tRNA) molecules. The large subunit (LSU) contains the ribosomal catalytic site termed the peptidyl transferase …
		RPL4D	60S ribosomal protein L4-2. (407 aa)
		T13E15.13	Probable ribosome biogenesis protein RLP24; Involved in the biogenesis of the 60S ribosomal subunit. Ensures the docking of NOG1 to pre-60S particles. (159 aa)
		RPL24A	60S ribosomal protein L24-1; Might have an extraribosomal function in reinitiation of translation. (164 aa)
		RPL24B	60S ribosomal protein L24-2; Might have an extraribosomal function in reinitiation of translation of ETTIN and MONOPTEROS genes that are involved in the auxin-mediated gynoecium patterning. Essential in leaf polarity establishment, probably having a role for translation in leaf dorsoventral patterning to specify leaf adaxial identity. (163 aa)
		RPS28C	40S ribosomal protein S28-2. (64 aa)
		RPP0C	60S acidic ribosomal protein P0-3; Ribosomal protein P0 is the functional equivalent of E.coli protein L10; Belongs to the universal ribosomal protein uL10 family. (323 aa)
		RPS6B	40S ribosomal protein S6-2; May play an important role in controlling cell growth and proliferation through the selective translation of particular classes of mRNA. (249 aa)
		RPS28A	40S ribosomal protein S28-1; Belongs to the eukaryotic ribosomal protein eS28 family. (64 aa)
		rps14-2	Mitochondrial ribosomal protein S14. (164 aa)
		RPS2C	40S ribosomal protein S2-3; 40S ribosomal protein. Also involved in RNA-directed DNA methylation (RdDM). (285 aa)
		RPL38A	60S ribosomal protein L38; Belongs to the eukaryotic ribosomal protein eL38 family. (69 aa)
		RPS26A	40S ribosomal protein S26-1; Belongs to the eukaryotic ribosomal protein eS26 family. (131 aa)
		RPS17C	40S ribosomal protein S17-3; Belongs to the eukaryotic ribosomal protein eS17 family. (140 aa)
		RPS3A	40S ribosomal protein S3-1. (250 aa)
		MEFG2	Elongation factor G-2, mitochondrial; Mitochondrial GTPase that catalyzes the GTP-dependent ribosomal translocation step during translation elongation. During this step, the ribosome changes from the pre-translocational (PRE) to the post-translocational (POST) state as the newly formed A-site-bound peptidyl-tRNA and P-site-bound deacylated tRNA move to the P and E sites, respectively. Catalyzes t…
		RPSaA	40S ribosomal protein Sa-1; Required for the assembly and/or stability of the 40S ribosomal subunit. Required for the processing of the 20S rRNA- precursor to mature 18S rRNA in a late step of the maturation of 40S ribosomal subunits; Belongs to the universal ribosomal protein uS2 family. (298 aa)
		LOS1	Elongation factor 2; Catalyzes the GTP-dependent ribosomal translocation step during translation elongation. During this step, the ribosome changes from the pre-translocational (PRE) to the post-translocational (POST) state as the newly formed A-site-bound peptidyl-tRNA and P-site-bound deacylated tRNA move to the P and E sites, respectively. Catalyzes the coordinated movement of the two tRNA mol…
		RACK1B	Receptor for activated C kinase 1B; Minor component of the RACK1 regulatory proteins that play a role in multiple signal transduction pathways. Involved in multiple hormone responses and developmental processes. MAPK cascade scaffolding protein involved in the protease IV and ArgC signaling pathway but not the flg22 pathway. Belongs to the WD repeat G protein beta family. Ribosomal protein RACK1 …
		RACK1A	Receptor for activated C kinase 1A; Major component of the RACK1 regulatory proteins that play a role in multiple signal transduction pathways. Involved in multiple hormone responses and developmental processes. MAPK cascade scaffolding protein involved in the protease IV and ArgC signaling pathway but not the flg22 pathway. Belongs to the WD repeat G protein beta family. Ribosomal protein RACK1 …
		RPS19	40S ribosomal protein S19, mitochondrial; The RNA-binding domain found in RPS19 may functionally replaces the missing mitochondrial RPS13; Belongs to the universal ribosomal protein uS19 family. (212 aa)
		MEFG1	Elongation factor G-1, mitochondrial; Mitochondrial GTPase that catalyzes the GTP-dependent ribosomal translocation step during translation elongation. During this step, the ribosome changes from the pre-translocational (PRE) to the post-translocational (POST) state as the newly formed A-site-bound peptidyl-tRNA and P-site-bound deacylated tRNA move to the P and E sites, respectively. Catalyzes t…
		RPL23AA	60S ribosomal protein L23a-1; Binds to a specific region on the 26S rRNA. (154 aa)
		IAA17	Auxin-responsive protein IAA17; Aux/IAA proteins are short-lived transcriptional factors that function as repressors of early auxin response genes at low auxin concentrations. Repression is thought to result from the interaction with auxin response factors (ARFs), proteins that bind to the auxin- responsive promoter element (AuxRE). Formation of heterodimers with ARF proteins may alter their abil…
		IAA31	Auxin-responsive protein IAA31; Aux/IAA proteins are short-lived transcriptional factors that function as repressors of early auxin response genes at low auxin concentrations. Repression is thought to result from the interaction with auxin response factors (ARFs), proteins that bind to the auxin- responsive promoter element (AuxRE). Formation of heterodimers with ARF proteins may alter their abil…
		IAA20	Auxin-responsive protein IAA20; Aux/IAA proteins are short-lived transcriptional factors that function as repressors of early auxin response genes at low auxin concentrations. Repression is thought to result from the interaction with auxin response factors (ARFs), proteins that bind to the auxin- responsive promoter element (AuxRE). Formation of heterodimers with ARF proteins may alter their abil…
		IAA13	Auxin-responsive protein IAA13; Aux/IAA proteins are short-lived transcriptional factors that function as repressors of early auxin response genes at low auxin concentrations. Repression is thought to result from the interaction with auxin response factors (ARFs), proteins that bind to the auxin- responsive promoter element (AuxRE). Formation of heterodimers with ARF proteins may alter their abil…
		IAA34	Auxin-responsive protein IAA34; Aux/IAA proteins are short-lived transcriptional factors that function as repressors of early auxin response genes at low auxin concentrations. Repression is thought to result from the interaction with auxin response factors (ARFs), proteins that bind to the auxin- responsive promoter element (AuxRE). Formation of heterodimers with ARF proteins may alter their abil…
		IAA2	Auxin-responsive protein IAA2; Aux/IAA proteins are short-lived transcriptional factors that function as repressors of early auxin response genes at low auxin concentrations. Repression is thought to result from the interaction with auxin response factors (ARFs), proteins that bind to the auxin- responsive promoter element (AuxRE). Formation of heterodimers with ARF proteins may alter their abili…
		IAA32	Auxin-responsive protein IAA32; Aux/IAA proteins are short-lived transcriptional factors that function as repressors of early auxin response genes at low auxin concentrations. Repression is thought to result from the interaction with auxin response factors (ARFs), proteins that bind to the auxin- responsive promoter element (AuxRE). Formation of heterodimers with ARF proteins may alter their abil…
		IAA19	Auxin-responsive protein IAA19; Aux/IAA proteins are short-lived transcriptional factors that function as repressors of early auxin response genes at low auxin concentrations. Repression is thought to result from the interaction with auxin response factors (ARFs), proteins that bind to the auxin- responsive promoter element (AuxRE). Formation of heterodimers with ARF proteins may alter their abil…
		IAA1	Auxin-responsive protein IAA1; Aux/IAA proteins are short-lived transcriptional factors that function as repressors of early auxin response genes at low auxin concentrations. Repression is thought to result from the interaction with auxin response factors (ARFs), proteins that bind to the auxin- responsive promoter element (AuxRE). Formation of heterodimers with ARF proteins may alter their abili…
		IAA12	Auxin-responsive protein IAA12; Aux/IAA proteins are short-lived transcriptional factors that function as repressors of early auxin response genes at low auxin concentrations. Repression is thought to result from the interaction with auxin response factors (ARFs), proteins that bind to the auxin- responsive promoter element (AuxRE). Formation of heterodimers with ARF proteins may alter their abil…
		IAA14	Auxin-responsive protein IAA14; Aux/IAA proteins are short-lived transcriptional factors that function as repressors of early auxin response genes at low auxin concentrations. Repression is thought to result from the interaction with auxin response factors (ARFs), proteins that bind to the auxin- responsive promoter element (AuxRE). Formation of heterodimers with ARF proteins may alter their abil…
		IAA7	Auxin-responsive protein IAA7; Aux/IAA proteins are short-lived transcriptional factors that function as repressors of early auxin response genes at low auxin concentrations. Repression is thought to result from the interaction with auxin response factors (ARFs), proteins that bind to the auxin- responsive promoter element (AuxRE). Formation of heterodimers with ARF proteins may alter their abili…
		AHP1	Histidine-containing phosphotransfer protein 1; Functions as two-component phosphorelay mediators between cytokinin sensor histidine kinases and response regulators (B-type ARRs). Plays an important role in propagating cytokinin signal transduction through the multistep His-to-Asp phosphorelay. (154 aa)
		ETR1	Ethylene receptor 1; Ethylene receptor related to bacterial two-component regulators. Acts as a redundant negative regulator of ethylene signaling. In the presence of ethylene, the auto-kinase activity of ETR1 is inhibited and the non- phosphorylated kinase domain binds tightly to the corresponding domain of EIN2. (738 aa)
		AHP3	Histidine-containing phosphotransfer protein 3; Functions as two-component phosphorelay mediators between cytokinin sensor histidine kinases and response regulators (B-type ARRs). Plays an important role in propagating cytokinin signal transduction through the multistep His-to-Asp phosphorelay. (155 aa)
		AHK4	Histidine kinase 4; Cytokinins (CK) receptor related to bacterial two-component regulators. Binds also the synthetic urea-type cytokinin thiadiazuron, a potent defoliant and herbicide. Functions as a histidine kinase and transmits the stress signal to a downstream MAPK cascade. This protein undergoes an ATP-dependent autophosphorylation at a conserved histidine residue in the kinase core, and a p…
		ARR10	Two-component response regulator ARR10; Transcriptional activator that binds specifically to the DNA sequence 5'-[AG]GATT-3'. Functions as a response regulator involved in His-to-Asp phosphorelay signal transduction system. Phosphorylation of the Asp residue in the receiver domain activates the ability of the protein to promote the transcription of target genes. Could directly activate some type-…
		ARR1	Two-component response regulator ARR1; Transcriptional activator that binds specifically to the DNA sequence 5'-[AG]GATT-3'. Functions as a response regulator involved in His-to-Asp phosphorelay signal transduction system. Phosphorylation of the Asp residue in the receiver domain activates the ability of the protein to promote the transcription of target genes. Could directly activate some type-A…
		ARR7	Two-component response regulator ARR7; Functions as response regulator involved in His-to-Asp phosphorelay signal transduction system. Phosphorylation of the Asp residue in the receiver domain activates the ability of the protein to promote the transcription of target genes. Type-A response regulators seem to act as negative regulators of the cytokinin signaling. Belongs to the ARR family. Type-A…
		ARR12	Two-component response regulator ARR12; Transcriptional activator that binds specifically to the DNA sequence 5'-[AG]GATT-3'. Functions as a response regulator involved in His-to-Asp phosphorelay signal transduction system. Phosphorylation of the Asp residue in the receiver domain activates the ability of the protein to promote the transcription of target genes. Could directly activate some type-…
		CTR1	Serine/threonine-protein kinase CTR1; Acts as a negative regulator in the ethylene response pathway. Phosphorylates the cytosolic C-terminal domain of EIN2, preventing the signaling in the absence of ethylene. (821 aa)
		ETR2	Ethylene receptor 2; Ethylene receptor related to bacterial two-component regulators. Acts as a redundant negative regulator of ethylene signaling. (773 aa)
		EIN3	Protein ETHYLENE INSENSITIVE 3; Probable transcription factor acting as a positive regulator in the ethylene response pathway. Is required for ethylene responsiveness in adult plant tissues. Binds a primary ethylene response element present in the ETHYLENE-RESPONSE-FACTOR1 promoter with consequence to activate the transcription of this gene. (628 aa)
		RTE1	Protein REVERSION-TO-ETHYLENE SENSITIVITY1; Acts at an early step in the ethylene signaling pathway. Positively regulates ETR1, leading to the negative regulation of ethylene responses. (250 aa)
		ETO1	Ethylene-overproduction protein 1; Essential regulator of the ethylene pathway, which acts by regulating the stability of 1-aminocyclopropane-1-carboxylate synthase (ACS) enzymes. May act as a substrate-specific adapter that connects ACS enzymes, such as ACS5, to ubiquitin ligase complexes, leading to proteasomal degradation of ACS enzymes; Belongs to the ETO1 family. (951 aa)
		EBF1	EIN3-binding F-box protein 1; Component of SCF(EBF1) E3 ubiquitin ligase complexes, which may mediate the ubiquitination and subsequent proteasomal degradation of target proteins (probably including EIN3 and EIL1). Regulator of the ethylene signaling cascade by modulating the stability of EIN3 and EIL1 proteins. Confers insensitivity to ethylene. (628 aa)
		EBF2	EIN3-binding F-box protein 2; Component of SCF(EBF1) E3 ubiquitin ligase complexes, which may mediate the ubiquitination and subsequent proteasomal degradation of target proteins (probably including EIN3 and EIL1). Regulator of the ethylene signaling cascade by modulating the stability of EIN3 and EIL1 proteins. (623 aa)
		EIN2	Ethylene-insensitive protein 2; Central factor in signaling pathways regulated by ethylene (ET), and involved in various processes including development, plant defense, senescence, nucleotide sugar flux, and tropisms. Necessary for ethylene-mediated gene regulation, and for the induction of some genes by ozone. Acts downstream of ET receptors, and upstream of ethylene regulated transcription fact…
		CUL3A	Cullin-3A; Component of the cullin-RING ubiquitin ligases (CRL), or CUL3-RBX1-BTB protein E3 ligase complexes which mediate the ubiquitination and subsequent proteasomal degradation of target proteins. The functional specificity of the CRL complex depends on the BTB domain-containing protein as the susbstrate recognition component. Involved in embryo pattern formation and endosperm development. R…
		GAPC1	Glyceraldehyde-3-phosphate dehydrogenase GAPC1, cytosolic; Key enzyme in glycolysis that catalyzes the first step of the pathway by converting D-glyceraldehyde 3-phosphate (G3P) into 3- phospho-D-glyceroyl phosphate. Essential for the maintenance of cellular ATP levels and carbohydrate metabolism. Required for full fertility. Involved in response to oxidative stress by mediating plant responses t…
		GAPC2	Glyceraldehyde-3-phosphate dehydrogenase GAPC2, cytosolic; Key enzyme in glycolysis that catalyzes the first step of the pathway by converting D-glyceraldehyde 3-phosphate (G3P) into 3- phospho-D-glyceroyl phosphate. Essential for the maintenance of cellular ATP levels and carbohydrate metabolism (By similarity). Binds DNA in vitro. (338 aa)
		TKL-2	Transketolase-2, chloroplastic; Catalyzes the reversible transfer of a two-carbon ketol group from fructose-6-phosphate or sedoheptulose-7-phosphate to glyceraldehyde-3-phosphate to yield xylulose-5-phosphate and erythrose- 4-phosphate or ribose-5-phosphate, respectively (By similarity). Could act as a stress sensor involved in adaptation process; Belongs to the transketolase family. (741 aa)
		A1	Elongation factor 1-alpha 1; This protein promotes the GTP-dependent binding of aminoacyl- tRNA to the A-site of ribosomes during protein biosynthesis. (449 aa)
		ENO2	Bifunctional enolase 2/transcriptional activator; Multifunctional enzyme that acts as an enolase involved in the metabolism and as a positive regulator of cold-responsive gene transcription. Binds to the cis-element the gene promoter of STZ/ZAT10, a zinc finger transcriptional repressor. (444 aa)
		FBA3	Fructose-bisphosphate aldolase 3, chloroplastic; Plays a key role in glycolysis and gluconeogenesis. (391 aa)
		FBA8	Fructose-bisphosphate aldolase 8, cytosolic; Fructose-bisphosphate aldolase that plays a key role in glycolysis and gluconeogenesis. (358 aa)
		FBA6	Fructose-bisphosphate aldolase 6, cytosolic; Fructose-bisphosphate aldolase that plays a key role in glycolysis and gluconeogenesis. Associates with GAPC1 to the outer mitochondrial membrane, in a redox-dependent manner, leading to binding and bundling of actin. Actin binding and bundling occurs under oxidizing conditions and is reversible under reducing conditions. May be part of a redox-depende…
		ENO1	Enolase 1, chloroplastic. (477 aa)
		TRA2	Aldolase-type TIM barrel family protein. (438 aa)
		PGIC	Glucose-6-phosphate isomerase, cytosolic; Belongs to the GPI family. (560 aa)
		PGK3	Phosphoglycerate kinase 3, cytosolic; Belongs to the phosphoglycerate kinase family. (401 aa)
		T8L23.18	Probable elongation factor 1-gamma 2; Probably plays a role in anchoring the complex to other cellular components. (413 aa)
		STA1	Protein STABILIZED1; Pre-mRNA splicing factor required for splicing and for the turnover of unstable transcripts. May be a U5 snRNP-associated protein involved in the formation of U4/U6-U5 tri-snRNP. Involved in responses to abiotic stresses. Involved in microRNAs (miRNAs) biogenesis by functioning in primary miRNAs (pri-miRNAs) splicing. Required for DNA methylation and transcriptional silencing…
		F3I3.20	Ubiquitin-like superfamily protein. (415 aa)
		IAA29	Auxin-responsive protein IAA29; Aux/IAA proteins are short-lived transcriptional factors that function as repressors of early auxin response genes at low auxin concentrations. Repression is thought to result from the interaction with auxin response factors (ARFs), proteins that bind to the auxin- responsive promoter element (AuxRE). Formation of heterodimers with ARF proteins may alter their abil…
		YUC8	Probable indole-3-pyruvate monooxygenase YUCCA8; Involved in auxin biosynthesis. Belongs to the set of redundant YUCCA genes probably responsible for auxin biosynthesis in roots. (426 aa)
		TAA1	L-tryptophan--pyruvate aminotransferase 1; L-tryptophan aminotransferase involved in auxin (IAA) biosynthesis. Can convert L-tryptophan and pyruvate to indole-3-pyruvic acid (IPA) and alanine. Catalyzes the first step in IPA branch of the auxin biosynthetic pathway. Required for auxin production to initiate multiple change in growth in response to environmental and developmental cues. It is also …
		ABCB19	ABC transporter B family member 19; Auxin efflux transporter that acts as a negative regulator of light signaling to promote hypocotyl elongation. Mediates the accumulation of chlorophyll and anthocyanin, as well as the expression of genes in response to light. Participates in auxin efflux and thus regulates the polar auxin basipetal transport (from auxin-producing leaves to auxin-sensitive tissu…
		PIN1	Auxin efflux carrier component 1; Acts as a component of the auxin efflux carrier. Seems to be involved in the basipetal auxin transport. Mediates the formation of auxin gradient which is required to ensure correct organogenesis. Coordinated polar localization of PIN1 is directly regulated by the vesicle trafficking process and apical-basal PIN1 polarity also depends on the phosphorylation of con…
		PIN2	Auxin efflux carrier component 2; Acts as a component of the auxin efflux carrier. Seems to be involved in the root-specific auxin transport, and mediates the root gravitropism. Its particular localization suggest a role in the translocation of auxin towards the elongation zone. (647 aa)
		PIN3	Auxin efflux carrier component 3; Acts as a component of the auxin efflux carrier. Seems to be involved in the lateral auxin transport system and mediates tropic growth. Coordinated polar localization of PIN3 is directly regulated by the vesicle trafficking process. (640 aa)
		PIN7	Auxin efflux carrier component 7; Acts as a component of the auxin efflux carrier. Mediates the initial auxin gradient which contributes to the establishment of the apical-basal axis in early embryogenesis. (619 aa)
		LBD16	LOB domain-containing protein 16; Transcriptional activator. Involved in lateral root formation. Regulated by the transcriptional activators ARF7 and ARF19. Functions in the initiation and emergence of lateral roots, in conjunction with LBD18, downstream of ARF7 and ARF19. Acts downstream of the auxin influx carriers AUX1 and LAX1 in the regulation of lateral root initiation and development. (245…
		HY5	Transcription factor HY5; Transcription factor that promotes photomorphogenesis in light. Acts downstream of the light receptor network and directly affects transcription of light-induced genes. Specifically involved in the blue light specific pathway, suggesting that it participates in transmission of cryptochromes (CRY1 and CRY2) signals to downstream responses. In darkness, its degradation pre…
		BBX21	B-box zinc finger protein 21; Transcription activator that acts as positive regulator of seedling photomorphogenesis. Acts downstream of COP1 and play an important role in early and long-term adjustment of the shade avoidance syndrome (SAS) responses in natural environments. (331 aa)
		FYPP1	Phytochrome-associated serine/threonine-protein phosphatase 1; Dephosphorylates phosphorylated phytochromes, with a preference toward Pfr forms. Plays a major role in the photoperiodic control of flowering time in long days by modulating phytochrome signals in flowering time control (By similarity). (303 aa)
		PP2A4	Serine/threonine-protein phosphatase PP2A-4 catalytic subunit; Functions redundantly with PP2A3, and is involved in establishing auxin gradients, apical-basal axis of polarity and root and shoot apical meristem during embryogenesis. May dephosphorylate PIN1 and regulate its subcellular distribution for polar auxin transport. The holoenzyme composed of PP2AA1, PP2A4 and B'ZETA or B'ETA acts as neg…
		CCT7	T-complex protein 1 subunit eta; Molecular chaperone; assists the folding of proteins upon ATP hydrolysis. Known to play a role, in vitro, in the folding of actin and tubulin; Belongs to the TCP-1 chaperonin family. (557 aa)
		F19I3.27	Putative phosphoribosylaminoimidazolecarboxamide formyltransferase. (596 aa)
		PCNA2	Proliferating cell nuclear antigen 2; This protein is an auxiliary protein of DNA polymerase delta and is involved in the control of eukaryotic DNA replication by increasing the polymerase's processibility during elongation of the leading strand (By similarity). May be involved in UV resistance. Belongs to the PCNA family. (264 aa)
		MCM2	DNA replication licensing factor MCM2; Probable component of the MCM2-7 complex (MCM complex) that may function as a DNA helicase and which is essential to undergo a single round of replication initiation and elongation per cell cycle in eukaryotic cells. May play a crucial role in the control of de- differentiation and cell proliferation processes required for lateral root formation. Is essentia…
		CDC48A	Cell division control protein 48 homolog A; Probably functions in cell division and growth processes. Interacts with certain SNAREs as part of specialized membrane fusion events where vesicles from the same organelle fuse (homotypic fusion) (By similarity). (809 aa)
		RFC4	Replication factor C subunit 4; May be involved in DNA replication and thus regulate cell proliferation; Belongs to the activator 1 small subunits family. (339 aa)
		CDC48B	Cell division control protein 48 homolog B; Probably functions in cell division and growth processes. Interacts with certain SNAREs as part of specialized membrane fusion events where vesicles from the same organelle fuse (homotypic fusion) (By similarity); Belongs to the AAA ATPase family. (603 aa)
		CUL4	Cullin-4; Component of the CUL4-RBX1-CDD (COP10-DDB1a-DET1) E3 ubiquitin-protein ligase complex which mediates the ubiquitination and subsequent proteasomal degradation of target proteins. Participates in the CDD complex to light-mediated control of development. May repress photomorphogenesis through enhancing COP1 E3 ubiquitin-protein ligase activity. Acts together with the CUL4-DDB1-COP1-SPA E3…
		RAD23D	Ubiquitin receptor RAD23d; May be involved in nucleotide excision repair (By similarity). Binds and presumably selects ubiquitin-conjugates for destruction. Prefers multiubiquitin chains rather than single ubiquitins, with a binding affinity for 'Lys-48'-linked ubiquitin chains. Acts as a ubiquitin receptor that associates with the 26S proteasomal docking subunit RPN10 for the indirect recognitio…
		PUX1	Plant UBX domain-containing protein 1; Regulates CDC48A by inhibiting its ATPase activity and by promoting the disassembly of the active hexamer. (251 aa)
		PUX9	Plant UBX domain-containing protein 9. (469 aa)
		UFD1	Ubiquitin fusion degradation 1. (340 aa)
		NOB1	RNA-binding NOB1-like protein; Essential protein required during embryogenesis and pollen development. Endonuclease cleaving pre-rRNA at the 3' end of the mature 18S rRNA (D-site); cleaves 20S pre-rRNA in the cytoplasm. Required for processing of 20S pre-rRNA precursor and biogenesis of 40S ribosomal subunits. (602 aa)
		RPN10	26S proteasome non-ATPase regulatory subunit 4 homolog; Plays a role in maintaining the structural integrity of the 19S regulatory particle (RP), subcomplex of the 26S proteasome. Plays a major role in both the direct and indirect recognition of ubiquitinated substrates of ubiquitin/26S proteasome-mediated proteolysis (UPP). Binds and presumably selects ubiquitin-conjugates for destruction. Prefe…
		THY-1	Bifunctional dihydrofolate reductase-thymidylate synthase 1; Bifunctional enzyme. Involved in de novo dTMP biosynthesis. Key enzyme in folate metabolism. Can play two different roles depending on the source of dihydrofolate: de novo synthesis of tetrahydrofolate or recycling of the dihydrofolate released as one of the end products of the TS catalyzed reaction. Catalyzes an essential reaction for …
