# Supplementary material for: TOR Signaling as a Central Integrator of Embryogenic Reprogramming During 2,4-D-Induced Somatic Embryogenesis
Source: Int J Mol Sci. 2026 Jul 10;27(14):6191. doi: 10.3390/ijms27146191 (PMC13409849; doi:10.3390/ijms27146191)
Supplement: Supplementary file 1 [file ijms-27-06191-s001.zip › Table_S3. EMBL SE TOR.xlsx]

## Sheet: Hoja1
Supplementary Table S3: List of 411 Embryo lethal genes involved in Somatic Embryogenesis of Arabidopsis thaliana selected by STRING database v12.0 with the highest confidence 0.900.
TOR Signaling as a Central Integrator of Embryogenic Reprogramming during 2,4-D-Induced Somatic Embryogenesis.
José Luis Cabrera-Ponce1,*, et al.
Gene	Annotation
SUS1	Sucrose synthase 1; Sucrose-cleaving enzyme that provides UDP-glucose and fructose for various metabolic pathways; Belongs to the glycosyltransferase 1 family. Plant sucrose synthase subfamily. (808 aa)
TAF13	Transcription initiation factor TFIID subunit 13; TAFs are components of the transcription factor IID (TFIID) complex that is essential for mediating regulation of RNA polymerase transcription. May be involved in polycomb repressive complex 2 (PRC2) mediated repression; Belongs to the TAF13 family. (126 aa)
RRP4	Exosome complex component RRP4 homolog; Non-catalytic component of the RNA exosome complex which has 3'->5' exoribonuclease activity and participates in a multitude of cellular RNA processing, maturation and degradation events. In vitro, is an active and distributive 3'->5' exonuclease requiring a free 3'-OH on the substrate and releasing nucleoside 5'-monophosphates. Required for normal embryo d…
EMB1687	Probable ribonuclease P/MRP protein subunit POP5; Essential protein required during embryogenesis. Component of ribonuclease P, a protein complex that generates mature tRNA molecules by cleaving their 5'-ends (By similarity). Also a component of RNase MRP (By similarity). (151 aa)
EMB3101	Pentatricopeptide repeat-containing protein At1g05600; Belongs to the PPR family. P subfamily. (504 aa)
TIC110	Protein TIC110, chloroplastic; Involved in protein precursor import into chloroplasts. Forms a voltage-dependent cation-selective channel at the inner envelope of chloroplasts, which specifically responds to a transit peptide. Associates with both the precursor and mature forms of the preprotein. (1016 aa)
LIG1	DNA ligase 1; Essential protein. DNA ligase that seals nicks in double- stranded DNA during DNA replication, DNA recombination and DNA repair. Involved in repair of both single strand breaks (SSBs) and double strand breaks (DSBs). Required in the endosperm for embryogenesis, probably to repair DNA-breaks generated by DME. (790 aa)
KN	Syntaxin-related protein KNOLLE; Involved in cytokinesis. Acts as a cell plate-specific syntaxin, required for the fusion of vesicles at the plane of cell division. (310 aa)
CDC5	Cell division cycle 5-like protein; Component of the MAC complex that probably regulates defense responses through transcriptional control and thereby is essential for plant innate immunity. Possesses a sequence specific DNA sequence 'CTCAGCG' binding activity. Involved in mRNA splicing and cell cycle control. May also play a role in the response to DNA damage. Belongs to the CEF1 family. (844 aa)
KEU	SNARE-interacting protein KEULE; Regulator of vesicle trafficking involved in cytokinesis and root hair development, but not required for cell elongation. (666 aa)
GLE1	Protein GLE1; Required for seed viability; Belongs to the GLE1 family. (611 aa)
FAC19	Putative pentatricopeptide repeat-containing protein At1g13800; Belongs to the PPR family. P subfamily. (883 aa)
TWN2	Valine--tRNA ligase, mitochondrial 1; Required for embryo development and seed viability. (1108 aa)
PSS1	CDP-diacylglycerol--serine O-phosphatidyltransferase 1; Catalyzes a base-exchange reaction in which the polar head group of phosphatidylethanolamine (PE) or phosphatidylcholine (PC) is replaced by L-serine. Is essential for phosphatidylserine (PS) biosynthesis and PE seems to be the most plausible substrate. Plays an important role in microspore maturation; Belongs to the CDP-alcohol phosphatidyl…
CCMH	Cytochrome c-type biogenesis CcmH-like mitochondrial protein; Plays a central role in mitochondrial cytochrome c maturation. Probable component of a heme lyase complex involved in the reduction of apocytochrome c. Forms a complex with CCMF proteins (CCMFC, CCMFN1 and CCMFN2) that performs the assembly of heme with c-type apocytochromes in mitochondria. (159 aa)
NOF1	U3 small nucleolar RNA-associated protein. (754 aa)
TTN10	GINS complex protein. (185 aa)
HYD1	Probable 3-beta-hydroxysteroid-Delta(8),Delta(7)-isomerase; Catalyzes the conversion of Delta(8)-sterols to their corresponding Delta(7)-isomers; Belongs to the EBP family. (223 aa)
emb2170	Embryo defective 2170. (248 aa)
SECA2	Protein translocase subunit SECA2, chloroplastic; Involved in protein export. Probably interacts with other proteins to allow the postimport or conservative sorting pathway for inner membrane proteins in plastids. May have a central role in coupling the hydrolysis of ATP to the transfer of proteins across the membrane. (1058 aa)
EMB2204	UPF0725 protein EMB2204; May be involved in embryogenesis. (329 aa)
EMB2421	FAD/NAD(P)-binding oxidoreductase family protein. (709 aa)
LEC2	B3 domain-containing transcription factor LEC2; Transcription regulator that plays a central role in embryo development. Required for the maintenance of suspensor morphology, specification of cotyledon identity, progression through the maturation phase and suppression of premature germination. Ectopic expression is sufficient to promote somatic embryogenesis. (363 aa)
HISN2	Histidine biosynthesis bifunctional protein hisIE, chloroplastic; In the N-terminal section; belongs to the PRA-CH family. (281 aa)
GALT31A	Beta-1,6-galactosyltransferase GALT31A; Beta-galactosyltransferase involved in elongation of beta- 1,6-linked galactan side chains on arabinogalactan proteins. Required for the progression of embryogenesis beyond the globular stage. Beta-galactosyltransferase involved in the biosynthesis of type II arabinogalactan. Transfers galactose from UDP- galactose to a mixture of various oligosaccharides d…
EMB3003	Pyruvate dehydrogenase E2 component (dihydrolipoamide acetyltransferase); The pyruvate dehydrogenase complex catalyzes the overall conversion of pyruvate to acetyl-CoA and CO(2). It contains multiple copies of three enzymatic components: pyruvate dehydrogenase (E1), dihydrolipoamide acetyltransferase (E2) and lipoamide dehydrogenase (E3) (By similarity). (465 aa)
EMB2756	Transmembrane protein (DUF616). (735 aa)
ACC1	Acetyl-CoA carboxylase 1; Multifunctional enzyme that catalyzes the carboxylation of acetyl-CoA, forming malonyl-CoA, which is used in the plastid for fatty acid synthesis and in the cytosol in various biosynthetic pathways including fatty acid elongation. Required for very long chain fatty acids elongation. Necessary for embryo and plant development. Plays a central function in embryo morphogene…
MCM2	DNA replication licensing factor MCM2; Probable component of the MCM2-7 complex (MCM complex) that may function as a DNA helicase and which is essential to undergo a single round of replication initiation and elongation per cell cycle in eukaryotic cells. May play a crucial role in the control of de- differentiation and cell proliferation processes required for lateral root formation. Is essentia…
2001-08-01	Protein argonaute 1; Involved in RNA-mediated post-transcriptional gene silencing (PTGS). Main component of the RNA-induced silencing complex (RISC) that binds to a short guide RNA such as microRNA (miRNA) or small interfering RNA (siRNA). RISC uses the mature miRNA or siRNA as a guide for slicer-directed cleavage of homologous mRNAs to repress gene expression. Requires DRB1 for directional loadi…
EMB1144	Chorismate synthase, chloroplastic; Catalyzes the last common step of the biosynthesis of aromatic amino acids, produced via the shikimic acid pathway. (436 aa)
emb1129	Nucleic acid-binding, OB-fold-like protein. (116 aa)
TOR	Serine/threonine-protein kinase TOR; Essential cell growth regulator that controls development from early embryo to seed production. Controls plant growth in environmental stress conditions. Acts through the phosphorylation of downstream effectors that are recruited by the binding partner RAPTOR. Acts by activating transcription, protein synthesis and ribosome biogenesis, and inhibiting mRNA degr…
TIO	Serine/threonine-protein kinase TIO; Plays a role in conventional modes of cytokinesis in meristems and during male gametogenesis but also acts in nonconventional modes of cytokinesis (cellularization) during female gametogenesis. Constitutes a signaling module in association with Kinesin-12 members that is required to support phragmoplast expansion and cell-plate growth in plant cells. (1322 aa)
PARN	Poly(A)-specific ribonuclease PARN; 3'-exoribonuclease that has a preference for poly(A) tails of mRNAs, thereby efficiently degrading poly(A) tails. Exonucleolytic degradation of the poly(A) tail is often the first step in the decay of eukaryotic mRNAs. Essential for early development, possibly by participating in silencing certain maternal mRNAs translationally. May have a pivotal role in stres…
STM	Homeobox protein SHOOT MERISTEMLESS; Required for shoot apical meristem (SAM) formation during embryogenesis. Negatively regulates ASYMMETRIC LEAVES1 (AS1) and ASYMMETRIC LEAVES2 (AS2 or LBD6). Probably binds to the DNA sequence 5'-TGAC-3'. Binds to RNA (By similarity). Belongs to the TALE/KNOX homeobox family. (382 aa)
YDA	Mitogen-activated protein kinase kinase kinase YODA; Functions in a MAP kinase cascade that acts as a molecular switch to regulate the first cell fate decisions in the zygote and the early embryo. Promotes elongation of the zygote and development of its basal daughter cell into the extra-embryonic suspensor. In stomatal development, acts downstream of the LRR receptor TMM, but upstream of the MKK…
GLAUCE	HXXXD-type acyl-transferase family protein. (450 aa)
EMB2813	Probable DNA primase large subunit; DNA primase is the polymerase that synthesizes small RNA primers for the Okazaki fragments made during discontinuous DNA replication; Belongs to the eukaryotic-type primase large subunit family. (454 aa)
KCR1	Very-long-chain 3-oxoacyl-CoA reductase 1; Beta-ketoacyl-coenzyme A reductase required for the elongation of fatty acids precursors of sphingolipids, triacylglycerols, cuticular waxes and suberin. Responsible for the first reduction step in very long-chain fatty acids (VLCFAs) synthesis. Decreased expression of KCR1 (RNAi) leads to plants with fused vegetative and reproductive organs, and abnorma…
POD1	Protein POLLEN DEFECTIVE IN GUIDANCE 1; Probable component of the calreticulin 3 (CRT3) complex, acting probably as a co-chaperone involved in protein retention in the endoplasmic reticulum lumen. Required for micropylar pollen tube guidance. Plays an essential role in cell plate orientation or positioning in early embryo patterning. (624 aa)
AE7	Protein AE7; Central member of the cytosolic iron-sulfur (Fe-S) protein assembly (CIA) pathway. Involved in leaf polarity formation. Promotes leaf adaxial identity. May play a role in the cell cycle progression and is required for cell proliferation. (157 aa)
RPK1	Probable LRR receptor-like serine/threonine-protein kinase RPK1; Involved in the main abscisic acid-mediated (ABA) signaling pathway and in early ABA perception. Together with RPK2, required for pattern formation along the radial axis (e.g. the apical embryonic domain cell types that generate cotyledon primordia), and the apical- basal axis (e.g. differentiation of the basal pole during early emb…
SEC6	Exocyst complex component SEC6; Component of the exocyst complex involved in the docking of exocytic vesicles with fusion sites on the plasma membrane during regulated or polarized secretion. Involved in polarized cell growth and organ morphogenesis. During cytokinesis, involved in cell plate initiation, cell plate maturation and formation of new primary cell wall; Belongs to the SEC6 family. (75…
PIN1	Auxin efflux carrier component 1; Acts as a component of the auxin efflux carrier. Seems to be involved in the basipetal auxin transport. Mediates the formation of auxin gradient which is required to ensure correct organogenesis. Coordinated polar localization of PIN1 is directly regulated by the vesicle trafficking process and apical-basal PIN1 polarity also depends on the phosphorylation of con…
OTP43	Pentatricopeptide repeat-containing protein At1g74900, mitochondrial; Required for the trans-splicing of intron 1 of the mitochondrial nad1 transcript encoding the ND1 subunit of the mitochondrial membrane respiratory chain NADH dehydrogenase (Complex I). (482 aa)
XRN3	5'-3' exoribonuclease 3; Possesses 5'->3' exoribonuclease activity. Acts as an endogenous post-transcriptional gene silencing (PTGS) suppressor. Degrades miRNA-derived loops, excised during miRNA maturation in the nucleus. Required for proper development. Involved in pre-rRNA processing. Involved with XRN2 in the 5'-end exonucleolytic processing of 5.8S and 25S rRNAs. Contributes with XRN2 to pol…
EMB1793	LYR family of Fe/S cluster biogenesis protein; Belongs to the complex I LYR family. (157 aa)
APPR6	Pentatricopeptide repeat-containing protein At1g77360, mitochondrial. (517 aa)
TPS1	Alpha,alpha-trehalose-phosphate synthase [UDP-forming] 1; Required for normal embryo development, vegetative growth and transition to flowering. Regulates embryo growth, cell wall deposition, starch and sucrose degradation, but not cell differentiation. Involved in the regulation of glucose sensing and signaling genes during plant development. (942 aa)
STR1	Thiosulfate/3-mercaptopyruvate sulfurtransferase 1, mitochondrial; Catalyzes the transfer of a sulfur ion from a donor to cyanide or to other thiol compounds. Substrate preference is 3- mercaptopyruvate > thiosulfate. Involved in embryo and seed development. (379 aa)
EMB2217	Pentatricopeptide repeat-containing protein At1g79490, mitochondrial. (836 aa)
PEX2	Peroxisome biogenesis protein 2; Might act directly in a photomorphogenetic pathway negatively regulated by DET1, which is involved in peroxisome assembly and matrix protein import. Could be part of a complex responsible for the monoubiquitination of PEX5. Acts as an E3 ubiquitin-protein ligase. Belongs to the pex2/pex10/pex12 family. (333 aa)
SUS2	Sucrose synthase 2; Sucrose-cleaving enzyme that provides UDP-glucose and fructose for various metabolic pathways. Modulates metabolic homeostasis and directs carbon towards starch synthesis in developing seeds. (807 aa)
emb1427	Gamma-tubulin complex component; Gamma-tubulin complex is necessary for microtubule nucleation at the centrosome; Belongs to the TUBGCP family. (995 aa)
ZAR1	Receptor protein kinase-like protein ZAR1; Receptor protein kinase acting as an integrator for intracellular calcium and heterotrimeric G protein signaling with extracellular signals during early zygote development. Involved in modulating the asymmetric division of zygote and the cell fate determination of its daughter cells. (716 aa)
QPT	Nicotinate-nucleotide pyrophosphorylase [carboxylating], chloroplastic; Involved in the catabolism of quinolinic acid (QA). (348 aa)
EMB3111	Pentatricopeptide repeat-containing protein At2g01390; Belongs to the PPR family. P subfamily. (577 aa)
PIN4	Auxin efflux carrier component 4; Acts as a component of the auxin efflux carrier. Plays a role in generating a sink for auxin into columella cells. Maintains the endogenous auxin gradient, which is essential for correct root patterning. Involved in EXO70A3-regulated gravitropic responses in columella cells and in root system architecture (RSA). (616 aa)
RIE1	E3 ubiquitin protein ligase RIE1; Probable E3 ubiquitin-protein ligase required for embryo development. (359 aa)
TRZ2	tRNase Z TRZ2, chloroplastic; Zinc phosphodiesterase, which displays tRNA 3'-processing endonuclease activity. Involved in tRNA maturation, by removing a 3'- trailer from precursor tRNA. (354 aa)
VPS11	Vacuolar protein-sorting-associated protein 11 homolog; Involved in regulating membrane fusion at the tonoplast and the prevacuolar compartment; Belongs to the VPS11 family. (932 aa)
MCM5	DNA replication licensing factor MCM5; Probable component of the MCM2-7 complex (MCM complex) that may function as a DNA helicase and which is essential to undergo a single round of replication initiation and elongation per cell cycle in eukaryotic cells. (727 aa)
MCM4	DNA replication licensing factor MCM4; Probable component of the MCM2-7 complex (MCM complex) that may function as a DNA helicase and which is essential to undergo a single round of replication initiation and elongation per cell cycle in eukaryotic cells. (847 aa)
emb2444	RNA-binding (RRM/RBD/RNP motifs) family protein. (363 aa)
ALE2	Receptor-like serine/threonine-protein kinase ALE2; Required during the differentiation of the protoderm into shoots epidermis and cuticle; Belongs to the protein kinase superfamily. Ser/Thr protein kinase family. (744 aa)
EMB2001	GTP-binding protein At2g22870. (300 aa)
HCS1	Biotin--[methylcrotonoyl-CoA-carboxylase] ligase; Plays a major role in biotin-dependent carboxylase biotinylation. Catalyzes the addition of biotin to the biotin carboxyl carrier protein (BCCP) subunit of acetyl-CoA carboxylase and can also biotinylate methylcrotonyl-CoA carboxylase. Is responsible for most, if not all, biotin--protein ligase activity in Arabidopsis. Is essential for plant viabi…
PEX10	Peroxisome biogenesis factor 10; Involved in the formation of peroxisomes, lipid bodies and protein bodies. Required for normal-shaped peroxisomes that can physically associate with the outer membrane of the chloroplast envelope. Not involved in beta-oxidation and glyoxylate cycle. Acts as an E3 ubiquitin-protein ligase. Belongs to the pex2/pex10/pex12 family. (381 aa)
GRV2	DnaJ homolog subfamily C GRV2; Required for endosome formation, vacuolar protein sorting and determination of the embryo growth axis. Necessary for the transport of proteins into protein storage vacuoles (PSVs). Participates in vesicle trafficking from the endosome to the central vacuole. Involved in the regulation of shoot phototropism and gravitropism, probably through the positioning of specia…
TIM10	Mitochondrial import inner membrane translocase subunit TIM10; Mitochondrial intermembrane chaperone that participates in the import and insertion of multi-pass transmembrane proteins into the mitochondrial inner membrane. May also be required for the transfer of beta-barrel precursors from the TOM complex to the sorting and assembly machinery (SAM complex) of the outer membrane. Acts as a chaper…
EMB3147	Putative malonyl-CoA:Acyl carrier protein transacylase. (393 aa)
EMB2785	Elongation factor family protein. (671 aa)
INH3	Protein phosphatase 1 regulatory subunit INH3; Inhibitor of protein-phosphatase 1 (PP1). Binds to and inhibits PP1 activity. Required for early embryogenesis progression. (107 aa)
emb1381	Embryo defective 1381. (559 aa)
VCC	GPI inositol-deacylase C, putative (DUF1218). (163 aa)
NMA	Glycoside hydrolase family 28 protein / polygalacturonase (Pectinase) family protein. (664 aa)
WDR55	WD repeat-containing protein 55; Required for male and female gametogenesis, seed development, and embryo and endosperm development at early stages. Involved in the establishment of bilateral symmetry in the transition from the globular to the heart embryo stage. May act in the frame of a CRL4 complex. Required for proper vegetative growth and organization of the adult plant body. May play a role…
RPL18AB	60S ribosomal protein L18a-2; Belongs to the eukaryotic ribosomal protein eL20 family. (178 aa)
PID	Protein kinase PINOID; Serine/threonine-protein kinase involved in the regulation of auxin signaling. Acts as a positive regulator of cellular auxin efflux and regulates organ development by enhancing polar auxin transport. Phosphorylates conserved serine residues in the PIN auxin efflux carriers. Phosphorylation of PIN proteins is required and sufficient for apical-basal PIN polarity that enable…
FIS2	Polycomb group protein FERTILIZATION-INDEPENDENT SEED 2; Polycomb group (PcG) protein. PcG proteins act by forming multiprotein complexes, which are required to maintain the transcriptionally repressive state of homeotic genes throughout development. PcG proteins are not required to initiate repression, but to maintain it during later stages of development. They probably act via the methylation o…
HISN3	Phosphoribosylformimino-5-aminoimidazole carboxamide ribotide isomerase. (304 aa)
ORC2	Origin of replication complex subunit 2; Essential protein. Component of the origin recognition complex (ORC) that binds origins of replication. DNA- binding is ATP-dependent, however specific DNA sequences that define origins of replication have not been identified so far. ORC is required to assemble the pre-replication complex necessary to initiate DNA replication (By similarity). (363 aa)
VCL1	Protein VACUOLELESS1; Required for vacuole biogenesis and vacuole enlargment in dividing and expanding cells. Involved in the docking or fusion of prevacuolar vesicles. Important for the function of both male and female gametophytes, but is not essential for the germination and development of pollen. (858 aa)
PECT1	Ethanolamine-phosphate cytidylyltransferase; Plays an important role in the biosynthesis of the phospholipid phosphatidylethanolamine. Catalyzes the formation of CDP- ethanolamine. Essential for early embryonic development. Belongs to the cytidylyltransferase family. (421 aa)
EMB2765	P-loop containing nucleoside triphosphate hydrolases superfamily protein. (1509 aa)
CYT1	Mannose-1-phosphate guanylyltransferase 1; Catalyzes a reaction of the Smirnoff-Wheeler pathway, the major route to ascorbate biosynthesis in plants. Plays an essential role in plant growth and development and cell-wall architecture. Provides GDP-mannose, used for cell wall carbohydrate biosynthesis, protein N-glycosylation, as well as for the biosynthesis of the antioxidant ascorbate. (361 aa)
BIO2	Biotin synthase, mitochondrial. (378 aa)
EMB2777	Sas10/U3 ribonucleoprotein (Utp) family protein. (654 aa)
COX10	Protoheme IX farnesyltransferase, mitochondrial; Converts protoheme IX and farnesyl diphosphate to heme O. (431 aa)
emb1067	RNA 2'-phosphotransferase, Tpt1 / KptA family. (289 aa)
SWC4	SWR1-complex protein 4; Component of the SWR1 complex which mediates the ATP- dependent exchange of histone H2A for the H2A variant HZT1 leading to transcriptional regulation of selected genes by chromatin remodeling. Component of the NuA4 histone acetyltransferase complex which is involved in transcriptional activation of selected genes principally by acetylation of nucleosomal histone H4 and H2…
SWI3A	SWI/SNF complex subunit SWI3A; Component of a multiprotein complex equivalent of the SWI/SNF complex, an ATP-dependent chromatin-remodeling complex, which is required for the positive and negative regulation of gene expression of a large number of genes. It changes chromatin structure by altering DNA-histone contacts within a nucleosome, leading eventually to a change in nucleosome position, thus…
ATR3	NADPH-dependent diflavin oxidoreductase 1; Component of the cytosolic iron-sulfur (Fe-S) protein assembly (CIA) machinery. Required for the maturation of extramitochondrial Fe-S proteins. Part of an electron transfer chain functioning in an early step of cytosolic Fe-S biogenesis. Transfers electrons from NADPH to the Fe-S cluster of the anamorsin/DRE2 homolog (By similarity). Catalyzes the NADP-…
PEX12	Peroxisome biogenesis protein 12; Required for peroxisome biogenesis and for PTS1- and PTS2- dependent protein import into peroxisomes. Essential for the peroxisomal targeting of PEX7. Required for the export/release of receptors on the peroxisome membrane. Acts as an E3 ubiquitin-protein ligase involved in monoubiquitination of PEX5. (393 aa)
CLPS3	Protein CLP1 homolog; Required for endonucleolytic cleavage during polyadenylation- dependent pre-mRNA 3'-end formation (By similarity). Functions in gametophyte, embryo and postembryotic development. Belongs to the Clp1 family. Clp1 subfamily. (444 aa)
EMB3004	Bifunctional 3-dehydroquinate dehydratase/shikimate dehydrogenase, chloroplastic; In the C-terminal section; belongs to the shikimate dehydrogenase family. (603 aa)
emb1974	NHL domain-containing protein. (774 aa)
ADT2	Arogenate dehydratase/prephenate dehydratase 2, chloroplastic; Converts the prephenate produced from the shikimate- chorismate pathway into phenylalanine. (381 aa)
HCC1	Protein SCO1 homolog 1, mitochondrial; Thought to play a role in cellular copper homeostasis, mitochondrial redox signaling or insertion of copper into the active site of COX. Plays an essential role in embryo development. Belongs to the SCO1/2 family. (334 aa)
OPS	Protein OCTOPUS; Potentiates primary root protophloem differentiation. Required, together with VCC, for embryo provasculature development and cotyledon vascular complexity. Regulates roots architecture. Mediates the recruitment of ASK7/BIN2 to the plasma membrane. (685 aa)
APEM9	Protein APEM9; Involved in peroxisome biogenesis and matrix protein import. Required for pollen maturation and in vivo germination via its role in peroxisomal function, which partially involves jasmonic acid biosynthesis. Transported to peroxisomes via the interaction with PEX19-1. Required for peroxisomal protein import by acting as an anchoring protein for the AAA ATPase complex, which consists…
EMB2769	Cwf15 / Cwc15 cell cycle control family protein. (230 aa)
GRXS15	Monothiol glutaredoxin-S15, mitochondrial; May only reduce GSH-thiol disulfides, but not protein disulfides. Participates probably to the maturation of iron-sulfur proteins and to the regulation of the redox state of the BOLA proteins. Belongs to the glutaredoxin family. CGFS subfamily. (169 aa)
APUM24	Pumilio homolog 24; Sequence-specific RNA-binding protein that regulates translation and mRNA stability by binding the 3'-UTR of target mRNAs. (641 aa)
VPS9A	Vacuolar protein sorting-associated protein 9A; Functions as guanine nucleotide exchange factor (GEF) for Rab small GTPases. Activates specifically RABF1, RABF2A and RABF2B proteins. Required for early stages of embryogenesis, cytokinesis, embryogenesis, and organ development. Is essential for the establishment or maintenance of the polar localization of the auxin efflux carrier PIN1. (520 aa)
TTN9	Titan9. (282 aa)
FIE	Polycomb group protein FERTILIZATION-INDEPENDENT ENDOSPERM; Polycomb group (PcG) protein. PcG proteins act by forming multiprotein complexes, which are required to maintain the transcriptionally repressive state of homeotic genes throughout development. PcG proteins are not required to initiate repression, but to maintain it during later stages of development. They probably act via the methylatio…
RSY3	Adenine nucleotide alpha hydrolases-like superfamily protein. (660 aa)
FUS3	B3 domain-containing transcription factor FUS3; Transcription regulator involved in gene regulation during late embryogenesis. Its expression to the epidermis is sufficient to control foliar organ identity by regulating positively the synthesis abscisic acid (ABA) and negatively gibberellin production. Negatively regulates TTG1 in the embryo. Positively regulates the abundance of the ABI3 protein…
RST1	Protein RST1; Involved in cuticular wax formation. Required for the synthesis of alkanes from wax precursors. May play a role in acyl-CoA reduction to aldehydes. (1841 aa)
EMB2423	Embryo defective 2423. (1027 aa)
EMB2261	Pentatricopeptide repeat-containing protein At3g49170, chloroplastic; May play a role in embryogenesis. Belongs to the PPR family. PCMP-H subfamily. (850 aa)
EMB1796	Pentatricopeptide repeat-containing protein At3g49240, mitochondrial; May play a role in embryogenesis. Belongs to the PPR family. P subfamily. (629 aa)
FK	Delta(14)-sterol reductase; Reduces the C14=C15 double bond of 4,4-dimethyl-cholesta- 8,14,24-trienol to produce 4,4-dimethyl-cholesta-8,24-dienol. Required for cell division and expansion and is involved in proper organization of the embryo. (369 aa)
PAS1	Peptidyl-prolyl cis-trans isomerase PASTICCINO1; PPIases accelerate the folding of proteins. It catalyzes the cis-trans isomerization of proline imidic peptide bonds in oligopeptides (By similarity). Essential protein regulating cell division, adhesion and elongation throughout the plant development and embryogenesis. Required for the spatial organization of apical meristems. Involved in the horm…
FIP37	FKBP12-interacting protein of 37 kDa; Probable regulatory subunit of the N6-methyltransferase complex, a multiprotein complex that mediates N6-methyladenosine (m6A) methylation at the 5'-[AG]GAC-3' consensus sites of some mRNAs. Associates with MTA, MTB, VIR and HAKAI to form the m6A writer complex which is essential for adenosine methylation at specific mRNA sequences. N6- methyladenosine (m6A) …
WRI1	Ethylene-responsive transcription factor WRI1; May be involved in the regulation of gene expression by stress factors and by components of stress signal transduction pathways (By similarity). Transcriptional activator involved in the activation of a subset of sugar-responsive genes and the control of carbon flow from sucrose import to oil accumulation in developing seeds. Binds to the GCC-box pat…
emb1967	Forkhead-associated (FHA) domain-containing protein. (702 aa)
FBL17	F-box/LRR-repeat protein 17; Essential protein for male fertility. Component of the SCF(ASK-cullin-F-box) E3 ubiquitin ligase complex SCF(FBL17), which mediates the ubiquitination and subsequent proteasomal degradation of target proteins. Enables the switch in cell cycle control leading to male germ cell lineage formation from microspores after meiosis. Targets CDKA-1 inhibitors the degradation s…
RBL	Noc2p family. (594 aa)
NAGK	Acetylglutamate kinase, chloroplastic; Involved in the arginine biosynthetic pathway via the intermediate compound ornithine; Belongs to the acetylglutamate kinase family. ArgB subfamily. (347 aa)
ARP7	Actin-related protein 7; Essential protein required during embryogenesis and all plant development stages, probably through a chromatin-mediated regulation of gene expression; Belongs to the actin family. Plant ARP7 subfamily. (363 aa)
FH	Frataxin, mitochondrial; Promotes the biosynthesis of heme as well as the assembly and repair of iron-sulfur clusters by delivering Fe(2+) to proteins involved in these pathways. May play a role in the protection against iron-catalyzed oxidative stress through its ability to catalyze the oxidation of Fe(2+) to Fe(3+). May be able to store large amounts of the metal in the form of a ferrihydrite m…
YAO	U3 snoRNP-associated protein-like YAO; Component of a nucleolar small nuclear ribonucleoprotein particle (snoRNP) thought to participate in the processing and modification of pre-ribosomal RNA (By similarity). Essential for embryogenesis. Plays a critical role in embryo sac development and gametic cell fate. Required for the correct positioning of the first division plane of zygote. May function …
PCN	WD repeat-containing protein PCN; Involved in auxin signaling pathway. Required for embryo development and meristem organization. Functions in the auxin pathway, integrating auxin signaling in the organization and maintenance of the shoot apical meristem (SAM) and root apical meristem (RAM). (815 aa)
NAR1	Protein NAR1; Essential component of the cytosolic iron-sulfur (Fe-S) protein assembly (CIA) machinery. Required for the maturation of extramitochondrial Fe/S proteins (By similarity). Required for expression of the imprinted FWA gene, for seed development and is involved in the oxidative stress response in vegetative tissues. Involved in the regulation of cell size, ploidy and cell cycle progres…
EMB1025	Pentatricopeptide repeat-containing protein At4g20090; May play a role in embryogenesis. (660 aa)
APC4	Anaphase-promoting complex subunit 4; Component of the anaphase promoting complex/cyclosome (APC/C), a cell cycle-regulated E3 ubiquitin-protein ligase complex that controls progression through mitosis and the G1 phase of the cell cycle. The APC/C complex controls several key steps in the cell cycle by mediating ubiquitination and subsequent degradation of target proteins such as cyclins. The APC…
QQT2	GPN-loop GTPase QQT2; Small GTPase that is essential for the correct formation of the tangential divisions in early embryos. Associates with microtubule during mitosis and may function in the positioning of the division plane. May participate in the patterning of the early embryo at the octant-dermatogen transition. (379 aa)
TIC32	Short-chain dehydrogenase TIC 32, chloroplastic; Involved in protein precursor import into chloroplasts. Part of the redox regulon consisting of TIC32, TIC 55 and TIC62. Belongs to the short-chain dehydrogenases/reductases (SDR) family. (322 aa)
PPT1	Phosphoenolpyruvate/phosphate translocator 1, chloroplastic; Phosphoenolpyruvate/phosphate translocator that transports phosphoenolpyruvate (PEP), 2-phosphoglycerate, 3-phosphoglycerate and dihydroxyacetone phosphate. Imports PEP to the chloroplast stroma as one substrate of the shikimate pathway, from which aromatic amino acids and a variety of secondary products derive. Required for correct lea…
EMB140	EMBRYO DEFECTIVE 140. (817 aa)
TTL	TITAN-like protein; Key regulator for endosperm and embryo nuclear divisions. (421 aa)
EMB1027	Arginine--tRNA ligase, chloroplastic/mitochondrial; Forms part of a macromolecular complex that catalyzes the attachment of specific amino acids to cognate tRNAs during protein synthesis; Belongs to the class-I aminoacyl-tRNA synthetase family. (642 aa)
LRE	GPI-anchored protein LORELEI; Female gametophyte-specific component of the signaling pathway required for fertilization. Required for reception of the pollen tube by the female gametophyte. Acts specifically at the synergid cell surface for pollen tube reception. Plays a role in double fertilization and early seed development. Component of the FER-regulated Rho GTPase signaling complex. Acts as a…
HISN4	Imidazole glycerol phosphate synthase hisHF, chloroplastic; IGPS catalyzes the conversion of PRFAR and glutamine to IGP, AICAR and glutamate. The glutaminase domain produces the ammonia necessary for the cyclase domain to produce IGP and AICAR from PRFAR. The ammonia is channeled to the active site of the cyclase domain. (592 aa)
EMB2788	Ribosome 60S biogenesis amino-terminal protein. (2574 aa)
EMB2752	Uncharacterized protein At4g29660. (103 aa)
DCAF1	DDB1- and CUL4-associated factor homolog 1; Component of the CUL4-RBX1-DDB1-DCAF1 E3 ubiquitin-protein ligase complex, DCAF1 may function as the substrate recognition module within this complex. Appears to be required for plant embryogenesis and to affect several other developmental processes including leaf, shoot, and flower development; Belongs to the VPRBP/DCAF1 family. (1883 aa)
CTF7	Protein CHROMOSOME TRANSMISSION FIDELITY 7; Acetyltransferase required for the establishment of sister chromatid cohesion. Involved in preservation of genome integrity and meiosis. Required for DNA repair and for the regulation of chromosome segregation during mitotic cell division. Knock-down mutants are extremely dwarf. (345 aa)
DBR1	Lariat debranching enzyme; Cleaves the 2'-5' phosphodiester linkage at the branch point of lariat intron pre-mRNAs after splicing and converts them into linear molecules that are subsequently degraded. It thereby facilitates ribonucleotide turnover. It may also participate in retrovirus replication via an RNA lariat intermediate in cDNA synthesis. Plays en essential role during embryogenesis. (41…
LA1	Protein LAZY 1; Involved in the regulation of shoot gravitropism. Involved in the regulation of inflorescence branch angle. Belongs to the LAZY family. (358 aa)
APM1	Aminopeptidase M1; Metallopeptidase that binds to the auxin transport inhibitor N-1-naphthylphthalamic acid (NPA). Required for embryonic and seedling development as well as cell cycle progression. Homodimerization is required to proper localization and activity. May play a negative role in the regulation of PIN auxin transport proteins. (879 aa)
RPD1	Protein ROOT PRIMORDIUM DEFECTIVE 1; Involved in pre-arranging the maintenance of the active cell proliferation during root primordium development. Does not seem to be involved in cell cycle progression. (409 aa)
AGD2	Probable aldo-keto reductase 2; Belongs to the aldo/keto reductase family. Aldo/keto reductase 13 subfamily. (346 aa)
EMB2758	Pentatricopeptide repeat-containing protein At4g33990; Belongs to the PPR family. PCMP-H subfamily. (823 aa)
PGDH1	D-3-phosphoglycerate dehydrogenase 1, chloroplastic; Involved in the plastidial phosphorylated pathway of serine biosynthesis (PPSB). Required for mature pollen development. (603 aa)
PTF2	Plant-specific TFIIB-related protein PTF2; Plant-specific TFIIB-related protein that plays important roles in pollen germination and embryogenesis, possibly by regulating gene expression through interaction with TBP2 and the subunits of RNA polymerases. Binds double-stranded DNA in vitro. (527 aa)
ROPGEF1	Rop guanine nucleotide exchange factor 1; Guanine-nucleotide exchange factor (GEF) that acts as an activator of Rop (Rho of plants) GTPases by promoting the exchange of GDP for GTP. Acts downstream of PRK2 in the control of polarized pollen tube growth by activating ARAC11/ROP1. In association with ROPGEF4, acts as specific regulator of ARAC10/ROP11 function in ABA-mediated stomatal closure. May …
IYO	Transcriptional elongation regulator MINIYO; Positive regulator of transcriptional elongation that is essential for cells to initiate differentiation. Interacts with RNA polymerase II and the Elongator complex and is required to sustain global levels of transcriptional elongation activity, specifically in differentiating tissues; Belongs to the RPAP1 family. (1465 aa)
DME	Transcriptional activator DEMETER; Transcriptional activator involved in gene imprinting. Catalyzes the release of 5-methylcytosine (5-meC) from DNA by a glycosylase/lyase mechanism. Allows the expression of the maternal copy of the imprinted MEA gene before fertilization, possibly by antagonizing or suppressing DNA methylation on target promoter. Probably acts by nicking the MEA promoter. Requir…
VPS36	Vacuolar protein sorting-associated protein 36; Component of the ESCRT-II complex (endosomal sorting complex required for transport II), which is required for multivesicular body (MVB) formation and sorting of endosomal cargo proteins into MVBs. The ESCRT-II complex is probably involved in the recruitment of the ESCRT- III complex (By similarity); Belongs to the VPS36 family. (440 aa)
emb2735	Embryo defective 2735. (162 aa)
SYP132	Syntaxin-132; Vesicle trafficking protein that functions in the secretory pathway; Belongs to the syntaxin family. (304 aa)
BIM1	Transcription factor BIM1; Positive brassinosteroid-signaling protein. Transcription factor that bind specifically to the DNA sequence 5'-CANNTG-3'(E box). Can bind individually to the promoter as a homodimer or synergistically as a heterodimer with BZR2/BES1. Does not itself activate transcription but enhances BZR2/BES1-mediated target gene activation. (529 aa)
HISN6A	Histidinol-phosphate aminotransferase 1, chloroplastic. (417 aa)
PAS2	Very-long-chain (3R)-3-hydroxyacyl-CoA dehydratase PASTICCINO 2; Catalyzes the third of the four reactions of the long-chain fatty acids elongation cycle. This endoplasmic reticulum-bound enzymatic process, allows the addition of two carbons to the chain of long- and very long-chain fatty acids/VLCFAs per cycle. This enzyme catalyzes the dehydration of the 3-hydroxyacyl-CoA intermediate into tran…
TRS120	Trafficking protein particle complex II-specific subunit 120 homolog; Specific subunit of the TRAPP II complex, a highly conserved vesicle tethering complex that is required for the proper transport of proteins in post-Golgi trafficking pathways to the growing cell plate in mitotic active cells. Required for the polarized and selective transport of PIN2 and probably PIN1 to the plasma membrane. N…
EMB3135	Harpin-induced protein. (287 aa)
FY	Flowering time control protein FY; Plays a role in the regulation of flowering time in the autonomous flowering pathway by decreasing FLOWERING LOCUS C mRNA levels. Required for the negative autoregulation of FCA expression. Acts probably as an RNA 3' end-processing factor. Required for growth and development in plants. (647 aa)
SMT1	Cycloartenol-C-24-methyltransferase; Catalyzes the methyl transfer from S-adenosyl-methionine to the C-24 of cycloartenol to form 24-methylene cycloartenol; Belongs to the class I-like SAM-binding methyltransferase superfamily. Erg6/SMT family. (336 aa)
NAA10	N-terminal acetyltransferase A complex catalytic subunit NAA10; Catalytic subunit of the NatA N-alpha-acetyltransferase complex. Required for male gametocyte development, embryogenesis, suspensor development and the formation of the quiescent center (QC) in the root meristem. Involved in plant immunity through the regulation of SNC1 and RPM1 stability. (192 aa)
AO	L-aspartate oxidase, chloroplastic; Catalyzes the oxidation of L-aspartate to iminoaspartate. Can complement nadB-deficient E.coli mutant. Plays a role in stomatal immunity; Belongs to the FAD-dependent oxidoreductase 2 family. NadB subfamily. (651 aa)
APTG1	Mannosyltransferase. (548 aa)
TOZ	Transducin family protein / WD-40 repeat family protein. (876 aa)
OEP80	Outer envelope protein 80, chloroplastic; Plays an essential role during early stages of plastid development; Belongs to the OEP80 (TC 1.B.33.2) family. (732 aa)
emb2734	ARM repeat superfamily protein. (1116 aa)
emb1379	Embryo defective 1379. (312 aa)
FC1	Ferrochelatase-1, chloroplastic/mitochondrial; Catalyzes the last step of heme biosynthesis by inserting ferrous iron into protoporphyrin IX to produce protoheme. Produces heme for photosynthetic cytochromes, but does not seem to be involved in stress responses. May be involved in wound-induced supply of heme to defensive hemoproteins outside plastids. Regulates the expression of photosynthesis-a…
EMB1467	NADH dehydrogenase [ubiquinone] iron-sulfur protein 1, mitochondrial; Core subunit of the mitochondrial membrane respiratory chain NADH dehydrogenase (Complex I) that is believed to belong to the minimal assembly required for catalysis. Complex I functions in the transfer of electrons from NADH to the respiratory chain. The immediate electron acceptor for the enzyme is believed to be ubiquinone (…
EMB2656	ARM repeat superfamily protein. (1051 aa)
EMB2744	Pentatricopeptide repeat-containing protein At5g39680; Belongs to the PPR family. PCMP-H subfamily. (710 aa)
EMB2745	Pentatricopeptide repeat-containing protein At5g39710; Belongs to the PPR family. P subfamily. (747 aa)
SPP	Signal peptide peptidase; Intramembrane-cleaving aspartic protease (I-CLiP) that cleaves type II membrane signal peptides in the hydrophobic plane of the membrane (By similarity). Catalyzes intramembrane proteolysis of some signal peptides after they have been cleaved from a preprotein, resulting in the release of the fragment from the ER membrane into the cytoplasm (By similarity). Plays a criti…
MCM6	DNA replication licensing factor MCM6; Probable component of the MCM2-7 complex (MCM complex) that may function as a DNA helicase and which is essential to undergo a single round of replication initiation and elongation per cell cycle in eukaryotic cells. (831 aa)
CUL4	Cullin-4; Component of the CUL4-RBX1-CDD (COP10-DDB1a-DET1) E3 ubiquitin-protein ligase complex which mediates the ubiquitination and subsequent proteasomal degradation of target proteins. Participates in the CDD complex to light-mediated control of development. May repress photomorphogenesis through enhancing COP1 E3 ubiquitin-protein ligase activity. Acts together with the CUL4-DDB1-COP1-SPA E3…
MCM3	DNA replication licensing factor MCM3; Probable component of the MCM2-7 complex (MCM complex) that may function as a DNA helicase and which is essential to undergo a single round of replication initiation and elongation per cell cycle in eukaryotic cells. (776 aa)
SMC4	Structural maintenance of chromosomes protein 4; Central component of the condensin complex, a complex required for conversion of interphase chromatin into mitotic-like condense chromosomes. The condensin complex probably introduces positive supercoils into relaxed DNA in the presence of type I topoisomerases and converts nicked DNA into positive knotted forms in the presence of type II topoisome…
XRI1	Protein XRI1; Required for mitotic division of the generative cell nucleus and the development of mature tricellular pollen grains, and for male and female meiosis. (300 aa)
KOR	Endoglucanase 25; Required for cellulose microfibrils formation. Involved in cell wall assembly during cell elongation and cell plate maturation in cytokinesis. Required for secondary cell wall formation in the developing xylem. May cycle through different intracellular compartments, including plasma membrane. (621 aa)
emb1441	Zinc knuckle (CCHC-type) family protein. (1080 aa)
QS	Quinolinate synthase, chloroplastic; Catalyzes the condensation of iminoaspartate with dihydroxyacetone phosphate to form quinolinate. Can complement nadA- deficient E.coli mutant. Essential for the de novo synthesis of NAD. Participates also in cysteine desulfurization mediated by NFS2. Can activate the cysteine desulfurase activity of NFS2 in vitro. (718 aa)
NBP35	Cytosolic Fe-S cluster assembly factor NBP35; Component of the cytosolic iron-sulfur (Fe-S) protein assembly (CIA) machinery. Required for maturation of extramitochondrial Fe-S proteins. Functions as Fe-S scaffold, mediating the de novo assembly of an Fe-S cluster and its transfer to target apoproteins. Essential for embryo development. (350 aa)
SCC4	Sister chromatid cohesion protein SCC4; Essential protein required for cell fate determination during embryogenesis. Involved in sister chromatid cohesion. Forms a complex with SCC2, which is required for the association of the cohesin complex with chromosomes. (726 aa)
PKP1	Plastidial pyruvate kinase 1, chloroplastic; Required for plastidial pyruvate kinase activity. Involved in seed oil accumulation, embryo development and seed storage compounds mobilization upon germination. (596 aa)
BOB1	Protein BOBBER 1; Small heat shock protein required for the establishment of auxin gradients and for patterning of the apical domain of the embryo. Involved in the specification of the cotyledon primordia. Also required for normal inflorescence and floral meristem function, normal developmental patterning and thermotolerance. Acts as a molecular chaperone. (304 aa)
GPT1	Glucose-6-phosphate/phosphate translocator 1, chloroplastic; Glucose 6-phosphate (Glc6P) transporter. Transports also inorganic phosphate, 3-phosphoglycerate, triose phosphates and, to a leser extent, phosphoenolpyruvate. Responsible for the transport of Glc6P into plastids of heterotrophic tissues where it can be used as a carbon source for starch biosynthesis, as substrate for fatty acid biosyn…
GEX1	Protein GAMETE EXPRESSED 1; Has a dual function during gametophyte development and early embryogenesis. Required for correct pollen maturation. (593 aa)
EMB2731	ER membrane protein complex subunit 8/9 homolog; Belongs to the EMC8/EMC9 family. (208 aa)
EMB1789	Zinc finger CCCH domain-containing protein 65; Possesses RNA-binding and ribonuclease activities in vitro. (675 aa)
MSI1	Histone-binding protein MSI1; Core histone-binding subunit that may target chromatin assembly factors, chromatin remodeling factors and histone deacetylases to their histone substrates in a manner that is regulated by nucleosomal DNA. Component of several complexes which regulate chromatin metabolism. These include the chromatin assembly factor 1 (CAF-1) complex, which is required for chromatin a…
emb1692	Ubiquitin carboxyl-terminal hydrolase family protein. (494 aa)
TOP3A	DNA topoisomerase 3-alpha; Releases the supercoiling and torsional tension of DNA introduced during the DNA replication and transcription by transiently cleaving and rejoining one strand of the DNA duplex. Introduces a single-strand break via transesterification at a target site in duplex DNA. The scissile phosphodiester is attacked by the catalytic tyrosine of the enzyme, resulting in the format…
RPS6A	40S ribosomal protein S6-1; May play an important role in controlling cell growth and proliferation through the selective translation of particular classes of mRNA. (250 aa)
APC1	Anaphase-promoting complex subunit 1; Component of the anaphase promoting complex/cyclosome (APC/C), a cell cycle-regulated E3 ubiquitin-protein ligase complex that controls progression through mitosis and the G1 phase of the cell cycle. The APC/C complex controls several key steps in the cell cycle by mediating ubiquitination and subsequent degradation of target proteins such as cyclins. The APC…
APC2	Anaphase-promoting complex subunit 2; Component of the anaphase promoting complex/cyclosome (APC/C), a cell cycle-regulated E3 ubiquitin-protein ligase complex that controls progression through mitosis and the G1 phase of the cell cycle. The APC/C complex controls several key steps in the cell cycle by mediating ubiquitination and subsequent degradation of target proteins such as cyclins. The APC…
FPS1	Farnesyl pyrophosphate synthase 1, mitochondrial; Catalyzes the sequential condensation of isopentenyl pyrophosphate with the allylic pyrophosphates, dimethylallyl pyrophosphate, and then with the resultant geranylpyrophosphate to the ultimate product farnesyl pyrophosphate. (384 aa)
FPS2	Farnesyl pyrophosphate synthase 2; Catalyzes the sequential condensation of isopentenyl pyrophosphate with the allylic pyrophosphates, dimethylallyl pyrophosphate, and then with the resultant geranylpyrophosphate to the ultimate product farnesyl pyrophosphate; Belongs to the FPP/GGPP synthase family. (342 aa)
CAC2	Biotin carboxylase, chloroplastic; This protein is a component of the acetyl coenzyme A carboxylase complex; first, biotin carboxylase catalyzes the carboxylation of the carrier protein and then the transcarboxylase transfers the carboxyl group to form malonyl-CoA. (537 aa)
AIH	Agmatine deiminase; Mediates the hydrolysis of agmatine into N- carbamoylputrescine in the arginine decarboxylase (ADC) pathway of putrescine biosynthesis, a basic polyamine. (383 aa)
AKRP	Ankyrin repeat domain-containing protein, chloroplastic; Involved in the initial differentiation of the proplastid during the embryo development and in plastid differentiation linked to cell differentiation, morphogenesis and organogenesis during the plant life cycle. (435 aa)
AMPD	AMP deaminase; AMP deaminase plays a critical role in energy metabolism. Essential for the transition from zygote to embryo. (839 aa)
APC10	Anaphase-promoting complex subunit 10; Component of the anaphase promoting complex/cyclosome (APC/C), a cell cycle-regulated E3 ubiquitin-protein ligase complex that controls progression through mitosis and the G1 phase of the cell cycle. The APC/C complex controls several key steps in the cell cycle by mediating the ubiquitination and subsequent degradation of target proteins such as cyclins. Th…
APO2	APO protein 2, chloroplastic; May be involved in the stable assembly of several 4Fe-4S cluster-containing complexes of chloroplasts; Belongs to the APO family. (440 aa)
ARL2	ADP-ribosylation factor-like protein 2; Has a role in the cofactor-dependent pathway of microtubule biogenesis. Not essential for cell viability. May play a regulatory role in sequestring TFCD; Belongs to the small GTPase superfamily. Arf family. (185 aa)
ARP1	60S ribosomal protein L3-1; Belongs to the universal ribosomal protein uL3 family. (389 aa)
BHLH95	Transcription factor bHLH95; Transcription factor that controls embryo growth. Regulates endosperm breakdown and embryonic epidermal development. Regulates the expression of SBT2.4/ALE1. Involved in embryonic cuticle formation upstream of SBT2.4/ALE1. Does not seem to be a general regulator of endosperm patterning. May control specific signaling pathways that coordinate embryo invasion and breakd…
BIO3-BIO1	Bifunctional dethiobiotin synthetase/7,8-diamino-pelargonic acid aminotransferase, mitochondrial; Bifunctional enzyme that catalyzes two different reactions involved in the biotin biosynthesis. Catalyzes the transfer of the alpha-amino group from S- adenosyl-L-methionine (SAM) to 7-keto-8-aminopelargonic acid (KAPA) to form 7,8-diaminopelargonic acid (DAPA). It is the only animotransferase known …
BRR2A	DExH-box ATP-dependent RNA helicase DExH12; RNA helicase that plays an essential role in pre-mRNA splicing as component of the U5 snRNP and U4/U6-U5 tri-snRNP complexes. Involved in spliceosome assembly, activation and disassembly. (2171 aa)
BT1-2	Adenine nucleotide transporter BT1, chloroplastic/mitochondrial; Probable mitochondrial adenylate carrier that catalyzes the transport of ATP, ADP and AMP, but not ADP-glucose. Recombinant BT1 shows a unidirectional mode of transport in intact E.coli cells. May function as a plastidial nucleotide uniport carrier required to export newly synthesized adenylates into the cytosol. May be involved in …
BTS	Zinc finger protein BRUTUS; Essential protein. Negatively regulates the response to iron deficiency and thus contributes to iron homeostasis. Exhibits E3 ubiquitin-protein ligase activity in vitro. Plays a role in root growth, rhizosphere acidification, and iron reductase activity in response to iron deprivation. Facilitates 26S proteasome-mediated degradation of PYEL proteins in the absence of i…
CAF2	CRS2-associated factor 2, chloroplastic; Essential protein required for the splicing of group IIB introns in chloroplasts. Forms splicing particles with CRS2. Interacts with RNA and confers intron specificity of the splicing particles. (564 aa)
CAPH	Condensin complex subunit 2; Regulatory subunit of the condensin complex, a complex required for conversion of interphase chromatin into mitotic-like condense chromosomes. The condensin complex probably introduces positive supercoils into relaxed DNA in the presence of type I topoisomerases and converts nicked DNA into positive knotted forms in the presence of type II topoisomerases (By similarit…
CFM2	CRM-domain containing factor CFM2, chloroplastic; Binds specific group II introns in chloroplasts and facilitates their splicing. Acts on both subgroup IIA and subgroup IIB introns. The substrates of the subgroup IIB also require the CRM domain proteins CAF1 or CAF2, with a simultaneous binding of CFM2 and CAF1 or CAF2. Can bind to and promote the splicing of the single group I intron in chloropl…
CIA1	Protein CIA1; Essential component of the cytosolic iron-sulfur (Fe-S) protein assembly (CIA) machinery. Required for the maturation of extramitochondrial Fe/S proteins. (352 aa)
CLPP5	ATP-dependent Clp protease proteolytic subunit 5, chloroplastic; Cleaves peptides in various proteins in a process that requires ATP hydrolysis. Has a chymotrypsin-like activity. Plays a major role in the degradation of misfolded proteins (By similarity). Belongs to the peptidase S14 family. (298 aa)
CLPR2	ATP-dependent Clp protease proteolytic subunit-related protein 2, chloroplastic; Required for chloroplast development and integrity. Involved in the regulation of plastoglobules formation. Belongs to the peptidase S14 family. (279 aa)
CPEFG	Elongation factor G, chloroplastic; Chloroplast-localized elongation factor EF-G involved in protein synthesis in plastids. Catalyzes the GTP-dependent ribosomal translocation step during translation elongation. During this step, the ribosome changes from the pre-translocational (PRE) to the post- translocational (POST) state as the newly formed A-site-bound peptidyl- tRNA and P-site-bound deacyl…
CPN60A1	Chaperonin 60 subunit alpha 1, chloroplastic; Binds RuBisCO small and large subunits and is implicated in the assembly of the enzyme oligomer. Involved in protein assisted folding. Required for proper chloroplast development. (586 aa)
CUL1	Cullin-1; Involved in ubiquitination and subsequent proteasomal degradation of target proteins. Regulator of mitotic processes which plays a role during gametogenesis and embryogenesis. Together with SKP1, RBX1 and a F-box protein, it forms a SCF complex. The functional specificity of this complex depends of the type of F-box protein. SCF(UFO) is implicated in floral organ development. SCF(TIR1) …
CUV	Pre-mRNA-splicing factor ATP-dependent RNA helicase DEAH7; Involved in pre-mRNA splicing by mediating structural transitions of the spliceosome during the catalytic step. Facilitates expression of genes involved in auxin-mediated development including male-gametophyte transmission, apical-basal patterning of embryonic and gynoecium development, stamen development, phyllotactic flower positioning,…
CYP51G1	Sterol 14-demethylase; Involved in sterol biosynthesis. Catalyzes the 14-alpha demethylation of obtusifoliol to 4 alpha-methyl-5 alpha-ergosta- 8,14,24(28)-trien-3 beta-ol. (488 aa)
DCL1	Endoribonuclease Dicer homolog 1; Ribonuclease (RNase) III involved in RNA-mediated post- transcriptional gene silencing (PTGS). Functions in the microRNAs (miRNAs) biogenesis pathway by cleaving primary miRNAs (pri-miRNAs) and precursor miRNAs (pre-miRNAs). Functions with DRB1/HYL1 and SERRATE proteins for accurate pri-miRNAs to miRNAs processing. Indirectly involved in the production of trans-a…
DCR	BAHD acyltransferase DCR; Required for incorporation of 9(10),16-dihydroxy-hexadecanoic acid into cutin. (484 aa)
DEK1	Calpain-type cysteine protease DEK1; Essential protease involved in epiderm development. Required for aleurone cell development in the endosperm probably by maintaining and restricting the aleurone and embryonic epidermal L1 cell-layer fates as well as meristems organization. Involved in the maintenance of adaxial/abaxial axis information in developing leaves, probably by regulating cell prolifer…
DG1	Pentatricopeptide repeat-containing protein At5g67570, chloroplastic; Involved in the regulation of early chloroplast development and chloroplast gene expression in a SIGF-dependent manner. Belongs to the PPR family. P subfamily. (798 aa)
DGAT1	Diacylglycerol O-acyltransferase 1; Major contributor to triacylglycerol (TAG) synthesis and oil accumulation in seeds. Catalyzes the acylation of the sn-3 hydroxy group of sn-1,2-diacylglycerol using acyl-CoA. Can use palmitoyl-CoA and oleoyl-CoA as substrates. Can use oleoyl-CoA and linoleoyl-CoA as substrates. Has substrate preference for oleoyl-CoA compared to linoleoyl-CoA. Has complementary…
DGP3	DAR GTPase 3, chloroplastic; GTPase that may function in chloroplast ribosome assembly (Probable); Belongs to the TRAFAC class YlqF/YawG GTPase family. (372 aa)
DHFS	Dihydrofolate synthetase; Conversion of folates to polyglutamate derivatives, including tetrahydrofolate. Required during embryogenesis; from maternal tissues until the globular stage, and from the embryo after the globular stage. (530 aa)
DRP1A	Dynamin-related protein 1A; Microtubule-associated force-producing protein that is targeted to the forming cell plate during cytokinesis. Plays also a major role in plasma membrane maintenance and cell wall integrity with implications in vesicular trafficking, polar cell expansion, vascular formation, and other aspects of plant growth and development. Has a GTPase activity. (610 aa)
DSE1	Protein DECREASED SIZE EXCLUSION LIMIT 1; Involved in the formation of X-, Y-shaped and twinned plasmodesmata (PD), thus modelating PD size exclusion limit and regulating cell-to-cell transport. Cell cycle checkpoint regulator that monitors and responds to DNA damage such as DNA cross-links, and triggers the halt of the cell cycle progression in the presence of DNA cross-linking agents. Mediates …
EDD1	Glycine--tRNA ligase, chloroplastic/mitochondrial 2; Catalyzes the attachment of glycine to tRNA(Gly). Is also able produce diadenosine tetraphosphate (Ap4A), a universal pleiotropic signaling molecule needed for cell regulation pathways, by direct condensation of 2 ATPs. (1067 aa)
EDE1	Protein ENDOSPERM DEFECTIVE 1; Microtubule-associated protein required for seed development and for microtubule function in the endosperm. Associates with nuclear microtubules during mitosis. Binds to microtubules of the spindle and spindle-poles and to midzone microtubules out of which the phragmoplast emerges. Not associated with cortical microtubules. Required for endosperm cellularization. Ma…
EMB1270	Pentatricopeptide repeat-containing protein At3g18110, chloroplastic; May play a role in embryogenesis. Belongs to the PPR family. P subfamily. (1440 aa)
emb1273	Embryo defective 1273. (240 aa)
EMB1303	Embryo defective 1303. (154 aa)
EMB1417	Pentatricopeptide repeat-containing protein At4g21190; Belongs to the PPR family. P subfamily. (307 aa)
EMB1674	Protein EMBRYO DEFECTIVE 1674; Required for normal embryo development. (281 aa)
EMB175	Pentatricopeptide repeat-containing protein At5g03800; May play a role in embryogenesis. (896 aa)
EMB1895	ARM repeat superfamily protein. (1134 aa)
EMB1923	Embryo defective 1923. (348 aa)
emb2004	RNI-like superfamily protein. (605 aa)
EMB2247	Valine--tRNA ligase, chloroplastic/mitochondrial 2. (974 aa)
EMB2279	Pentatricopeptide repeat-containing protein At1g30610, chloroplastic; May play a role in embryogenesis. (1006 aa)
EMB2360	Glutathione reductase, chloroplastic; Maintains high levels of reduced glutathione in the chloroplast. (565 aa)
EMB2369	Leucine--tRNA ligase, chloroplastic/mitochondrial; Catalyzes the specific attachment of an amino acid to its cognate tRNA in a two step reaction: the amino acid (AA) is first activated by ATP to form AA-AMP and then transferred to the acceptor end of the tRNA; Belongs to the class-I aminoacyl-tRNA synthetase family. (973 aa)
EMB2453	Pentatricopeptide repeat-containing protein At4g39620, chloroplastic; Essential for embryo development. Belongs to the PPR family. P subfamily. (563 aa)
EMB2654	Pentatricopeptide repeat-containing protein At2g41720. (822 aa)
emb2737	Embryo defective 2737. (459 aa)
emb2738	GTP-binding family protein. (663 aa)
EMB2750	Pentatricopeptide repeat-containing protein At3g06430, chloroplastic. (486 aa)
EMB2759	Embryo defective 2759. (345 aa)
EMB2768	Tyrosine--tRNA ligase, chloroplastic/mitochondrial; Catalyzes the attachment of tyrosine to tRNA(Tyr) in a two- step reaction: tyrosine is first activated by ATP to form Tyr-AMP and then transferred to the acceptor end of tRNA(Tyr). Belongs to the class-I aminoacyl-tRNA synthetase family. (511 aa)
EMB3103	Pentatricopeptide repeat-containing protein At1g10910, chloroplastic. (664 aa)
EMB3120	Uncharacterized protein At3g14900. (611 aa)
EMB3131	Pentatricopeptide repeat-containing protein At4g20740; Belongs to the PPR family. P subfamily. (727 aa)
EMB506	Ankyrin repeat domain-containing protein EMB506, chloroplastic; Involved in the initial differentiation of the proplastid during the embryo development. Also required for correct cotyledon, true leaf and cauline leaf margin development. (315 aa)
EMB514	Protein EMBRYO DEFECTIVE 514; May play a role in ribosome biogenesis and in determining the rate of cell division. Involved in a process essential for nuclear and nucleolar functions. (202 aa)
EMB86	Alanine--tRNA ligase, chloroplastic/mitochondrial; Catalyzes the attachment of alanine to tRNA(Ala) in a two- step reaction: alanine is first activated by ATP to form Ala-AMP and then transferred to the acceptor end of tRNA(Ala). Also edits incorrectly charged tRNA(Ala) via its editing domain. (978 aa)
EMS1	Leucine-rich repeat receptor protein kinase EMS1; Receptor with a serine/threonine-protein kinase activity required for the specification of the correct number of male archesporial initials and for the subsequent specification of tapetal and middle cell layer identities. In seeds, required for enhancing cell size and the rate of embryonic development. (1192 aa)
ERABP1	Auxin-binding protein 1; Auxin receptor that controls cell elongation and cell division. Involved in embryonic morphogenesis. Acts on the cell cycle, endocycle, cell plate formation, and cell expansion and contributes to the control of auxin-related gene expression. Controls root meristem size and mediates auxin responsiveness. Involved in activation of ROP GTPases in response to auxin and regula…
ERV1	FAD-linked sulfhydryl oxidase ERV1; FAD-dependent sulfhydryl oxidase that catalyzes disulfide bond formation (By similarity). Oxidizes thioredoxin in vitro. Required for the import and folding of small cysteine-containing proteins in the mitochondrial intermembrane space. Forms a redox cycle with MIA40 that involves a disulfide relay system. Important for maintaining the cysteine residues in MIA4…
ESP1	Separase; Cleaves SYN1, releasing sister chromatid cohesion. Required for the release of cohesin at anaphase I and anaphase II, whereas the release of cohesin during diplotene and diakinesis occurs in a separase-independent process. Essential for embryo and endosperm development. May play a role in centromeric heterochromatin structure/formation during early meiosis, non-homologous centromere ass…
F15G16.170	Embryo defective 1703. (1121 aa)
FOLD4	Bifunctional protein FolD 4, chloroplastic; Catalyzes the oxidation of 5,10-methylenetetrahydrofolate to 5,10-methenyltetrahydrofolate and then the hydrolysis of 5,10- methenyltetrahydrofolate to 10-formyltetrahydrofolate. (360 aa)
FTSHI2	Probable inactive ATP-dependent zinc metalloprotease FTSHI 2, chloroplastic; Required for plastid development during embryogenesis. Might be involved in chaperone functions or play a structural role in the thylakoid FtsH complex. In the N-terminal section; belongs to the AAA ATPase family. (876 aa)
FTSHI4	Probable inactive ATP-dependent zinc metalloprotease FTSHI 4, chloroplastic; Functions in chloroplast biogenesis and chloroplast division. Required for plastid development during embryogenesis. Might be involved in chaperone functions or play a structural role in the thylakoid FtsH complex. (855 aa)
FTSHI5	Probable inactive ATP-dependent zinc metalloprotease FTSHI 5, chloroplastic; Required for plastid development during embryogenesis. Might be involved in chaperone functions or play a structural role in the thylakoid FtsH complex (Probable). In the N-terminal section; belongs to the AAA ATPase family. (1320 aa)
GCP1	Probable tRNA N6-adenosine threonylcarbamoyltransferase, mitochondrial; Required for the formation of a threonylcarbamoyl group on adenosine at position 37 (t(6)A37) in mitochondrial tRNAs that read codons beginning with adenine. Probably involved in the transfer of the threonylcarbamoyl moiety of threonylcarbamoyl-AMP (TC-AMP) to the N6 group of A37. Involved in mitochondrial genome maintenance …
GCS1	Mannosyl-oligosaccharide glucosidase GCS1; Cleaves the distal alpha 1,2-linked glucose residue from the Glc(3)Man(9)GlcNAc(2) oligosaccharide precursor. Required for the accumulation of seed storage proteins, the formation of protein bodies, cell differentiation, cellulose biosynthesis and organization (in cell walls), cell shape determination and organization (e.g. epidermal cells), and embryo d…
GN	ARF guanine-nucleotide exchange factor GNOM; Activates the ARF proteins by exchanging bound GDP for free GTP. Plays a role in vesicular protein sorting. Acts as the major regulator of endosomal vesicle trafficking but is also involved in the endocytosis process. Could function redundantly with GNL1 in the retrograde Golgi to endoplasmic reticulum trafficking. Regulates vesicle trafficking require…
GRP23-2	Pentatricopeptide repeat-containing protein At1g10270; May function as a transcriptional regulator essential for early embryogenesis. (913 aa)
grpE	GrpE protein homolog; Essential component of the PAM complex, a complex required for the translocation of transit peptide-containing proteins from the inner membrane into the mitochondrial matrix in an ATP-dependent manner; Belongs to the GrpE family. (326 aa)
GSH1	Glutamate--cysteine ligase, chloroplastic; Seems to play an important role in controlling the expression of resistance responses like the regulation of salicylic acid (SA) and phytoalexin (camalexin) production. Involved in resistance to fungal and bacterial pathogens. Required for the regulation of cell proliferation in root apical meristems through the GSH-dependent developmental pathway. Also …
HIRA	Protein HIRA; Histone chaperone involved in maintining knox genes silencing throughout leaf development. Involved in heterochromatic and euchromatic gene silencing, especially upon salt stress. Involved in gene expression reprogramming during dedifferentiation probably by modifying histone H3.3 recruitment at the nucleolus. Contributes to maintenance of silencing of pericentromeric repeats and ce…
HISN7	Bifunctional phosphatase IMPL2, chloroplastic; Phosphatase required for histidine production. Acts also on L-galactose 1-phosphate (L-Gal 1-P), D-myoinositol 3-phosphate (D-Ins 3-P) and D-myoinositol 1-phosphate (D-Ins 1-P). Belongs to the inositol monophosphatase superfamily. (346 aa)
HSP90-5	Heat shock protein 90-5, chloroplastic; Molecular chaperone required for chloroplast biogenesis. Essential for chloroplast biogenesis and maintenance, and thus for embryogenesis. May be involved in the disassembly of VIPP1 for thylakoid membrane formation and/or maintenance. Cooperates with TIC components and other molecular chaperones to drive transport of preproteins into chloroplasts and funct…
IKU2	Receptor-like protein kinase HAIKU2; Modulates the seed size by negatively regulating the cellularization of syncytial endosperm; Belongs to the protein kinase superfamily. Ser/Thr protein kinase family. (991 aa)
ISE2	DExH-box ATP-dependent RNA helicase DExH15 chloroplastic; RNA helicase involved in group II intron splicing. Essential protein required during embryogenesis. Involved in post-transcriptional gene silencing. Modulates the determination of cell fate. Necessary for normal plasmodesmata (PD) development and aperture regulation. Belongs to the DExH box helicase family. (1171 aa)
JHS1	DNA replication ATP-dependent helicase/nuclease JHS1; Essential protein required during embryogenesis. Key enzyme involved in DNA replication and damage repair, shoot apical meristem (SAM) maintenance, and development. Involved in Okazaki fragments processing. Possesses different enzymatic activities, such as single-stranded DNA (ssDNA)- dependent ATPase, 5'-3' helicase and endonuclease activitie…
LA1-2	La protein 1; Binds to the 3' poly(U) terminus of nascent RNA polymerase III transcripts, protecting them from exonuclease digestion and facilitating their folding and maturation. (433 aa)
LBD30	LOB domain-containing protein 30; Involved in the positive regulation of tracheary element (TE) differentiation. Involved in a positive feedback loop that maintains or promotes NAC030/VND7 expression that regulates TE differentiation- related genes; Belongs to the LOB domain-containing protein family. (228 aa)
LIS	U4/U6 small nuclear ribonucleoprotein PRP4-like protein; Participates in pre-mRNA splicing. Part of the U4/U5/U6 tri- snRNP complex, one of the building blocks of the spliceosome (By similarity). Essential for reproduction. In female gametophyte, is necessary for the egg cell and central cell fate determination and hence reproductive success. Involved in a mechanism that prevents accessory cells …
LPAT1	1-acyl-sn-glycerol-3-phosphate acyltransferase LPAT1, chloroplastic; Plastidial enzyme of the prokaryotic glycerol-3-phosphate pathway that converts lysophosphatidic acid (LPA) into phosphatidic acid by incorporating an acyl moiety at position sn-2. Utilizes palmitoyl-ACP (16:0-ACP) to produce phosphatidic acid containing a saturated group at position sn-2, which is characteristic of lipids synth…
LSM4	Sm-like protein LSM4; Component of LSM protein complexes, which are involved in RNA processing. Component of the cytoplasmic LSM1-LSM7 complex which is involved in mRNA degradation by promoting decapping and leading to accurate 5'-3' mRNA decay. The cytoplasmic LSM1-LSM7 complex regulates developmental gene expression by the decapping of specific development- related transcripts. Component of the…
MTA	N6-adenosine-methyltransferase MT-A70-like; Catalytic subunit of the N6-methyltransferase complex, a multiprotein complex that mediates N6-methyladenosine (m6A) methylation at the 5'-[AG]GAC-3' consensus sites of some mRNAs. Associates with MTB, FIP37, VIR and HAKAI to form the m6A writer complex which is essential for adenosine methylation at specific mRNA sequences. N6-methyladenosine (m6A) pla…
MTB	N6-adenosine-methyltransferase non-catalytic subunit MTB; Probable non-catalytic subunit of the N6-methyltransferase complex, a multiprotein complex that mediates N6-methyladenosine (m6A) methylation at the 5'-[AG]GAC-3' consensus sites of some mRNAs. Associates with MTA, FIP37, VIR and HAKAI to form the m6A writer complex which is essential for adenosine methylation at specific mRNA sequences. N…
MTERF1	Transcription termination factor MTEF1, chloroplastic; Transcription termination factor required for plastid- specific rRNA accumulation and protein synthesis in plastids. Essential for embryogenesis. (284 aa)
MTERF2	Transcription termination factor MTERF2, chloroplastic; Transcription termination factor involved in processing of plastid transcripts (By similarity). Essential for embryogenesis. (641 aa)
MYH19.18	Pentatricopeptide repeat-containing protein At5g39980, chloroplastic. (678 aa)
NFYB9	Nuclear transcription factor Y subunit B-9; Component of the NF-Y/HAP transcription factor complex. The NF-Y complex stimulates the transcription of various genes by recognizing and binding to a CCAAT motif in promoters. Acts as a central regulator of the embryogenesis. Required for the speciation of cotyledon identity and the completion of embryo maturation. Controls seed storage protein genes t…
NOC4	Protein NUCLEOLAR COMPLEX ASSOCIATED 4; Essential protein required during embryogenesis. Involved in nucleolar processing of ribosomal RNA (rRNA) 40S and 90S ribosomal subunits and ribosome assembly; early in ribosome biogenesis, especially required during the maturation of 5.8S rRNA. Has a role in the nuclear export of 40S pre-ribosomal subunit to the cytoplasm (By similarity). (577 aa)
NOV	Protein NO VEIN; Essential protein required for cell fate determination during embryogenesis. Mediates auxin-dependent coordinated cell-fate specification and patterning in embryos (e.g. cotyledon outgrowth and separation), shoots and roots (e.g. leaf vascular development, cellular patterning and stem cell maintenance in the meristems). Required for provascular PIN1 expression and region-specific…
NRPB2	DNA-directed RNA polymerase II subunit 2; DNA-dependent RNA polymerase catalyzes the transcription of DNA into RNA using the four ribonucleoside triphosphates as substrates. Second largest component of RNA polymerase II which synthesizes mRNA precursors and many functional non-coding RNAs. Proposed to contribute to the polymerase catalytic activity and forms the polymerase active center together …
NUP62	Nuclear pore complex protein NUP62. (739 aa)
NUP88	Nuclear pore complex protein NUP88; Involved in the regulation of exportin-mediated nuclear protein export. Required for resistance mediated by multiple R proteins and for the appropriate nuclear accumulation of SNC1 and of the downstream defense signaling components EDS1 and NPR1. Not involved in salt tolerance, ethylene and auxin responses, but required for systemic acquired resistance. (810 aa)
OBGL	GTP-binding protein OBGC, chloroplastic; GTP-binding protein involved in membrane biogenesis and protein synthesis in chloroplast. Functions in the biogenesis of thylakoid membrane and plastid ribosome during chloroplast development. May be involved in the vesicular traffic between the chloroplast inner envelope membrane and thylakoids. Possesses GTPase activity in vitro. (681 aa)
PANC	Pantoate--beta-alanine ligase; Catalyzes the condensation of pantoate with beta-alanine to form pantothenate. Essential for panthotenate biosynthesis. (310 aa)
PCS1	Aspartic proteinase PCS1; Embryo-specific aspartic protease that limits programmed cell death during reproductive development. Possesses peptidase activity toward casein in vitro. (453 aa)
PDX2	Probable pyridoxal 5'-phosphate synthase subunit PDX2; Catalyzes the hydrolysis of glutamine to glutamate and ammonia as part of the biosynthesis of pyridoxal 5'-phosphate. The resulting ammonia molecule is channeled to the active site of PDX1. Involved in the indirect resistance to singlet oxygen-generating photosensitizers. (255 aa)
PETs	Plastid-specific ribosomal protein-7, chloroplastic; [Elongation factor Ts, chloroplastic]: Associates with the EF-Tu.GDP complex and induces the exchange of GDP to GTP (By similarity). It remains bound to the aminoacyl-tRNA.EF-Tu.GTP complex up to the GTP hydrolysis stage on the ribosome (By similarity). (953 aa)
PEX16	Peroxisome biogenesis protein 16; Involved in the formation of peroxisomes, lipid bodies and protein bodies. (367 aa)
PEX5	Peroxisome biogenesis protein 5; Import receptor for peroxisomal-targeting signal one (PTS1). A receptor-cargo complex composed of PEX5, PEX7, a PTS1-containing protein and a PTS2-containing protein is targeted to peroxisomes during import. Necessary for the developmental elimination of obsolete peroxisome matrix proteins. (728 aa)
POL2A	DNA polymerase epsilon catalytic subunit A; DNA polymerase II, which participates in chromosomal DNA replication. Required for the timing and determination of cell fate during plant embryogenesis and root pole development, by promoting cell cycle and cell type patterning. Necessary for proper shoot (SAM) and root apical meristem (RAM) functions. Involved in maintaining epigenetic states, controll…
PROC1	Pyrroline-5-carboxylate reductase. (276 aa)
PUR5	Phosphoribosylformylglycinamidine cyclo-ligase, chloroplastic. (389 aa)
QQT1	GPN-loop GTPase QQT1; Small GTPase that is essential for the correct formation of the tangential divisions in early embryos. Associates with microtubule during mitosis and may function in the positioning of the division plane. May participate in the patterning of the early embryo at the octant-dermatogen transition. Is crucial for normal development of the plant. (298 aa)
RFC1	Replication factor C subunit 1; Plays a role as mediator of transcriptional gene silencing (TGS), DNA replication, DNA repair, hypersensitive response (HR) and telomere length regulation. Is required in meiosis for DNA double- strand break (DSB) repair during meiotic homologous recombination. May participate in the RAD51-mediated recombination intermediate repair process. Is important for lagging…
RFC2	Replication factor C subunit 2; May be involved in DNA replication and thus regulate cell proliferation. (333 aa)
RFC3	Replication factor C subunit 3; May be involved in DNA replication and thus regulate cell proliferation. (354 aa)
RFC4	Replication factor C subunit 4; May be involved in DNA replication and thus regulate cell proliferation; Belongs to the activator 1 small subunits family. (339 aa)
RH47	DEAD-box ATP-dependent RNA helicase 47, mitochondrial; Essential protein required during embryogenesis. Required for mitochondrial metabolism. Necessary for normal plasmodesmata (PD) development and aperture regulation. Belongs to the DEAD box helicase family. (551 aa)
RNJ	Ribonuclease J; Essential protein required during embryogenesis, especially in initiating and maintaining the organization of shoot apical meristems (SAMs), cotyledons, and hypocotyls. Involved in auxin-mediated pathways during embryogenesis. RNase that has both endonuclease and 5'-3' exonuclease activities. Involved in RNA surveillance to prevent overaccumulation of antisense RNA. Probably invol…
RNR1	Ribonuclease II, chloroplastic/mitochondrial; 3'-5' exoribonuclease that catalyzes 3' maturation of chloroplast and mitochondrion ribosomal RNAs; degrades short nucleotidic extensions to generate the mature 3'-ends. Involved in the maturation of 23S, 16S and 5S rRNAs. (803 aa)
RPE	Ribulose-5-phosphate-3-epimerase, chloroplastic; Essential protein required during embryogenesis. Catalyzes the reversible epimerization of D-ribulose 5-phosphate to D-xylulose 5-phosphate (By similarity). Essential for the early steps of nematode feeding sites (NFS, multinucleated root cells) formation induced by the root-knot nematodes Heterodera schachtii, Meloidogyne incognita, M.javanica and…
RPI3	Probable ribose-5-phosphate isomerase 3, chloroplastic; Catalyzes the reversible conversion of ribose-5-phosphate to ribulose 5-phosphate. (276 aa)
RPL1	50S ribosomal protein L1, chloroplastic; This protein binds directly to 23S ribosomal RNA. Belongs to the universal ribosomal protein uL1 family. (346 aa)
RPL40B	Ubiquitin-60S ribosomal protein L40-2; [Ubiquitin]: exists either covalently attached to another protein, or free (unanchored). When covalently bound, it is conjugated to target proteins via an isopeptide bond either as a monomer (monoubiquitin), a polymer linked via different Lys residues of the ubiquitin (polyubiquitin chains) or a linear polymer linked via the initiator Met of the ubiquitin (l…
RPL6	50S ribosomal protein L6, chloroplastic; This protein binds directly to 23S ribosomal RNA and is located at the aminoacyl-tRNA binding site of the peptidyltransferase center. (223 aa)
RPL8A	60S ribosomal protein L8-1. (258 aa)
RPN1A	26S proteasome non-ATPase regulatory subunit 2 homolog A; Acts as a regulatory subunit of the 26 proteasome which is involved in the ATP-dependent degradation of ubiquitinated proteins (By similarity). Required during embryogenesis. Required for optimal plant growth and stress responses. Required for innate immunity. (891 aa)
RPS13	30S ribosomal protein S13, chloroplastic; Located at the top of the head of the 30S subunit, it contacts several helices of the 16S rRNA; Belongs to the universal ribosomal protein uS13 family. (169 aa)
RPS5	Disease resistance protein RPS5; Disease resistance (R) protein that specifically recognizes the avrPphB type III effector avirulence protein from Pseudomonas syringae. Also confers resistance against Hyaloperonospora parasitica (downy mildew). Resistance proteins guard the plant against pathogens that contain an appropriate avirulence protein via an indirect interaction with this avirulence prot…
RRP44A	Exosome complex exonuclease RRP44 homolog A; Catalytic component of the RNA exosome complex which has 3'->5' exoribonuclease activity and participates in a multitude of cellular RNA processing and degradation events. Required for 5.8S rRNA intermediate processing and the degradation of 5' external transcribed spacer (5' ETS), a maturation by-product of rRNA synthesis. Is not involved in the degra…
RSA1	Protein SHORT ROOT IN SALT MEDIUM 1; Required for salt tolerance and sodium (Na) homeostasis after salt stress. Together with BHLH148/RITF1, regulates the transcription of several genes involved in the detoxification of reactive oxygen species (ROS) generated by salt (NaCl) stress. Binds calcium. (1340 aa)
rsgA	Small ribosomal subunit biogenesis GTPase RsgA 1, mitochondrial; One of several proteins that assist in the late maturation steps of the functional core of the 30S ribosomal subunit. Helps release RbfA from mature subunits. May play a role in the assembly of ribosomal proteins into the subunit. Circularly permuted GTPase that catalyzes slow GTP hydrolysis, GTPase activity is stimulated by the 30S…
SAE2	SUMO-activating enzyme subunit 2; The dimeric enzyme acts as an E1 ligase for SUMO1 and SUMO2. It mediates ATP-dependent activation of SUMO proteins and formation of a thioester with a conserved cysteine residue on SAE2. Belongs to the ubiquitin-activating E1 family. (700 aa)
SAHH1	Adenosylhomocysteinase 1; Adenosylhomocysteine is a competitive inhibitor of S- adenosyl-L-methionine-dependent methyl transferase reactions; therefore adenosylhomocysteinase may play a key role in the control of methylations via regulation of the intracellular concentration of adenosylhomocysteine. Required for DNA methylation-dependent gene silencing. (485 aa)
SBE3	1,4-alpha-glucan-branching enzyme 3, chloroplastic/amyloplastic; Catalyzes the formation of the alpha-1,6-glucosidic linkages in starch by scission of a 1,4-alpha-linked oligosaccharide from growing alpha-1,4-glucan chains and the subsequent attachment of the oligosaccharide to the alpha-1,6 position. Essential during embryogenesis; Belongs to the glycosyl hydrolase 13 family. GlgB subfamily. (89…
SCC2	Sister chromatid cohesion protein SCC2; Essential protein required for cell fate determination during embryogenesis. Involved in sister chromatid cohesion during meiosis and mitosis. Forms a complex with SCC4, which is required for the association of the cohesin complex with chromosomes. Plays a structural role in chromatin, especially in centromere organization, chromosomal axis formation, and d…
SCE1	SUMO-conjugating enzyme SCE1; SUMO-conjugating enzyme that accepts the SUMO proteins from the E1 SUMO-activating heterodimer SAE1/SAE2 and catalyzes its covalent attachment to other proteins with the E3 SUMO ligases SIZ1 and MMS21. Associates with SIZ1 for sumoylation of the transcription factor GTE3. (160 aa)
SCY2	Preprotein translocase subunit SCY2, chloroplastic; Involved in protein export. Probably interacts with other proteins to allow the postimport or conservative sorting pathway for inner membrane proteins in plastids. Central subunit of the protein translocation channel SecYE. Consists of two halves formed by TMs 1-5 and 6-10. These two domains form a lateral gate at the front which open onto the b…
SIGE	RNA polymerase sigma factor sigE, chloroplastic/mitochondrial; Essential protein. Sigma factors are initiation factors that promote the attachment of plastid-encoded RNA polymerase (PEP) to specific initiation sites (e.g. psbA and psbD) and are then released. Essential for blue light-mediated transcription of psbD, which encodes the photosystem II reaction center protein D2. Plays a role in repro…
SMC1	Structural maintenance of chromosomes protein 1; Central component of cohesin, a complex required for chromosome cohesion during the cell cycle. The cohesin complex may form a large proteinaceous ring within which sister chromatids can be trapped. At anaphase, the complex is cleaved and dissociates from chromatin, allowing sister chromatids to segregate. Cohesion is coupled to DNA replication and…
SMC3	Structural maintenance of chromosomes protein 3; Central component of cohesin, a complex required for chromosome cohesion during the cell cycle. The cohesin complex may form a large proteinaceous ring within which sister chromatids can be trapped. At anaphase, the complex is cleaved and dissociates from chromatin, allowing sister chromatids to segregate. Cohesion is coupled to DNA replication and…
SMC5	Structural maintenance of chromosomes protein 5; Core component of the SMC5-SMC6 complex that promotes sister chromatid alignment after DNA damage and facilitates double-stranded DNA breaks (DSBs) repair via homologous recombination between sister chromatids; Belongs to the SMC family. SMC5 subfamily. (1053 aa)
STA1	Protein STABILIZED1; Pre-mRNA splicing factor required for splicing and for the turnover of unstable transcripts. May be a U5 snRNP-associated protein involved in the formation of U4/U6-U5 tri-snRNP. Involved in responses to abiotic stresses. Involved in microRNAs (miRNAs) biogenesis by functioning in primary miRNAs (pri-miRNAs) splicing. Required for DNA methylation and transcriptional silencing…
SUFE1	SufE-like protein 1, chloroplastic/mitochondrial; Participates in cysteine desulfurization mediated by NFS2 in chloroplast and NIFS1 in mitochondrion. Activates the cysteine desulfurase activity of NFS2. Cysteine desulfurization mobilizes sulfur from L-cysteine to yield L-alanine and supplies the inorganic sulfur for iron-sulfur (Fe-S) cluster formation. Glutaredoxins regulate SUFE1 activity by i…
SURF1	Surfeit locus protein 1; Probably involved in the biogenesis of the COX complex. Belongs to the SURF1 (TC 3.D.4.8) family. (354 aa)
T2E22.2	CTP synthase; Catalyzes the ATP-dependent amination of UTP to CTP with either L-glutamine or ammonia as the source of nitrogen. (591 aa)
TAD2	tRNA-specific adenosine deaminase TAD2; Involved in RNA editing. Catalyzes the specific deamination of adenosine-34 in several cytosolic tRNA species. Generates inosine at the wobble position of the anticodon loop. (182 aa)
TAD3	tRNA-specific adenosine deaminase TAD3; Involved in RNA editing. Catalyzes the specific deamination of adenosine-34 in several cytosolic tRNA species. Generates inosine at the wobble position of the anticodon loop. (400 aa)
TAF6	Transcription initiation factor TFIID subunit 6; TAFs are components of the transcription factor IID (TFIID) complex that is essential for mediating regulation of RNA polymerase transcription. Required for proper pollen function. May stabilize the interaction of TFIID with selected promoters. Not redundant with TAF6B. (549 aa)
TFCA	Tubulin-folding cofactor A; Tubulin-folding protein involved in the control of the alpha-/beta-tubulin monomer balance. Functions as a reservoir of bound and non-toxic beta-tubulin. Required in the developing embryo. (113 aa)
TFCB	Tubulin-folding cofactor B; Involved in control of cell division. Regulates probably the availability of alpha-tubulin for dimerization of alpha-/beta-tubulin, which is required for proper microtubule biogenesis. Decreased expression of TFCB results in enlarged mesophyll cells and leaf epidermal cells with bulged nuclei, increased ploidy and increased numbers of spindles and phragmoplasts. (243 a…
TFCC	Tubulin-folding cofactor C; Essential tubulin-folding protein involved in the final step of the tubulin folding pathway. Required for continuous microtubule cytoskeleton organization, mitotic division, cytokinesis, and to couple cell cycle progression to cell division in embryos and endosperms. Not essential for cell viability. Binds probably to the multimeric supercomplex, stimulating GTP hydrol…
TFCD	Tubulin-folding cofactor D; Regulates microtubule function in seed development. Required for development of both embryo and endosperm tissue. Not essential for cell viability. Probably involved in the binding of beta-tubulin in the multimeric supercomplex. Belongs to the TBCD family. (1254 aa)
THA8	Protein THYLAKOID ASSEMBLY 8, chloroplastic; Essential protein required during embryogenesis. Mediates group II organellar RNA introns splicing (e.g. ycf3-2 and trnA). Binds weakly to specific RNA. Promotes the biogenesis of chloroplast thylakoid membranes. (222 aa)
THO2	THO complex subunit 2; Acts as component of the THO subcomplex of the TREX complex which is thought to couple mRNA transcription, processing and nuclear export. (1823 aa)
TIC100	Protein TIC 100; Involved in protein precursor import into chloroplasts. May be part of an intermediate translocation complex acting as a protein- conducting channel at the inner envelope. Plays an important role during embryogenesis and chloroplast biogenesis. (871 aa)
TIC236	Protein TIC236, chloroplastic; Part of the inner chloroplast membrane translocon complex (TIC) which associates with the outer chloroplast membrane translocon complex (TOC) and forms a supercomplex involved in protein precursor import into the chloroplast stroma. Required for the import of HSP93, TIC40 and RBCS protein precursors in the chloroplast stroma. Links the outer and inner membrane trans…
TIM50	Mitochondrial import inner membrane translocase subunit TIM50; Essential component of the TIM17:23 complex, a complex that mediates the translocation of transit peptide-containing proteins across the mitochondrial inner membrane; Belongs to the TIM50 family. (376 aa)
TOC75-3	Protein TOC75-3, chloroplastic; Essential protein. Mediates the insertion of proteins targeted to the outer membrane of chloroplasts (By similarity). Required for the import of protein precursors into chloroplasts. Forms the voltage-dependent preprotein translocation channels (hydrophilic beta barrel) of the TOC complex in the chloroplastic outer membrane. (818 aa)
TON2	Probable serine/threonine-protein phosphatase 2A regulatory subunit B'' subunit TON2; Probable regulatory subunit of type 2A protein phosphatase involved in the control of the dynamic organization of the cortical cytoskeleton. Plays an important role in the organization of interphase microtubule arrays in part through the regulation of nucleation geometry. Required for the reorganization of corti…
UBP14	Ubiquitin carboxyl-terminal hydrolase 14; Recognizes and hydrolyzes the peptide bond at the C-terminal Gly of ubiquitin. Involved in the processing of poly-ubiquitin precursors as well as that of ubiquitinated proteins. Involved in seed and embryo development. (797 aa)
VHA-E1	V-type proton ATPase subunit E1; Subunit of the peripheral V1 complex of vacuolar ATPase essential for assembly or catalytic function. V-ATPase is responsible for acidifying a variety of intracellular compartments in eukaryotic cells. Required for Golgi organization and vacuole function in embryogenesis. (230 aa)
VIR	Protein virilizer homolog; Subunit of the N6-methyltransferase complex, a multiprotein complex that mediates N6-methyladenosine (m6A) methylation at the 5'- [AG]GAC-3' consensus sites of some mRNAs. Associates with MTA, MTB, FIP37 and HAKAI to form the m6A writer complex which is essential for adenosine methylation at specific mRNA sequences. N6-methyladenosine (m6A) plays a role in mRNA stabilit…
WOX2	WUSCHEL-related homeobox 2; Probable transcription factor involved in embryonic patterning. Required for apical embryo development after fertilization. Its specific localization to the apical daughter cell of the zygote, while WOX8 is confined to the basal cell, suggests that the asymmetric division of the plant zygote separates determinants of apical and basal cell fates. (260 aa)
WRKY10	Probable WRKY transcription factor 10; Transcription factor. Interacts specifically with the W box (5'-(T)TGAC[CT]-3'), a frequently occurring elicitor-responsive cis- acting element (By similarity). Modulates seed size by negatively regulating the cellularization of syncytial endosperm. (485 aa)
YLMG1-1	YlmG homolog protein 1-1, chloroplastic; Required for the proper distribution of nucleoids in chloroplasts. The nucleoid partitioning by YLMG1-1 may be related to chloroplast division processes. (232 aa)
MVD1	Diphosphomevalonate decarboxylase MVD1, peroxisomal; Performs the first committed step in the biosynthesis of isoprene-containing compounds such as sterols and terpenoids. Is specific for (R)-5- diphosphomevalonate (MVAPP). The catalytic efficiency with (R)-5- phosphomevalonate (MVAP) as substrate is 10000-fold lower than for MVAPP. Can complement a yeast mutant defective in MVD activity. (412 aa)
FAD2	Delta(12)-fatty-acid desaturase; ER (microsomal) omega-6 fatty acid desaturase introduces the second double bond in the biosynthesis of 18:3 fatty acids, important constituents of plant membranes. Delta(12)-desaturase with regioselectivity determined by the double bond (delta(9) position) and carboxyl group of the substrate. Can use both 16:1 and 18:1 fatty acids as substrates. It is thought to u…
MDH	Malate dehydrogenase, chloroplastic; Catalyzes a reversible NAD-dependent dehydrogenase reaction involved in central metabolism and redox homeostasis between organelle compartments (Probable). Plays a key role in the metabolism of dark chloroplasts and non-green plastids. Essential for embryo viability. Plays an essential role in heterotrophic metabolism in embryos, and autotrophic metabolism in …
ENO2	Bifunctional enolase 2/transcriptional activator; Multifunctional enzyme that acts as an enolase involved in the metabolism and as a positive regulator of cold-responsive gene transcription. Binds to the cis-element the gene promoter of STZ/ZAT10, a zinc finger transcriptional repressor. (444 aa)
CYCD3-1	Cyclin-D3-1; Involved in the control of the cell cycle at the G1/S (start) transition. Activates the G1/S phase transition in response to cytokinin hormone signal, but declines in response to sucrose starvation leading to G1 arrest. Involved in the induction of mitotic cell division. Plays an important role in the switch from cell proliferation to the final stages of differentiation during plant …
CYCA3-2	Cyclin-A3-2; Belongs to the cyclin family. Cyclin AB subfamily. (372 aa)
AUR1	Serine/threonine-protein kinase Aurora-1; Phosphorylates specifically 'Ser-10' of histone H3 in vitro and colocalizes with phosphorylated histone H3 during mitosis. Associates with cytoskeletal structures that are necessary for cytokinesis and with the microtubule spindle. Colocalizes also with gamma-tubulin and function in microtubule organizing centers (MTOCs). In contrast with the mammalian B-…
CDC48A	Cell division control protein 48 homolog A; Probably functions in cell division and growth processes. Interacts with certain SNAREs as part of specialized membrane fusion events where vesicles from the same organelle fuse (homotypic fusion) (By similarity). (809 aa)
PRP8A	Pre-mRNA-processing-splicing factor 8A; Functions as a scaffold that mediates the ordered assembly of spliceosomal proteins and snRNAs. Required for the assembly of the U4/U6-U5 tri-snRNP complex (By similarity). Required for embryo development. Required for splicing efficiency of COOLAIR introns and usage of the proximal poly(A) site. COOLAIR is a set of long non-coding antisense transcripts pro…
NMD3	60S ribosomal export protein NMD3; Acts as an adapter for the XPO1/CRM1-mediated export of the 60S ribosomal subunit; Belongs to the NMD3 family. (516 aa)
NOP2B	26S rRNA (cytosine-C(5))-methyltransferase NOP2B; Involved in ribosomal large subunit assembly (By similarity). S-adenosyl-L-methionine-dependent methyltransferase that probably methylates the C(5) position of cytosine 1586 (m5C1586) in mitochondrial 26S rRNA. May play a role in the regulation of the cell cycle and the increased nucleolar activity that is associated with the cell proliferation (B…
NOP2A	25S rRNA (cytosine-C(5))-methyltransferase NOP2A; Involved in ribosomal large subunit assembly, required for normal progression of rRNA processing. S-adenosyl-L-methionine-dependent methyltransferase that probably methylates the C(5) position of cytosine 2268 (m5C2268) in nuclear 25S rRNA. May play a role in the regulation of the cell cycle and the increased nucleolar activity that is associated …
RRP5	rRNA biogenesis protein RRP5; Involved in the biogenesis of ribosomal RNA (rRNA). Required for the formation of 5.8S rRNA. Required for normal development of female gametophytes. (1920 aa)
NOB1	RNA-binding NOB1-like protein; Essential protein required during embryogenesis and pollen development. Endonuclease cleaving pre-rRNA at the 3' end of the mature 18S rRNA (D-site); cleaves 20S pre-rRNA in the cytoplasm. Required for processing of 20S pre-rRNA precursor and biogenesis of 40S ribosomal subunits. (602 aa)
DRB1	Double-stranded RNA-binding protein 1; Double-stranded RNA-binding protein involved in RNA-mediated post-transcriptional gene silencing (PTGS). Functions in the microRNAs (miRNAs) biogenesis by assisting DICER-LIKE 1 (DCL1) in the accurate processing from primary miRNAs (pri-miRNAs) to miRNAs in the nucleus. Forms a complex with SERRATE (SE) and DCL1 to promote accurate processing of pri-miRNAs b…
EIF6-2	Eukaryotic translation initiation factor 6-2; Binds to the 60S ribosomal subunit and prevents its association with the 40S ribosomal subunit to form the 80S initiation complex in the cytoplasm. May also be involved in ribosome biogenesis. Belongs to the eIF-6 family. (245 aa)
MFP2	Enoyl-CoA hydratase/3-2-trans-enoyl-CoA isomerase/3-hydroxybutyryl-CoA epimerase; Involved in peroxisomal fatty acid beta-oxidation during seed germination. Possesses enoyl-CoA hydratase activity against long chain substrates (C14-C18) and 3-hydroxyacyl-CoA dehydrogenase activity against chains of variable sizes (C6-C18). Possesses 3-hydroxy-3- phenylpropionyl-CoA dehydrogenase activity and is in…
THA2	Probable low-specificity L-threonine aldolase 2; Threonine aldolase involved in threonine degradation to glycine. May play a role in the removal of L-allo-threonine. (355 aa)
MEMB11	Membrin-11; Involved in transport of proteins from the cis/medial-Golgi to the trans-Golgi network. (225 aa)
PWP2	Periodic tryptophan protein 2; Involved in nucleolar processing of pre-18S ribosomal RNA. Plays a role early in ribosome biogenesis, especially in the maturation of 5.8S rRNA. Required for guard cell functions. (900 aa)
RPL27AB	60S ribosomal protein L27a-2; Belongs to the universal ribosomal protein uL15 family. (146 aa)
RPL9D	60S ribosomal protein L9-2; Belongs to the universal ribosomal protein uL6 family. (194 aa)
RPL6A	60S ribosomal protein L6-1; Belongs to the eukaryotic ribosomal protein eL6 family. (233 aa)
RPL7AA	60S ribosomal protein L7a-1; Belongs to the eukaryotic ribosomal protein eL8 family. (257 aa)
RPL21E	60S ribosomal protein L21-2; Belongs to the eukaryotic ribosomal protein eL21 family. (164 aa)
RPL15A	60S ribosomal protein L15-1; Belongs to the eukaryotic ribosomal protein eL15 family. (204 aa)
RPL5A	60S ribosomal protein L5-1; Component of the ribosome, a large ribonucleoprotein complex responsible for the synthesis of proteins in the cell. The small ribosomal subunit (SSU) binds messenger RNAs (mRNAs) and translates the encoded message by selecting cognate aminoacyl-transfer RNA (tRNA) molecules. The large subunit (LSU) contains the ribosomal catalytic site termed the peptidyl transferase c…
RPL13AA	60S ribosomal protein L13a-1. (206 aa)
RPS9C	40S ribosomal protein S9-2. (197 aa)
RPL31A	60S ribosomal protein L31-1; Belongs to the eukaryotic ribosomal protein eL31 family. (119 aa)
RPL28A	60S ribosomal protein L28-1; Component of the large ribosomal subunit (By similarity). Essential in leaf polarity establishment, probably having a role for translation in leaf dorsoventral patterning to specify leaf adaxial identity ; Belongs to the eukaryotic ribosomal protein eL28 family. (143 aa)
RPL8C	60S ribosomal protein L8-3; Belongs to the universal ribosomal protein uL2 family. (258 aa)
RPL10AA	60S ribosomal protein L10a-1. (216 aa)
RPL36C	60S ribosomal protein L36-3; Belongs to the eukaryotic ribosomal protein eL36 family. (108 aa)
RPL3B	50S ribosomal protein L3-2, mitochondrial; One of the primary rRNA binding proteins, it binds directly near the 3'-end of the 23S rRNA, where it nucleates assembly of the 50S subunit. (324 aa)
RPL40A	Ubiquitin-60S ribosomal protein L40-1; [Ubiquitin]: exists either covalently attached to another protein, or free (unanchored). When covalently bound, it is conjugated to target proteins via an isopeptide bond either as a monomer (monoubiquitin), a polymer linked via different Lys residues of the ubiquitin (polyubiquitin chains) or a linear polymer linked via the initiator Met of the ubiquitin (l…
RPS13A	40S ribosomal protein S13-1; Belongs to the universal ribosomal protein uS15 family. (151 aa)
RPS5A	40S ribosomal protein S5-1. (207 aa)
RPS11A	40S ribosomal protein S11-1. (160 aa)
RPS16A	40S ribosomal protein S16-1; Belongs to the universal ribosomal protein uS9 family. (146 aa)
RPS18A	40S ribosomal protein S18; Located at the top of the head of the 40S subunit, it contacts several helices of the 18S rRNA; Belongs to the universal ribosomal protein uS13 family. (152 aa)
RPS5B	40S ribosomal protein S5-2; Belongs to the universal ribosomal protein uS7 family. (207 aa)
RPS20A	40S ribosomal protein S20-1; Belongs to the universal ribosomal protein uS10 family. (124 aa)
RPS17A	40S ribosomal protein S17-1; Belongs to the eukaryotic ribosomal protein eS17 family. (141 aa)
RPL12A-2	60S ribosomal protein L12-1; Binds directly to 26S ribosomal RNA. (166 aa)
RPL35AA	60S ribosomal protein L35a-1; Belongs to the eukaryotic ribosomal protein eL33 family. (112 aa)
RPS10A	40S ribosomal protein S10-1; Belongs to the eukaryotic ribosomal protein eS10 family. (177 aa)
RPL4A	60S ribosomal protein L4-1. (406 aa)
RPL19A	60S ribosomal protein L19-1; Belongs to the eukaryotic ribosomal protein eL19 family. (214 aa)
RPL18AA	60S ribosomal protein L18a-1; Belongs to the eukaryotic ribosomal pro
