# Supplementary material for: TOR Signaling as a Central Integrator of Embryogenic Reprogramming During 2,4-D-Induced Somatic Embryogenesis
Source: Int J Mol Sci. 2026 Jul 10;27(14):6191. doi: 10.3390/ijms27146191 (PMC13409849; doi:10.3390/ijms27146191)
Supplement: Supplementary file 1 [file ijms-27-06191-s001.zip › Table_S4. Supplementary.xls]

## Sheet: Legend
	Supplementary Table S4: List of analysis comparing network topology across multiple STRING confidence thresholds;

## Sheet: STRING confidence thresholds
#node1	node2	node1_string_id	node2_string_id	neighborhood_on_chromosome	gene_fusion	phylogenetic_cooccurrence	homology	coexpression	experimentally_determined_interaction	database_annotated	automated_textmining	combined_score
3BETAHSD/D3	ERG28	3702.A9X4U2	3702.O80594	0	0	0	0	0.094	0.853	0	0.356	0.906
3BETAHSD/D3	SMO2-2	3702.A9X4U2	3702.Q8VWZ8	0	0	0	0	0.175	0.594	0.915	0.206	0.974
A1	GAPCP2	3702.P0DH99	3702.Q5E924	0	0	0	0	0.124	0.078	0	0.89	0.903
A1	GAPCP1	3702.P0DH99	3702.Q9SAJ6	0	0	0	0	0.124	0.078	0	0.89	0.904
A1	MXC9.7	3702.P0DH99	3702.Q84WM9	0	0	0	0	0.302	0.415	0.329	0.726	0.915
A1	GAPC1	3702.P0DH99	3702.P25858	0	0	0	0	0.148	0.078	0	0.906	0.919
A1	GAPC2	3702.P0DH99	3702.Q9FX54	0	0	0	0	0.159	0.078	0	0.907	0.921
A1	F8D23.11	3702.P0DH99	3702.Q9SI20	0	0	0	0	0.333	0.415	0.329	0.742	0.923
A1	RAN1	3702.P0DH99	3702.P41916	0	0	0	0	0.268	0	0.9	0.211	0.937
A1	RAN3	3702.P0DH99	3702.Q8H156	0	0	0	0	0.28	0	0.9	0.211	0.938
A1	RAN2	3702.P0DH99	3702.P41917	0	0	0	0	0.313	0	0.9	0.211	0.941
A1	T8L23.18	3702.P0DH99	3702.Q9FVT2	0	0	0	0	0.562	0.897	0.884	0.495	0.997
A2	T8L23.18	3702.Q8W4H7	3702.Q9FVT2	0	0	0	0	0.578	0.897	0.884	0.423	0.996
A3	T8L23.18	3702.Q0WL56	3702.Q9FVT2	0	0	0	0	0.577	0.897	0.884	0.423	0.996
A4	T8L23.18	3702.Q8GTY0	3702.Q9FVT2	0	0	0	0	0.578	0.897	0.884	0.423	0.996
AAAS	NUA	3702.Q8GWR1	3702.A4GSN8	0	0	0	0	0	0	0.637	0.796	0.923
AAAS	AT2G02910.1	3702.Q8GWR1	3702.A4IJ37	0	0	0	0	0	0	0	0.926	0.926
AAAS	B3H7H1_ARATH	3702.Q8GWR1	3702.B3H7H1	0	0	0	0	0	0	0	0.926	0.926
AAAS	NUP93B	3702.Q8GWR1	3702.F4J284	0	0	0	0	0.192	0.865	0.763	0.243	0.977
AAAS	NUP205	3702.Q8GWR1	3702.F4KBW6	0	0	0	0	0.067	0.898	0.927	0.85	0.998
AAAS	NUP35	3702.Q8GWR1	3702.O04326	0	0	0	0	0.061	0.827	0.933	0.848	0.998
AAAS	SEC13B	3702.Q8GWR1	3702.O64740	0	0	0	0	0	0.655	0.639	0.79	0.971
AAAS	GLE1	3702.Q8GWR1	3702.Q0WPZ7	0	0	0	0	0.093	0	0.601	0.85	0.941
AAAS	RAE1	3702.Q8GWR1	3702.Q38942	0	0	0	0	0	0.292	0.762	0.517	0.911
AAAS	F24I3.80	3702.Q8GWR1	3702.Q9M1J8	0	0	0	0	0.067	0	0	0.909	0.911
AAAS	T26M18.3	3702.Q8GWR1	3702.Q93ZH3	0	0	0	0	0.08	0	0.934	0.437	0.962
AAAS	NUP85	3702.Q8GWR1	3702.Q8RXH2	0	0	0	0	0.277	0.623	0.763	0.76	0.982
AAAS	NUP160	3702.Q8GWR1	3702.Q9C811	0	0	0	0	0.149	0.762	0.762	0.846	0.991
AAAS	NUP54	3702.Q8GWR1	3702.Q8GYF7	0	0	0	0	0.111	0.898	0.766	0.868	0.996
AAAS	NUP107	3702.Q8GWR1	3702.Q8L748	0	0	0	0	0.486	0.884	0.808	0.824	0.997
AAC1	MLE2.7	3702.P31167	3702.Q8GWQ6	0	0	0	0	0	0.991	0	0.042	0.991
AAC2	MLE2.7	3702.P40941	3702.Q8GWQ6	0	0	0	0	0	0.991	0	0.042	0.991
AAC3	MLE2.7	3702.O49447	3702.Q8GWQ6	0	0	0	0	0	0.991	0	0.042	0.991
AAC42	NRPE7	3702.Q9C6C2	3702.A6QRA1	0	0	0	0	0.121	0.679	0.447	0.654	0.938
AAC42	RPC14	3702.Q9C6C2	3702.A8MRK9	0	0	0	0	0.733	0.935	0.861	0.479	0.998
AAC42	MED21	3702.Q9C6C2	3702.C0LU16	0	0	0	0	0.068	0.883	0	0.305	0.917
AAC42	VIP2	3702.Q9C6C2	3702.F4HQA1	0	0	0	0	0.128	0.859	0.31	0.069	0.91
AAC42	NRPA2	3702.Q9C6C2	3702.F4I366	0.105	0	0	0	0.585	0.935	0.887	0.82	0.999
AAC42	MED6	3702.Q9C6C2	3702.F4IXJ7	0	0	0	0	0.079	0.914	0	0.295	0.939
AAC42	F2P16.20	3702.Q9C6C2	3702.F4K1B1	0	0	0	0	0	0.803	0.602	0.207	0.932
AAC42	NRPC2	3702.Q9C6C2	3702.F4KD38	0.105	0	0	0	0.541	0.937	0.887	0.723	0.999
AAC42	NRPB4	3702.Q9C6C2	3702.O48890	0	0	0	0	0	0.788	0.593	0.737	0.975
AAC42	NRPB8A	3702.Q9C6C2	3702.O81097	0	0	0	0	0.369	0.902	0.826	0.716	0.996
AAC42	NRPB5A	3702.Q9C6C2	3702.O81098	0.047	0	0	0	0.459	0.733	0.774	0.55	0.983
AAC42	NRPB1	3702.Q9C6C2	3702.P18616	0	0	0	0	0.044	0.599	0.386	0.819	0.951
AAC42	TBP1	3702.Q9C6C2	3702.P28147	0	0	0	0	0.052	0.672	0.631	0.733	0.965
AAC42	TBP2	3702.Q9C6C2	3702.P28148	0	0	0	0	0.052	0.672	0.631	0.663	0.956
AAC42	NRPB2	3702.Q9C6C2	3702.P38420	0.105	0	0	0	0.513	0.588	0.396	0.819	0.976
AAC42	RPS20A	3702.Q9C6C2	3702.P49200	0.113	0	0	0	0.668	0.68	0	0.283	0.923
AAC42	F24B9.25	3702.Q9C6C2	3702.P59259	0	0	0	0	0	0.848	0.568	0.298	0.949
AAC42	SSRP1	3702.Q9C6C2	3702.Q05153	0	0	0	0	0.06	0.814	0.601	0.196	0.936
AAC42	NRPB11	3702.Q9C6C2	3702.Q38859	0	0	0	0	0.095	0.902	0.639	0.767	0.991
AAC42	F8A5.14	3702.Q9C6C2	3702.Q39216	0	0	0.055	0.971	0.124	0	0.9	0.06	0.911
AAC42	TFIIA-S	3702.Q9C6C2	3702.Q39236	0	0	0	0	0	0.819	0.627	0.064	0.931
AAC42	MQB2.27	3702.Q9C6C2	3702.Q7XJ61	0	0	0	0	0.081	0.926	0.885	0.646	0.996
AAC42	F10A5.14	3702.Q9C6C2	3702.Q8H1F8	0	0	0	0	0.765	0.926	0.887	0.47	0.998
AAC42	T29F13.4	3702.Q9C6C2	3702.Q8L643	0	0	0	0	0.082	0.829	0.601	0.309	0.95
AAC42	RPS9M	3702.Q9C6C2	3702.Q8L6Z4	0.118	0	0	0	0.731	0.731	0	0.306	0.949
AAC42	RPL23AA	3702.Q9C6C2	3702.Q8LD46	0.118	0	0	0	0.732	0.525	0	0.301	0.911
AAC42	NRPB10	3702.Q9C6C2	3702.Q8LFJ6	0.118	0	0	0	0.544	0.898	0.826	0.752	0.997
AAC42	CYCH1-1	3702.Q9C6C2	3702.Q8W5S1	0	0	0	0	0.264	0.612	0.754	0.121	0.929
AAC42	RDP1	3702.Q9C6C2	3702.Q94AK8	0.107	0	0	0	0.861	0.356	0	0.21	0.928
AAC42	SPT42	3702.Q9C6C2	3702.Q94C60	0	0	0	0	0.081	0.782	0.592	0.289	0.934
AAC42	MNB8.13	3702.Q9C6C2	3702.Q9LVU5	0.08	0	0	0	0.729	0.543	0	0.306	0.91
AAC42	RPL23AB	3702.Q9C6C2	3702.Q9M3C3	0.118	0	0	0	0.734	0.525	0	0.301	0.911
AAC42	F17K4.40	3702.Q9C6C2	3702.Q9SQT5	0.107	0	0	0	0.824	0.526	0	0	0.919
AAC42	F1B16.18	3702.Q9C6C2	3702.Q9LQZ4	0	0	0	0	0.048	0.781	0.592	0.188	0.921
AAC42	RPS20B	3702.Q9C6C2	3702.Q9STY6	0.113	0	0	0	0.675	0.68	0	0.283	0.925
AAC42	MUD21.12	3702.Q9C6C2	3702.Q9FKZ4	0	0	0	0	0.835	0.526	0	0.288	0.939
AAC42	NRPE5A	3702.Q9C6C2	3702.Q9M1J2	0.047	0	0	0	0.45	0.695	0.529	0.499	0.955
AAC42	RAP74	3702.Q9C6C2	3702.Q9SU25	0	0	0	0	0	0.884	0.621	0.098	0.956
AAC42	NRPB12	3702.Q9C6C2	3702.Q9FLM8	0	0	0	0	0.142	0.624	0.74	0.543	0.956
AAC42	Q9LSA1_ARATH	3702.Q9C6C2	3702.Q9LSA1	0.098	0	0	0	0.841	0.866	0	0.328	0.985
AAC42	Q9LIF6_ARATH	3702.Q9C6C2	3702.Q9LIF6	0.113	0	0	0	0.661	0.884	0.639	0.339	0.99
AAC42	F1K3.2	3702.Q9C6C2	3702.Q9ZQC0	0	0	0	0	0.251	0.884	0.826	0.491	0.991
AAC42	F6F3.2	3702.Q9C6C2	3702.Q9LNK0	0	0	0	0	0.253	0.884	0.826	0.481	0.991
AAC42	Q9LU97_ARATH	3702.Q9C6C2	3702.Q9LU97	0	0	0	0	0.372	0.884	0.826	0.499	0.992
AAC42	NRPB8B	3702.Q9C6C2	3702.Q9M1A8	0	0	0	0	0.369	0.902	0.826	0.681	0.996
AAC42	MQM1.2	3702.Q9C6C2	3702.Q9LSZ5	0	0	0	0	0.363	0.926	0.884	0.648	0.997
AAC42	NRPB6A	3702.Q9C6C2	3702.Q9FJ98	0.118	0	0	0	0.677	0.884	0.826	0.641	0.997
AAC42	NRPB6B	3702.Q9C6C2	3702.Q9SJ96	0.118	0	0	0	0.677	0.884	0.826	0.664	0.997
AAC42	F4H5.12	3702.Q9C6C2	3702.Q9M9Y6	0	0	0	0	0.301	0.937	0.885	0.586	0.997
AAC42	Q9LVK6_ARATH	3702.Q9C6C2	3702.Q9LVK6	0	0	0	0	0.7	0.926	0.887	0.518	0.998
AAC42	NRPA1	3702.Q9C6C2	3702.Q9SVY0	0.113	0	0	0	0.735	0.902	0.826	0.722	0.998
AAK6	AMPD	3702.Q9FJI1	3702.O80452	0	0	0	0	0	0	0.9	0	0.9
AAK6	ADK1-2	3702.Q9FJI1	3702.Q9SF85	0.108	0	0	0	0	0	0.9	0.059	0.908
AAK6	ADK2-2	3702.Q9FJI1	3702.Q9LZG0	0.108	0	0	0	0.048	0	0.9	0.059	0.909
AAK6	NOB1	3702.Q9FJI1	3702.Q9FLL1	0	0	0	0	0.301	0	0	0.895	0.923
AAO1	NIT2	3702.Q7G193	3702.P32962	0	0	0	0	0.104	0	0.9	0.54	0.955
AAO1	ALDH7B4	3702.Q7G193	3702.Q9SYG7	0	0	0	0	0.076	0	0.9	0.173	0.916
AAP19-1	AP1M2	3702.Q8LEZ8	3702.O22715	0	0	0	0	0	0.811	0.656	0.825	0.987
AAP19-1	BETAC-AD	3702.Q8LEZ8	3702.O81742	0	0	0	0	0	0.845	0.685	0.231	0.959
AAP19-1	CHC1	3702.Q8LEZ8	3702.Q0WNJ6	0	0	0	0	0	0.227	0.733	0.724	0.938
AAP19-1	T2K10.12	3702.Q8LEZ8	3702.Q9ZUI6	0	0	0	0	0	0.871	0.685	0.245	0.966
AAP19-2	AP1M2	3702.O23685	3702.O22715	0	0	0	0	0	0.811	0.656	0.825	0.987
AAP19-2	CHC2	3702.O23685	3702.Q0WLB5	0	0	0	0	0	0.227	0.733	0.632	0.917
AAP19-2	CHC1	3702.O23685	3702.Q0WNJ6	0	0	0	0	0	0.227	0.733	0.669	0.925
AAP19-2	BETAC-AD	3702.O23685	3702.O81742	0	0	0	0	0	0.845	0.685	0.231	0.959
AAP19-2	T2K10.12	3702.O23685	3702.Q9ZUI6	0	0	0	0	0	0.871	0.685	0.245	0.966
AAR3	CUL1	3702.Q9MBG8	3702.Q94AH6	0	0	0	0	0	0.526	0.389	0.753	0.922
AAT1	ACS	3702.Q8S4Y1	3702.B9DGD6	0.107	0	0	0	0.337	0	0.941	0.302	0.972
AAT1	CAC2	3702.Q8S4Y1	3702.O04983	0.115	0	0	0	0.282	0.073	0.908	0.288	0.954
AAT1	MVD1	3702.Q8S4Y1	3702.O23722	0.114	0	0	0	0.386	0	0	0.937	0.963
AAT1	ACX2	3702.Q8S4Y1	3702.O65201	0.098	0	0	0	0.476	0.047	0.935	0.311	0.976
AAT1	CSY4	3702.Q8S4Y1	3702.P20115	0.077	0	0	0	0.256	0.045	0.932	0.291	0.962
AAT1	MK	3702.Q8S4Y1	3702.P46086	0.12	0	0	0	0.134	0	0.574	0.936	0.976
AAT1	LTA3	3702.Q8S4Y1	3702.Q0WQF7	0.087	0	0	0	0.111	0	0.9	0.17	0.923
AAT1	PED1	3702.Q8S4Y1	3702.Q56WD9	0	0	0.126	0.828	0.045	0	0.9	0.184	0.922
AAT1	ECHIA	3702.Q8S4Y1	3702.Q6NL24	0.078	0	0	0	0.383	0.406	0.334	0.733	0.929
AAT1	MDC16.5	3702.Q8S4Y1	3702.Q8RWN9	0.087	0	0	0	0.093	0	0.9	0.17	0.922
AAT1	IBR3	3702.Q8S4Y1	3702.Q8RWZ3	0.075	0	0	0	0.141	0.057	0.907	0.546	0.962
AAT1	BCCP2	3702.Q8S4Y1	3702.Q9LLC1	0.059	0	0	0	0.123	0.049	0.9	0.1	0.916
AAT1	LTA2	3702.Q8S4Y1	3702.Q9SQI8	0.087	0	0	0	0.204	0	0.9	0.17	0.931
AAT1	EFL2	3702.Q8S4Y1	3702.Q94BS8	0.108	0	0	0	0.576	0.619	0.473	0.234	0.931
AAT1	PMK	3702.Q8S4Y1	3702.Q9C6T1	0	0	0	0	0.08	0	0	0.942	0.944
AAT1	MLS	3702.Q8S4Y1	3702.Q9LZC3	0	0	0	0	0.273	0	0.9	0.414	0.953
AAT1	MFP2	3702.Q8S4Y1	3702.Q9ZPI5	0.078	0.147	0	0	0.391	0.406	0.93	0.371	0.984
AAT1	Q9LDF5_ARATH	3702.Q8S4Y1	3702.Q9LDF5	0.108	0	0.241	0	0.576	0.619	0.945	0.234	0.994
ABCB19	PIN7	3702.Q9LJX0	3702.Q940Y5	0	0	0	0	0.148	0	0	0.892	0.904
ABCB19	PIN1	3702.Q9LJX0	3702.Q9C6B8	0	0	0	0	0.065	0.292	0	0.92	0.942
ABCB19	PIN3	3702.Q9LJX0	3702.Q9S7Z8	0	0	0	0	0.117	0	0	0.906	0.913
ABCB19	PIN2	3702.Q9LJX0	3702.Q9LU77	0	0	0	0	0	0.23	0	0.936	0.949
ABCF1	EIF2A	3702.Q9FJH6	3702.Q9FE78	0	0	0	0	0.165	0	0.555	0.857	0.942
ABCI18	AP2M	3702.Q681Q7	3702.O23140	0	0	0	0	0.048	0.808	0.74	0.289	0.961
ABCI18	AP17	3702.Q681Q7	3702.Q84WL9	0	0	0	0	0	0.707	0.824	0	0.946
ABH1	F17L22.120	3702.Q9SIU2	3702.A0A1P8B4Y6	0	0	0	0	0.121	0.884	0.141	0	0.904
ABH1	T10O24.21	3702.Q9SIU2	3702.A4FVN8	0	0	0	0	0.054	0.907	0.616	0	0.963
ABH1	PRP39	3702.Q9SIU2	3702.F4I448	0	0	0	0	0.081	0.846	0	0.501	0.923
ABH1	Y14	3702.Q9SIU2	3702.F4I9J7	0	0	0	0	0	0.108	0.895	0.531	0.952
ABH1	CUV	3702.Q9SIU2	3702.F4K2E9	0	0	0	0	0	0.832	0.741	0.623	0.982
ABH1	DRB1	3702.Q9SIU2	3702.O04492	0	0	0	0	0.056	0	0.089	0.894	0.9
ABH1	EIF4E1	3702.Q9SIU2	3702.O23252	0	0	0	0	0	0.627	0.54	0.889	0.979
ABH1	MAGO	3702.Q9SIU2	3702.O23676	0	0	0	0	0	0.057	0.899	0.612	0.959
ABH1	T26B15.16	3702.Q9SIU2	3702.O80897	0	0	0	0	0	0.901	0	0.045	0.901
ABH1	SNRNP-G	3702.Q9SIU2	3702.O82221	0	0	0	0	0	0.904	0.723	0	0.972
ABH1	RAN1	3702.Q9SIU2	3702.P41916	0	0	0	0	0.063	0.072	0.9	0	0.905
ABH1	RAN2	3702.Q9SIU2	3702.P41917	0	0	0	0	0.063	0.072	0.9	0.211	0.922
ABH1	U2A	3702.Q9SIU2	3702.P43333	0	0	0	0	0.14	0.884	0	0.605	0.957
ABH1	CDC5	3702.Q9SIU2	3702.P92948	0	0	0	0	0.227	0.838	0	0.736	0.964
ABH1	RS40	3702.Q9SIU2	3702.P92965	0	0	0	0	0	0.615	0.597	0.539	0.922
ABH1	RS41	3702.Q9SIU2	3702.P92966	0	0	0	0	0	0.615	0.597	0.523	0.919
ABH1	PRL1	3702.Q9SIU2	3702.Q42384	0	0	0	0	0.128	0.865	0	0.571	0.945
ABH1	RNU1	3702.Q9SIU2	3702.Q42404	0	0	0	0	0.049	0.868	0.469	0.254	0.943
ABH1	F4C21.4	3702.Q9SIU2	3702.Q56XE4	0	0	0	0	0.071	0.976	0	0.472	0.987
ABH1	ALY4	3702.Q9SIU2	3702.Q6NQ72	0	0	0	0	0	0.692	0.628	0.392	0.924
ABH1	RAN3	3702.Q9SIU2	3702.Q8H156	0	0	0	0	0.071	0.072	0.9	0	0.906
ABH1	ALY2-2	3702.Q9SIU2	3702.Q8L719	0	0	0	0	0	0.692	0.628	0.708	0.963
ABH1	NUP107	3702.Q9SIU2	3702.Q8L748	0	0	0	0	0.251	0	0.883	0.11	0.915
ABH1	ALY1-2	3702.Q9SIU2	3702.Q8L773	0	0	0	0	0	0.692	0.628	0.466	0.933
ABH1	F16P2.41	3702.Q9SIU2	3702.Q8L7W3	0	0	0	0	0.061	0.762	0.809	0.365	0.969
ABH1	F17I23.330	3702.Q9SIU2	3702.Q8LAK5	0	0	0	0	0	0.9	0.733	0.592	0.988
ABH1	F17A22.3	3702.Q9SIU2	3702.Q8RUH0	0	0	0	0	0.054	0.989	0.437	0.418	0.996
ABH1	T13D8.9	3702.Q9SIU2	3702.Q8VY15	0	0	0	0	0.174	0.901	0	0.601	0.964
ABH1	LSM8	3702.Q9SIU2	3702.Q8VYI0	0	0	0	0	0	0.762	0	0.623	0.906
ABH1	DDL	3702.Q9SIU2	3702.Q8W4D8	0	0	0	0	0	0.831	0	0.664	0.94
ABH1	EIF(ISO)4G1	3702.Q9SIU2	3702.Q93ZT6	0	0	0	0	0.081	0.652	0.601	0.356	0.906
ABH1	EIF4A3	3702.Q9SIU2	3702.Q94A52	0	0	0	0	0.138	0.24	0.649	0.783	0.943
ABH1	ALY3-2	3702.Q9SIU2	3702.Q94EH8	0	0	0	0	0	0.692	0.628	0.392	0.924
ABH1	F24K9.17	3702.Q9SIU2	3702.Q9CAX7	0	0	0	0	0	0.904	0.723	0	0.972
ABH1	ATO	3702.Q9SIU2	3702.Q9FG01	0	0	0	0	0.3	0.929	0	0.063	0.949
ABH1	UPF1	3702.Q9SIU2	3702.Q9FJR0	0	0	0	0	0.058	0.415	0.909	0.931	0.996
ABH1	MSJ1.11	3702.Q9SIU2	3702.Q9FMF9	0	0	0	0	0.121	0.884	0.173	0.771	0.978
ABH1	SC35	3702.Q9SIU2	3702.Q9FMG4	0	0	0	0	0.094	0.057	0.882	0.438	0.935
ABH1	DOT2	3702.Q9SIU2	3702.Q9LFE0	0	0	0	0	0.048	0.909	0	0.12	0.917
ABH1	CPSF100	3702.Q9SIU2	3702.Q9LKF9	0	0	0	0	0.272	0	0.923	0.117	0.946
ABH1	SMD3B	3702.Q9SIU2	3702.Q9LM92	0	0	0	0	0.045	0.898	0.732	0.209	0.976
ABH1	Q9LTP9_ARATH	3702.Q9SIU2	3702.Q9LTP9	0	0	0	0	0.081	0.62	0.83	0.514	0.967
ABH1	T20K12.270	3702.Q9SIU2	3702.Q9M2C7	0	0	0	0	0	0.868	0.469	0.179	0.937
ABH1	SMD3A	3702.Q9SIU2	3702.Q9S7E6	0	0	0	0	0	0.898	0.732	0.53	0.986
ABH1	RAP74	3702.Q9SIU2	3702.Q9SU25	0	0	0	0	0.23	0	0.915	0	0.931
ABH1	PRP8A	3702.Q9SIU2	3702.Q9SSD2	0	0	0	0	0.102	0.886	0	0.437	0.937
ABH1	SMD1B	3702.Q9SIU2	3702.Q9SY09	0	0	0	0	0	0.902	0.716	0.219	0.976
ABH1	SMD1A	3702.Q9SIU2	3702.Q9SSF1	0	0	0	0	0	0.902	0.716	0.219	0.976
ABH1	smB	3702.Q9SIU2	3702.Q9SUN5	0	0	0	0	0	0.926	0.708	0.098	0.978
ABH1	RUXF	3702.Q9SIU2	3702.Q9SUM2	0	0	0	0	0.076	0.905	0.743	0.195	0.979
ABH1	MSF3.12	3702.Q9SIU2	3702.Q9ZV45	0	0	0	0	0	0.9	0.733	0.519	0.986
ABH1	SE	3702.Q9SIU2	3702.Q9ZVD0	0	0	0.38	0	0.313	0.981	0.923	0.796	0.999
ABH1	CBP20	3702.Q9SIU2	3702.Q9XFD1	0	0	0	0	0.138	0.996	0.993	0.999	0.999
ABI3	ABI4	3702.Q01593	3702.A0MES8	0	0	0	0	0.211	0.23	0	0.929	0.953
ABI3	NFYB9	3702.Q01593	3702.Q9SFD8	0	0	0	0	0.059	0	0	0.928	0.929
ACBP4	MLE2.7	3702.Q9MA55	3702.Q8GWQ6	0	0	0	0	0	0.932	0	0	0.932
ACL5	ADC2	3702.Q9S7X6	3702.O23141	0.118	0	0	0	0	0	0.547	0.918	0.964
ACLA-1	F4IWV2_ARATH	3702.Q9SGY2	3702.F4IWV2	0.113	0	0	0	0.662	0.058	0.515	0.831	0.972
ACLA-1	ACLA-2	3702.Q9SGY2	3702.O22718	0	0	0.047	0.986	0.212	0	0.9	0.052	0.919
ACLA-1	CSY4	3702.Q9SGY2	3702.P20115	0.102	0	0	0	0.366	0.414	0.932	0.363	0.983
ACLA-1	F8L15_30	3702.Q9SGY2	3702.P68209	0.109	0	0	0	0.595	0.624	0.482	0.827	0.985
ACLA-1	LTA3	3702.Q9SGY2	3702.Q0WQF7	0.097	0	0	0	0.492	0.078	0.774	0.156	0.904
ACLA-1	MKD15.11	3702.Q9SGY2	3702.Q8LAD2	0.109	0	0	0	0.59	0.624	0.482	0.804	0.983
ACLA-1	SDH2-1	3702.Q9SGY2	3702.Q8LBZ7	0.109	0	0	0	0.496	0.061	0.482	0.634	0.905
ACLA-1	MDC16.5	3702.Q9SGY2	3702.Q8RWN9	0.097	0	0	0	0.498	0.078	0.774	0.156	0.905
ACLA-1	ACLB-2	3702.Q9SGY2	3702.Q9FGX1	0	0.879	0.531	0	0.304	0	0.9	0.794	0.999
ACLA-1	SDH2-3	3702.Q9SGY2	3702.Q9FJP9	0.109	0	0	0	0.494	0.061	0.482	0.631	0.904
ACLA-1	MPA24.10	3702.Q9SGY2	3702.Q9FLH2	0.113	0	0	0	0.661	0.058	0.515	0.843	0.974
ACLA-1	MDH	3702.Q9SGY2	3702.Q9SN86	0.086	0	0	0	0.312	0	0.767	0.418	0.903
ACLA-1	LTA2	3702.Q9SGY2	3702.Q9SQI8	0.097	0	0	0	0.502	0.078	0.774	0.156	0.906
ACLA-1	PCKA	3702.Q9SGY2	3702.Q9T074	0	0	0	0	0.043	0	0.9	0.141	0.91
ACLA-1	ACO3	3702.Q9SGY2	3702.Q9SIB9	0.107	0	0	0	0.067	0.068	0.941	0.439	0.969
ACLA-2	F4IWV2_ARATH	3702.O22718	3702.F4IWV2	0.113	0	0	0	0.661	0.058	0.515	0.819	0.97
ACLA-2	MDH	3702.O22718	3702.Q9SN86	0.086	0	0	0	0.276	0	0.767	0.429	0.9
ACLA-2	LTA3	3702.O22718	3702.Q0WQF7	0.097	0	0	0	0.472	0.078	0.774	0.156	0.9
ACLA-2	MDC16.5	3702.O22718	3702.Q8RWN9	0.097	0	0	0	0.483	0.078	0.774	0.156	0.903
ACLA-2	SDH2-3	3702.O22718	3702.Q9FJP9	0.109	0	0	0	0.494	0.061	0.482	0.632	0.904
ACLA-2	LTA2	3702.O22718	3702.Q9SQI8	0.097	0	0	0	0.496	0.078	0.774	0.156	0.905
ACLA-2	PCKA	3702.O22718	3702.Q9T074	0	0	0	0	0	0	0.9	0.151	0.911
ACLA-2	MPA24.10	3702.O22718	3702.Q9FLH2	0.113	0	0	0	0.661	0.058	0.515	0.819	0.97
ACLA-2	ACO3	3702.O22718	3702.Q9SIB9	0.107	0	0	0	0.067	0.068	0.941	0.447	0.97
ACLA-2	F8L15_30	3702.O22718	3702.P68209	0.109	0	0	0	0.59	0.624	0.482	0.773	0.98
ACLA-2	MKD15.11	3702.O22718	3702.Q8LAD2	0.109	0	0	0	0.59	0.624	0.482	0.806	0.983
ACLA-2	CSY4	3702.O22718	3702.P20115	0.102	0	0	0	0.366	0.414	0.932	0.371	0.983
ACLA-2	ACLB-2	3702.O22718	3702.Q9FGX1	0	0.9	0.531	0	0.177	0	0.9	0.785	0.999
ACLB-2	F4IWV2_ARATH	3702.Q9FGX1	3702.F4IWV2	0.113	0	0	0	0.662	0.058	0.515	0.797	0.967
ACLB-2	CSY4	3702.Q9FGX1	3702.P20115	0.102	0	0	0	0.367	0.414	0.932	0.503	0.986
ACLB-2	F8L15_30	3702.Q9FGX1	3702.P68209	0.109	0	0	0.661	0.592	0.624	0.482	0.384	0.948
ACLB-2	LTA3	3702.Q9FGX1	3702.Q0WQF7	0.097	0	0	0	0.483	0.078	0.774	0.156	0.903
ACLB-2	MKD15.11	3702.Q9FGX1	3702.Q8LAD2	0.109	0	0	0.676	0.59	0.624	0.482	0.408	0.95
ACLB-2	MDC16.5	3702.Q9FGX1	3702.Q8RWN9	0.097	0	0	0	0.492	0.078	0.774	0.596	0.954
ACLB-2	PCKA	3702.Q9FGX1	3702.Q9T074	0	0	0	0	0	0	0.9	0.161	0.912
ACLB-2	LTA2	3702.Q9FGX1	3702.Q9SQI8	0.097	0	0	0	0.546	0.078	0.774	0.156	0.914
ACLB-2	MPA24.10	3702.Q9FGX1	3702.Q9FLH2	0.113	0	0	0	0.661	0.058	0.515	0.797	0.967
ACLB-2	ACO3	3702.Q9FGX1	3702.Q9SIB9	0.107	0	0	0	0.067	0.068	0.941	0.532	0.974
ACO3	CSY4	3702.Q9SIB9	3702.P20115	0.107	0	0	0	0.588	0.173	0.942	0.854	0.996
ACO3	ICL	3702.Q9SIB9	3702.P28297	0.11	0	0	0	0.176	0.066	0.946	0.716	0.987
ACO3	IDH1	3702.Q9SIB9	3702.Q8LFC0	0.099	0	0	0	0.175	0.065	0.936	0.407	0.969
ACO3	IDH6	3702.Q9SIB9	3702.Q8LG77	0.099	0	0	0	0.155	0.065	0.936	0.627	0.98
ACO3	T15N1.80	3702.Q9SIB9	3702.Q8LPJ5	0.113	0	0	0	0.651	0.06	0.949	0.848	0.997
ACO3	IDH5	3702.Q9SIB9	3702.Q945K7	0.099	0	0	0	0.218	0.065	0.936	0.576	0.979
ACO3	CICDH	3702.Q9SIB9	3702.Q9SRZ6	0.113	0	0	0	0.622	0.06	0.949	0.851	0.997
ACP1	F11A3.9	3702.P11829	3702.Q9SK66	0	0	0	0	0.398	0.705	0.492	0.118	0.909
ACP1	MCA23_23	3702.P11829	3702.Q9FIJ2	0	0	0	0	0.275	0.708	0.545	0.212	0.913
ACP1	F14H20.12	3702.P11829	3702.Q9SKC9	0	0	0	0	0.275	0.708	0.545	0.237	0.916
ACP1	FRO1	3702.P11829	3702.Q9FJW4	0	0	0	0	0.529	0.708	0.406	0.123	0.918
ACP1	T17B22_24	3702.P11829	3702.Q9M9M6	0	0	0	0	0.46	0.708	0.406	0.236	0.918
ACP1	T17B22.21	3702.P11829	3702.Q9M9M9	0	0	0	0	0.532	0.708	0.406	0.198	0.926
ACP1	CIB22	3702.P11829	3702.Q945M1	0	0	0	0	0.577	0.707	0.545	0.186	0.948
ACP1	KAS1	3702.P11829	3702.P52410	0.104	0	0	0	0.301	0.526	0.235	0.818	0.951
ACP1	BCCP2	3702.P11829	3702.Q9LLC1	0	0	0	0	0.354	0.526	0	0.901	0.967
ACP1	EMB3147	3702.P11829	3702.Q8RU07	0.114	0	0	0	0.521	0.709	0.545	0.657	0.977
ACP2	F11A3.9	3702.P25701	3702.Q9SK66	0	0	0	0	0.402	0.705	0.492	0.118	0.91
ACP2	MCA23_23	3702.P25701	3702.Q9FIJ2	0	0	0	0	0.288	0.708	0.545	0.212	0.915
ACP2	F14H20.12	3702.P25701	3702.Q9SKC9	0	0	0	0	0.279	0.708	0.545	0.237	0.917
ACP2	FRO1	3702.P25701	3702.Q9FJW4	0	0	0	0	0.528	0.708	0.406	0.123	0.918
ACP2	T17B22_24	3702.P25701	3702.Q9M9M6	0	0	0	0	0.469	0.708	0.406	0.236	0.92
ACP2	T17B22.21	3702.P25701	3702.Q9M9M9	0	0	0	0	0.532	0.708	0.406	0.198	0.926
ACP2	CIB22	3702.P25701	3702.Q945M1	0	0	0	0	0.585	0.707	0.545	0.186	0.949
ACP2	EMB3147	3702.P25701	3702.Q8RU07	0.114	0	0	0	0.495	0.709	0.545	0.504	0.965
ACP3	F11A3.9	3702.P25702	3702.Q9SK66	0	0	0	0	0.385	0.705	0.492	0.118	0.907
ACP3	F14H20.12	3702.P25702	3702.Q9SKC9	0	0	0	0	0.286	0.708	0.545	0.237	0.917
ACP3	FRO1	3702.P25702	3702.Q9FJW4	0	0	0	0	0.532	0.708	0.406	0.123	0.919
ACP3	T17B22_24	3702.P25702	3702.Q9M9M6	0	0	0	0	0.469	0.708	0.406	0.236	0.92
ACP3	MCA23_23	3702.P25702	3702.Q9FIJ2	0	0	0	0	0.338	0.708	0.545	0.212	0.921
ACP3	T17B22.21	3702.P25702	3702.Q9M9M9	0	0	0	0	0.532	0.708	0.406	0.198	0.926
ACP3	CIB22	3702.P25702	3702.Q945M1	0	0	0	0	0.579	0.707	0.545	0.186	0.948
ACP3	EMB3147	3702.P25702	3702.Q8RU07	0.114	0	0	0	0.567	0.709	0.545	0.657	0.979
ACP5	KAS1	3702.O04652	3702.P52410	0.104	0	0	0	0.278	0.526	0.235	0.666	0.907
ACP5	F11A3.9	3702.O04652	3702.Q9SK66	0	0	0	0	0.385	0.705	0.492	0.118	0.907
ACP5	MCA23_23	3702.O04652	3702.Q9FIJ2	0	0	0	0	0.273	0.708	0.545	0.212	0.913
ACP5	F14H20.12	3702.O04652	3702.Q9SKC9	0	0	0	0	0.272	0.708	0.545	0.237	0.916
ACP5	T17B22_24	3702.O04652	3702.Q9M9M6	0	0	0	0	0.458	0.708	0.406	0.236	0.918
ACP5	FRO1	3702.O04652	3702.Q9FJW4	0	0	0	0	0.528	0.708	0.406	0.123	0.918
ACP5	T17B22.21	3702.O04652	3702.Q9M9M9	0	0	0	0	0.532	0.708	0.406	0.198	0.926
ACP5	CIB22	3702.O04652	3702.Q945M1	0	0	0	0	0.565	0.707	0.545	0.186	0.946
ACP5	EMB3147	3702.O04652	3702.Q8RU07	0.114	0	0	0	0.474	0.709	0.545	0.657	0.975
ACS	MKD15.11	3702.B9DGD6	3702.Q8LAD2	0.068	0	0	0	0.08	0	0.8	0.492	0.901
ACS	BCCP2	3702.B9DGD6	3702.Q9LLC1	0	0	0	0	0	0.069	0.9	0.071	0.905
ACS	F8L15_30	3702.B9DGD6	3702.P68209	0.068	0	0	0	0.118	0	0.8	0.521	0.91
ACS	CAC2	3702.B9DGD6	3702.O04983	0.115	0	0	0	0.067	0	0.9	0.284	0.932
ACS	MDC16.5	3702.B9DGD6	3702.Q8RWN9	0.087	0	0	0	0.058	0	0.92	0.173	0.935
ACS	LTA2	3702.B9DGD6	3702.Q9SQI8	0.087	0	0	0	0.058	0	0.92	0.173	0.935
ACS	PED1	3702.B9DGD6	3702.Q56WD9	0.107	0	0	0	0.331	0	0.883	0.208	0.937
ACS	ALDH7B4	3702.B9DGD6	3702.Q9SYG7	0.06	0	0	0	0.279	0.046	0.933	0.132	0.955
ACS	ACX2	3702.B9DGD6	3702.O65201	0.082	0	0	0	0.272	0	0.935	0.17	0.959
ACS	LTA3	3702.B9DGD6	3702.Q0WQF7	0.087	0	0	0	0.095	0	0.92	0.567	0.967
ACS	MLS	3702.B9DGD6	3702.Q9LZC3	0.041	0	0	0	0.565	0.05	0.907	0.464	0.976
ACS	CSY4	3702.B9DGD6	3702.P20115	0.106	0	0	0	0.506	0.053	0.938	0.437	0.982
ACX2	IBR3	3702.O65201	3702.Q8RWZ3	0.116	0	0	0	0.31	0.078	0.9	0.805	0.987
ACX2	ECHIA	3702.O65201	3702.Q6NL24	0.071	0	0	0	0.329	0.076	0.923	0.834	0.991
ACX2	PED1	3702.O65201	3702.Q56WD9	0.098	0	0	0	0.516	0.047	0.935	0.825	0.994
ACX2	MFP2	3702.O65201	3702.Q9ZPI5	0.071	0	0	0	0.396	0.076	0.923	0.899	0.995
ADC2	T30N20.190	3702.O23141	3702.Q9LEU8	0	0	0	0	0	0	0.909	0.648	0.966
ADC2	SPDSYN2	3702.O23141	3702.O48661	0.118	0	0	0	0	0	0.547	0.946	0.976
ADC2	SPMS	3702.O23141	3702.Q94BN2	0.118	0	0	0	0.062	0	0.547	0.946	0.977
ADH1	PDC1	3702.P06525	3702.O82647	0	0	0	0	0.447	0	0.774	0.934	0.991
ADH1	SFGH	3702.P06525	3702.Q8LAS8	0.114	0.089	0.29	0	0.666	0.088	0.522	0.378	0.933
ADK	AMPD	3702.Q9ZUU1	3702.O80452	0	0	0	0	0.05	0	0.9	0.31	0.928
ADK	ADK2-2	3702.Q9ZUU1	3702.Q9LZG0	0.066	0	0	0	0.185	0.049	0.9	0.901	0.991
ADK	ADK1-2	3702.Q9ZUU1	3702.Q9SF85	0.066	0	0	0	0.181	0.049	0.9	0.904	0.991
ADK1	AMPD	3702.O82514	3702.O80452	0	0	0	0	0.05	0	0.9	0.247	0.922
ADK1	ADK1-2	3702.O82514	3702.Q9SF85	0.066	0	0	0	0.244	0.049	0.9	0.123	0.93
ADK1	ADK2-2	3702.O82514	3702.Q9LZG0	0.066	0	0	0	0.195	0.049	0.9	0.416	0.95
ADK1-2	AMPD	3702.Q9SF85	3702.O80452	0	0	0	0	0.06	0.077	0.937	0.545	0.972
ADK1-2	APT1	3702.Q9SF85	3702.P31166	0	0	0	0	0.23	0.298	0.9	0.787	0.986
ADK1-2	F28J7.15	3702.Q9SF85	3702.Q8L7W7	0.066	0	0	0	0.161	0.049	0.9	0.123	0.922
ADK1-2	ADK2	3702.Q9SF85	3702.Q9FK35	0.066	0	0	0	0.217	0.049	0.9	0.123	0.927
ADK1-2	APT5	3702.Q9SF85	3702.Q9LFP0	0	0	0	0	0.117	0.298	0.9	0.625	0.973
ADK1-2	ADK2-2	3702.Q9SF85	3702.Q9LZG0	0	0	0.048	0.985	0.409	0	0.9	0.054	0.939
ADK1-2	APY1	3702.Q9SF85	3702.Q9SQG2	0	0	0	0	0	0	0.9	0	0.9
ADK2	AMPD	3702.Q9FK35	3702.O80452	0	0	0	0	0.05	0	0.9	0.262	0.923
ADK2	ADK2-2	3702.Q9FK35	3702.Q9LZG0	0.066	0	0	0	0.211	0.049	0.9	0.123	0.927
ADK2-2	AMPD	3702.Q9LZG0	3702.O80452	0	0	0	0	0.087	0.077	0.937	0.394	0.964
ADK2-2	APT1	3702.Q9LZG0	3702.P31166	0	0	0	0	0.17	0.298	0.9	0.803	0.987
ADK2-2	F28J7.15	3702.Q9LZG0	3702.Q8L7W7	0.066	0	0	0	0.161	0.049	0.9	0.123	0.922
ADK2-2	APT5	3702.Q9LZG0	3702.Q9LFP0	0	0	0	0	0.117	0.298	0.9	0.579	0.97
ADK2-2	APY1	3702.Q9LZG0	3702.Q9SQG2	0	0	0	0	0	0	0.9	0	0.9
AE7	CIA1	3702.Q9C9G6	3702.O80990	0	0	0	0	0.07	0.926	0.688	0.777	0.994
AE7	NBP35	3702.Q9C9G6	3702.Q8H1Q2	0	0	0	0	0.057	0.052	0.146	0.941	0.949
AFB2	IAA17	3702.Q9LW29	3702.P93830	0	0	0	0	0	0	0	0.912	0.912
AFB2	IAA7	3702.Q9LW29	3702.Q38825	0	0	0	0	0	0.708	0	0.785	0.934
AFB2	IAA9	3702.Q9LW29	3702.Q38827	0	0	0	0	0	0	0	0.911	0.911
AFB2	AUX1	3702.Q9LW29	3702.Q96247	0	0	0	0	0	0	0	0.936	0.936
AFPH2	TPL	3702.Q9SV55	3702.Q94AI7	0	0	0	0	0	0.696	0	0.998	0.999
AGD9	T4L20.30	3702.Q9FIQ0	3702.Q0WW26	0	0	0	0	0.042	0.77	0.6	0.309	0.93
AGD9	MUG13.13	3702.Q9FIQ0	3702.Q93Y22	0	0	0	0	0.15	0.676	0.677	0.305	0.929
AGD9	F8K4.21	3702.Q9FIQ0	3702.Q94A40	0	0	0	0	0.069	0.779	0.601	0	0.91
AGD9	F3K23.15	3702.Q9FIQ0	3702.Q9SJT9	0	0	0	0	0.067	0.779	0.601	0	0.91
AGD9	F3L17.60	3702.Q9FIQ0	3702.Q9SV20	0	0	0	0	0	0.793	0.601	0.289	0.936
AGD9	F3L17.50	3702.Q9FIQ0	3702.Q9SV21	0	0	0	0	0	0.793	0.601	0.289	0.936
AGL15	SAP18	3702.Q38847	3702.O64644	0	0	0	0	0	0.23	0	0.925	0.939
AGL15	LEC2	3702.Q38847	3702.Q1PFR7	0	0	0	0	0	0	0	0.926	0.926
AGL15	FUS3	3702.Q38847	3702.Q9LW31	0	0	0	0	0	0	0	0.9	0.9
AGO1	DRB1	3702.O04379	3702.O04492	0	0	0	0	0.05	0.234	0	0.953	0.962
AGO4	CMT3	3702.Q9ZVD5	3702.Q94F88	0	0	0	0	0.086	0	0	0.907	0.911
AGO4	RDM1	3702.Q9ZVD5	3702.Q9LUJ3	0	0	0	0	0	0.292	0	0.974	0.98
AGO4	DRM2	3702.Q9ZVD5	3702.Q9M548	0	0	0	0	0	0.292	0	0.933	0.95
AGP4	NUP205	3702.Q9ZT16	3702.F4KBW6	0	0	0	0	0.095	0.787	0.592	0.304	0.937
AGP4	NUP54	3702.Q9ZT16	3702.Q8GYF7	0	0	0	0	0.068	0.785	0.592	0.306	0.935
AGP4	NUP107	3702.Q9ZT16	3702.Q8L748	0	0	0	0	0.076	0.784	0.593	0.305	0.935
AGP4	NUP160	3702.Q9ZT16	3702.Q9C811	0	0	0	0	0.059	0.703	0.593	0.294	0.908
AHK2	ARR1	3702.Q9C5U2	3702.Q940D0	0	0	0	0	0.071	0	0	0.919	0.921
AHK2	AHK4	3702.Q9C5U2	3702.Q9C5U0	0	0	0.075	0.931	0	0.225	0.9	0.105	0.927
AHK2	AHP4	3702.Q9C5U2	3702.Q9LU15	0	0	0	0	0	0.256	0.65	0.8	0.943
AHK2	AHP3	3702.Q9C5U2	3702.Q9SAZ5	0	0	0	0	0	0.591	0.65	0.941	0.99
AHK4	ARR7	3702.Q9C5U0	3702.Q9ZWS7	0	0	0.319	0	0.088	0	0	0.881	0.919
AHK4	AHP1	3702.Q9C5U0	3702.Q9ZNV9	0	0	0	0	0.06	0.591	0.65	0.56	0.933
AHK4	AHP4	3702.Q9C5U0	3702.Q9LU15	0	0	0	0	0	0.256	0.65	0.803	0.944
AHK4	AHP3	3702.Q9C5U0	3702.Q9SAZ5	0	0	0	0	0	0.402	0.65	0.916	0.981
AHL	APR3	3702.Q38945	3702.P92980	0.111	0	0	0	0.149	0	0.925	0.22	0.95
AHP1	ETR1	3702.Q9ZNV9	3702.P49333	0	0	0	0	0	0.705	0	0.781	0.932
AHP1	ARR1	3702.Q9ZNV9	3702.Q940D0	0	0	0	0	0	0.685	0.65	0.287	0.914
AHP3	ARR10	3702.Q9SAZ5	3702.O49397	0	0	0	0	0.046	0.23	0.65	0.794	0.939
AHP3	ETR1	3702.Q9SAZ5	3702.P49333	0	0	0	0	0	0.573	0	0.835	0.926
AHP3	ARR12	3702.Q9SAZ5	3702.P62598	0	0	0	0	0	0	0.65	0.804	0.928
AHP3	ARR1	3702.Q9SAZ5	3702.Q940D0	0	0	0	0	0	0.685	0.65	0.822	0.978
AHP4	ARR10	3702.Q9LU15	3702.O49397	0	0	0	0	0	0	0.65	0.755	0.91
AHP4	ARR12	3702.Q9LU15	3702.P62598	0	0	0	0	0	0	0.65	0.788	0.922
AHP4	ARR1	3702.Q9LU15	3702.Q940D0	0	0	0	0	0	0.23	0.65	0.769	0.932
AIP3	CCT1	3702.Q9M4B5	3702.P28769	0	0	0	0	0.058	0.884	0.122	0.374	0.931
AIP3	PFD3	3702.Q9M4B5	3702.P57741	0	0	0	0	0.547	0.995	0.889	0.894	0.999
AIP3	PFD5	3702.Q9M4B5	3702.P57742	0.046	0	0	0	0.522	0.995	0.889	0.895	0.999
AIP3	PFD6	3702.Q9M4B5	3702.Q2HIK4	0	0	0	0	0.379	0.995	0.889	0.89	0.999
AIP3	CCT2-2	3702.Q9M4B5	3702.Q940P8	0	0	0	0	0	0.892	0.173	0.21	0.923
AIP3	PFD1	3702.Q9M4B5	3702.Q94AF7	0	0	0	0	0.489	0.995	0.889	0.89	0.999
AIP3	PDF2-2	3702.Q9M4B5	3702.Q9LJ98	0	0	0	0	0.081	0.995	0.889	0.896	0.999
AIP3	CCT4	3702.Q9M4B5	3702.Q9LV21	0	0	0	0	0	0.877	0.173	0.21	0.912
AIP3	CCT7	3702.Q9M4B5	3702.Q9SF16	0	0	0	0	0	0.901	0.173	0.21	0.929
AK1	F10B6.22	3702.Q9LYU8	3702.Q8VYI4	0.132	0	0	0	0.829	0	0.957	0.931	0.999
AK1	LYSA2	3702.Q9LYU8	3702.Q94A94	0.122	0.267	0	0	0.112	0	0	0.846	0.9
AK1	DHDPS2	3702.Q9LYU8	3702.Q9FVC8	0	0	0	0	0.174	0	0	0.926	0.936
AK1	ASN3	3702.Q9LYU8	3702.Q9LFU1	0.108	0	0	0	0.309	0	0.8	0.337	0.907
AK1	F6I7.40	3702.Q9LYU8	3702.Q9SZX3	0.132	0	0	0	0.176	0	0.8	0.723	0.955
AKR4C10	PDC1	3702.Q84TF0	3702.O82647	0	0	0	0	0	0	0.9	0.21	0.917
AKR4C10	ALDH7B4	3702.Q84TF0	3702.Q9SYG7	0	0	0	0	0.08	0.042	0.908	0.186	0.925
AKT1	CBL1	3702.Q38998	3702.O81445	0	0	0	0	0.052	0.23	0	0.969	0.975
AKT1	KAT3	3702.Q38998	3702.P92960	0	0	0.062	0.885	0.129	0.959	0	0.847	0.994
AKT1	CIPK23	3702.Q38998	3702.Q93VD3	0	0	0	0	0.1	0.779	0	0.954	0.99
AL7	T27K22.4	3702.Q8LA16	3702.Q94JX1	0	0	0	0	0	0.661	0	0.8	0.929
ALAAT1	ALAAT2	3702.F4I7I0	3702.Q9LDV4	0	0	0.049	0.983	0.11	0	0.9	0.054	0.909
ALAAT1	NADP-ME1	3702.F4I7I0	3702.O82191	0.061	0	0	0	0.052	0.063	0.919	0.151	0.932
ALAAT1	ASP3	3702.F4I7I0	3702.P46644	0	0	0	0	0.145	0	0.911	0.383	0.949
ALAAT1	F3G5.29	3702.F4I7I0	3702.Q9ZUR7	0.057	0	0	0	0.045	0	0.938	0.195	0.949
ALAAT1	NADP-ME4	3702.F4I7I0	3702.Q9CA83	0.061	0	0	0	0.068	0.063	0.919	0.387	0.952
ALAAT1	GDH2-2	3702.F4I7I0	3702.Q38946	0.045	0	0	0	0.067	0	0.916	0.472	0.955
ALAAT1	ASP2	3702.F4I7I0	3702.P46645	0	0	0	0	0.274	0	0.911	0.37	0.955
ALAAT1	ASP1	3702.F4I7I0	3702.P46643	0	0	0	0	0.171	0	0.911	0.547	0.963
ALAAT2	NADP-ME1	3702.Q9LDV4	3702.O82191	0.061	0	0	0	0.052	0.063	0.919	0.151	0.932
ALAAT2	ASP1	3702.Q9LDV4	3702.P46643	0	0	0	0	0.125	0	0.911	0.437	0.952
ALAAT2	ASP3	3702.Q9LDV4	3702.P46644	0	0	0	0	0.136	0	0.911	0.383	0.948
ALAAT2	ASP2	3702.Q9LDV4	3702.P46645	0	0	0	0	0.134	0	0.911	0.299	0.941
ALAAT2	GDH2-2	3702.Q9LDV4	3702.Q38946	0.045	0	0	0	0.053	0	0.916	0.32	0.942
ALAAT2	NADP-ME4	3702.Q9LDV4	3702.Q9CA83	0.061	0	0	0	0.052	0.063	0.919	0.151	0.932
ALAAT2	F3G5.29	3702.Q9LDV4	3702.Q9ZUR7	0.057	0	0	0	0	0	0.938	0.353	0.959
ALDH10A8	ALDH10A9	3702.Q9S795	3702.Q9STS1	0	0	0.049	0.982	0.251	0	0.9	0.053	0.923
ALDH10A8	ALDH7B4	3702.Q9S795	3702.Q9SYG7	0	0	0.121	0.731	0.087	0.103	0.9	0.223	0.933
ALDH10A9	ALDH7B4	3702.Q9STS1	3702.Q9SYG7	0	0	0.128	0.708	0.101	0.103	0.9	0.169	0.93
ALDH12A1	ASP1	3702.Q8VZC3	3702.P46643	0	0	0	0	0.088	0.138	0.91	0.245	0.94
ALDH12A1	ASP3	3702.Q8VZC3	3702.P46644	0	0	0	0	0.074	0.138	0.91	0.245	0.939
ALDH12A1	ASP2	3702.Q8VZC3	3702.P46645	0	0	0	0	0.045	0.138	0.91	0.245	0.937
ALDH12A1	PROC1	3702.Q8VZC3	3702.P54904	0	0	0	0	0.059	0	0.9	0.941	0.994
ALDH12A1	POX1	3702.Q8VZC3	3702.P92983	0.107	0	0	0	0.251	0	0.927	0.938	0.996
ALDH12A1	GDH2-2	3702.Q8VZC3	3702.Q38946	0.067	0	0	0	0.087	0.055	0.906	0.288	0.936
ALDH12A1	GAD1	3702.Q8VZC3	3702.Q42521	0	0	0	0	0.096	0.048	0.915	0.392	0.95
ALDH12A1	GLN1-5	3702.Q8VZC3	3702.Q8GXW5	0.078	0	0	0	0.057	0	0.9	0.501	0.95
ALDH12A1	GLT1	3702.Q8VZC3	3702.Q9LV03	0.064	0	0	0	0.072	0	0.9	0.157	0.916
ALDH12A1	GLN1-3	3702.Q8VZC3	3702.Q9LVI8	0.078	0	0	0	0.086	0	0.9	0.499	0.952
ALDH12A1	SRO5	3702.Q8VZC3	3702.Q9FJJ3	0	0	0	0	0	0	0	0.955	0.955
ALDH12A1	DELTA-OAT	3702.Q8VZC3	3702.Q9FNK4	0.082	0	0	0	0.165	0.056	0.932	0.933	0.996
ALDH5F1	F4IWV2_ARATH	3702.Q9SAK4	3702.F4IWV2	0	0	0	0	0.19	0	0.881	0.287	0.925
ALDH5F1	MPA24.10	3702.Q9SAK4	3702.Q9FLH2	0	0	0	0	0.173	0	0.881	0.287	0.924
ALDH7B4	NIT2	3702.Q9SYG7	3702.P32962	0	0	0	0	0.133	0	0.9	0.181	0.922
ALDH7B4	PAO4	3702.Q9SYG7	3702.Q8H191	0.044	0	0	0	0	0	0.927	0.107	0.932
ALKBH8	TRM112A	3702.Q8RWY1	3702.Q8LFJ5	0	0	0	0	0.093	0.128	0	0.934	0.943
ALKBH8	TRM112B	3702.Q8RWY1	3702.Q9C9R3	0	0	0	0	0.093	0.128	0	0.936	0.945
ALKBH8	TRM9-2	3702.Q8RWY1	3702.Q94A09	0	0.774	0	0	0	0	0	0.952	0.988
ALY1-2	Y14	3702.Q8L773	3702.F4I9J7	0	0	0	0	0.084	0.994	0.622	0.331	0.998
ALY1-2	MAGO	3702.Q8L773	3702.O23676	0	0	0	0	0.252	0.994	0.624	0.294	0.998
ALY1-2	SAP18	3702.Q8L773	3702.O64644	0	0	0	0	0.167	0	0.958	0.135	0.967
ALY1-2	Q494N5_ARATH	3702.Q8L773	3702.Q494N5	0	0	0	0	0	0.165	0.103	0.887	0.908
ALY1-2	RH15	3702.Q8L773	3702.Q56XG6	0	0	0	0	0.265	0.787	0.957	0.5	0.996
ALY1-2	ALY4	3702.Q8L773	3702.Q6NQ72	0	0	0.09	0.889	0.085	0	0.9	0.125	0.917
ALY1-2	ALY2-2	3702.Q8L773	3702.Q8L719	0	0	0.071	0.938	0.129	0	0.9	0.094	0.916
ALY1-2	MOS11	3702.Q8L773	3702.Q9LZ08	0	0	0	0	0.135	0.491	0.639	0.46	0.902
ALY1-2	CBP20	3702.Q8L773	3702.Q9XFD1	0	0	0	0	0.081	0.712	0.632	0.244	0.916
ALY1-2	ALY3-2	3702.Q8L773	3702.Q94EH8	0	0	0.088	0.875	0.073	0	0.9	0.134	0.917
ALY1-2	MYH9.9	3702.Q8L773	3702.Q93Y25	0	0	0	0	0	0.076	0.5	0.89	0.944
ALY2	MSI1	3702.Q6A333	3702.O22467	0	0	0	0	0	0.72	0.946	0.24	0.987
ALY2	E2FC	3702.Q6A333	3702.Q9FV70	0	0	0	0	0	0.525	0.956	0.309	0.984
ALY2	RBR1	3702.Q6A333	3702.Q9LKZ3	0	0	0	0	0.206	0.732	0.96	0.425	0.994
ALY2-2	Y14	3702.Q8L719	3702.F4I9J7	0	0	0	0	0.141	0.994	0.622	0.331	0.998
ALY2-2	MAGO	3702.Q8L719	3702.O23676	0	0	0	0	0.274	0.994	0.624	0.294	0.998
ALY2-2	SAP18	3702.Q8L719	3702.O64644	0	0	0	0	0.179	0	0.958	0.135	0.967
ALY2-2	EIF4A1	3702.Q8L719	3702.P41376	0	0	0	0	0.05	0.995	0.205	0.065	0.996
ALY2-2	RH15	3702.Q8L719	3702.Q56XG6	0	0	0	0	0.265	0.787	0.957	0.529	0.996
ALY2-2	ALY4	3702.Q8L719	3702.Q6NQ72	0	0	0.103	0.869	0.06	0.994	0.9	0.13	0.999
ALY2-2	F9L1.22	3702.Q8L719	3702.Q8H1F3	0	0	0	0	0.059	0.994	0	0	0.994
ALY2-2	CBP20	3702.Q8L719	3702.Q9XFD1	0	0	0	0	0.103	0.712	0.632	0.554	0.952
ALY2-2	MOS11	3702.Q8L719	3702.Q9LZ08	0	0	0	0	0.166	0.491	0.639	0.897	0.982
ALY2-2	ALY3-2	3702.Q8L719	3702.Q94EH8	0	0	0.114	0.842	0.046	0.994	0.9	0.159	0.999
ALY3-2	Y14	3702.Q94EH8	3702.F4I9J7	0	0	0	0	0.078	0.994	0.622	0.331	0.998
ALY3-2	MAGO	3702.Q94EH8	3702.O23676	0	0	0	0	0.251	0.994	0.624	0.294	0.998
ALY3-2	SAP18	3702.Q94EH8	3702.O64644	0	0	0	0	0.161	0	0.958	0.135	0.967
ALY3-2	RH15	3702.Q94EH8	3702.Q56XG6	0	0	0	0	0.265	0.787	0.957	0.515	0.996
ALY3-2	ALY4	3702.Q94EH8	3702.Q6NQ72	0	0	0.056	0.968	0.11	0	0.9	0.065	0.911
ALY3-2	MOS11	3702.Q94EH8	3702.Q9LZ08	0	0	0	0	0.127	0.491	0.639	0.487	0.906
ALY3-2	CBP20	3702.Q94EH8	3702.Q9XFD1	0	0	0	0.604	0.081	0.712	0.632	0.244	0.916
ALY4	Y14	3702.Q6NQ72	3702.F4I9J7	0	0	0	0	0.078	0.994	0.622	0.331	0.998
ALY4	MAGO	3702.Q6NQ72	3702.O23676	0	0	0	0	0.251	0.994	0.624	0.294	0.998
ALY4	SAP18	3702.Q6NQ72	3702.O64644	0	0	0	0	0.161	0	0.958	0.135	0.967
ALY4	RH15	3702.Q6NQ72	3702.Q56XG6	0	0	0	0	0.265	0.787	0.957	0.435	0.995
ALY4	UPF1	3702.Q6NQ72	3702.Q9FJR0	0	0	0	0	0.051	0.711	0	0.702	0.911
ALY4	EIF4A3	3702.Q6NQ72	3702.Q94A52	0	0	0	0	0.274	0.71	0.527	0.242	0.914
ALY4	CBP20	3702.Q6NQ72	3702.Q9XFD1	0	0	0	0.6	0.081	0.712	0.632	0.244	0.916
ALY4	MOS11	3702.Q6NQ72	3702.Q9LZ08	0	0	0	0	0.123	0.491	0.639	0.802	0.963
AMPD	APY1	3702.O80452	3702.Q9SQG2	0	0	0	0	0.05	0	0.9	0.131	0.91
AMPD	F28J7.15	3702.O80452	3702.Q8L7W7	0	0	0	0	0.05	0	0.9	0.212	0.918
AMPD	F19I3.27	3702.O80452	3702.Q8RWT5	0	0	0	0	0.081	0	0.9	0.403	0.94
AMPD	F18A5.110	3702.O80452	3702.Q8L968	0.115	0	0	0	0	0	0.9	0.419	0.944
AMPD	APT1	3702.O80452	3702.P31166	0	0	0	0	0.165	0.245	0.95	0.445	0.98
AMPD	APT5	3702.O80452	3702.Q9LFP0	0	0	0	0	0.165	0.245	0.95	0.592	0.985
AMPD	F3O9.15	3702.O80452	3702.Q9SA34	0.122	0	0	0	0.098	0.075	0.936	0.837	0.991
AMPD	PURA	3702.O80452	3702.Q96529	0.121	0	0	0	0.252	0	0.9	0.891	0.991
AP17	AP2M	3702.Q84WL9	3702.O23140	0	0	0.243	0	0.348	0.975	0.975	0.888	0.999
AP17	BETAC-AD	3702.Q84WL9	3702.O81742	0	0	0	0	0	0.931	0.759	0.399	0.989
AP17	CHC2	3702.Q84WL9	3702.Q0WLB5	0	0	0	0	0	0.057	0.839	0.835	0.972
AP17	CHC1	3702.Q84WL9	3702.Q0WNJ6	0	0	0	0	0	0.057	0.839	0.876	0.979
AP17	T2K10.12	3702.Q84WL9	3702.Q9ZUI6	0	0	0	0	0.056	0.658	0.696	0.287	0.92
AP17	T21L14.21	3702.Q84WL9	3702.Q8H0Z0	0	0	0	0	0.046	0.884	0.292	0.191	0.928
AP17	Q84WV7_ARATH	3702.Q84WL9	3702.Q84WV7	0	0	0	0	0	0.707	0.824	0	0.946
AP17	F12A24.11	3702.Q84WL9	3702.Q9ZVX0	0	0	0	0	0.179	0.867	0.639	0.399	0.973
AP1M2	CHC2	3702.O22715	3702.Q0WLB5	0	0	0	0	0.077	0.077	0.786	0.616	0.92
AP1M2	BETAC-AD	3702.O22715	3702.O81742	0	0	0	0	0.045	0.758	0.63	0.411	0.943
AP1M2	F6F22.18	3702.O22715	3702.O82201	0	0	0	0	0	0.653	0.849	0.22	0.955
AP1M2	T2K10.12	3702.O22715	3702.Q9ZUI6	0	0	0	0	0.194	0.792	0.734	0.333	0.966
AP22.13	MSI1	3702.Q94K88	3702.O22467	0	0	0	0	0.366	0.807	0	0.471	0.929
AP22.13	F24B9.25	3702.Q94K88	3702.P59259	0	0	0	0	0.054	0.982	0	0.527	0.991
AP22.13	ASF1B	3702.Q94K88	3702.Q9LS09	0	0	0	0	0.273	0.907	0	0.748	0.981
AP22.13	HAG2	3702.Q94K88	3702.Q9FJT8	0	0	0	0	0.157	0.99	0	0.515	0.995
AP2M	F12A24.11	3702.O23140	3702.Q9ZVX0	0	0	0	0	0.148	0.785	0.593	0.306	0.941
AP2M	Q84WV7_ARATH	3702.O23140	3702.Q84WV7	0	0	0	0	0.058	0.808	0.74	0.289	0.962
AP2M	CHC2	3702.O23140	3702.Q0WLB5	0	0	0	0	0.109	0.311	0.755	0.864	0.976
AP2M	CHC1	3702.O23140	3702.Q0WNJ6	0	0	0	0	0.14	0.311	0.755	0.863	0.977
AP2M	BETAC-AD	3702.O23140	3702.O81742	0	0	0	0	0.138	0.916	0.728	0.394	0.986
AP4M	F6F22.18	3702.Q9SB50	3702.O82201	0	0	0.325	0	0	0.653	0.849	0.22	0.968
AP4M	T2K10.12	3702.Q9SB50	3702.Q9ZUI6	0	0	0	0	0.071	0.618	0.734	0.248	0.919
APR3	STR1	3702.P92980	3702.O64530	0.155	0	0	0	0	0	0.927	0.656	0.977
APT1	F19I3.27	3702.P31166	3702.Q8RWT5	0.115	0	0	0	0.281	0.056	0.9	0.289	0.949
APT1	F18A5.110	3702.P31166	3702.Q8L968	0.044	0	0	0	0.18	0.052	0.955	0.218	0.969
APT1	GK-2	3702.P31166	3702.Q9M682	0.079	0	0	0	0.352	0	0.945	0.241	0.972
APT1	F24D7.15	3702.P31166	3702.Q9CAD1	0.125	0	0	0	0.608	0.054	0.9	0.37	0.975
APT5	F18A5.110	3702.Q9LFP0	3702.Q8L968	0.044	0	0	0	0.156	0.052	0.955	0.218	0.968
APT5	F19I3.27	3702.Q9LFP0	3702.Q8RWT5	0.115	0	0	0	0.29	0.056	0.9	0.289	0.95
APT5	F24D7.15	3702.Q9LFP0	3702.Q9CAD1	0.125	0	0	0	0.597	0.054	0.9	0.37	0.975
APT5	GK-2	3702.Q9LFP0	3702.Q9M682	0.079	0	0	0	0.35	0	0.945	0.241	0.972
APUM1	APUM23	3702.Q9ZW07	3702.Q9C552	0	0	0	0	0.079	0	0	0.931	0.934
APUM1	APUM24	3702.Q9ZW07	3702.Q9LRZ3	0	0	0	0	0.103	0.065	0	0.946	0.951
APUM23	MFB13.10	3702.Q9C552	3702.A0A1P8BD18	0	0	0	0	0.887	0.073	0	0.437	0.936
APUM23	EDA25	3702.Q9C552	3702.F4IDC2	0	0	0	0	0.781	0.073	0	0.779	0.951
APUM23	BOP1	3702.Q9C552	3702.F4IH25	0	0	0	0	0.93	0.077	0.54	0	0.967
APUM23	RBL	3702.Q9C552	3702.Q0WVH0	0	0	0	0	0.798	0	0.54	0.093	0.908
APUM23	T12P18.17	3702.Q9C552	3702.Q0WVM5	0	0	0	0	0.895	0.073	0.54	0.066	0.952
APUM23	RH57	3702.Q9C552	3702.Q84TG1	0	0	0	0	0.559	0.068	0	0.79	0.906
APUM23	EMB2777	3702.Q9C552	3702.Q8L3P4	0	0	0	0	0.503	0.907	0	0	0.951
APUM23	ENP1	3702.Q9C552	3702.Q8RWS4	0	0	0	0	0.878	0.615	0.54	0.505	0.987
APUM23	T1J1.5	3702.Q9C552	3702.Q93YS7	0	0	0	0	0.844	0.073	0.54	0	0.927
APUM23	PPAN	3702.Q9C552	3702.Q9ASU7	0	0	0	0	0.937	0	0	0	0.937
APUM23	TOZ	3702.Q9C552	3702.Q9LFE2	0	0	0	0	0.711	0.073	0.54	0.365	0.911
APUM23	T30D6.27	3702.Q9C552	3702.Q9ZPV5	0	0	0	0	0.796	0	0.54	0.196	0.918
APUM23	Q9LVF2_ARATH	3702.Q9C552	3702.Q9LVF2	0	0	0	0	0.845	0	0.54	0.098	0.93
APUM23	RH16	3702.Q9C552	3702.Q9SW44	0	0	0	0	0.933	0.047	0	0.057	0.934
APUM23	PES	3702.Q9C552	3702.Q9LYK7	0	0	0	0	0.864	0	0.54	0	0.934
APUM23	NOB1	3702.Q9C552	3702.Q9FLL1	0	0	0	0	0.58	0.06	0.54	0.825	0.964
APUM23	APUM24	3702.Q9C552	3702.Q9LRZ3	0	0	0	0	0.786	0	0	0.963	0.991
APUM24	F4N2.4	3702.Q9LRZ3	3702.A0A178W3G2	0	0	0	0	0.954	0	0	0	0.954
APUM24	F4H5.19	3702.Q9LRZ3	3702.A0A1P8AVE9	0	0	0	0	0.938	0	0	0	0.938
APUM24	MFB13.10	3702.Q9LRZ3	3702.A0A1P8BD18	0	0	0	0	0.895	0.184	0	0	0.91
APUM24	F26F24.12	3702.Q9LRZ3	3702.F4I4Q1	0	0	0	0	0.932	0.525	0	0	0.966
APUM24	EDA25	3702.Q9LRZ3	3702.F4IDC2	0	0	0	0	0.932	0.355	0	0.114	0.958
APUM24	YUP8H12R.24	3702.Q9LRZ3	3702.F4IDJ0	0	0	0	0	0.928	0	0	0.091	0.932
APUM24	BOP1	3702.Q9LRZ3	3702.F4IH25	0	0	0	0	0.832	0.409	0	0.108	0.903
APUM24	RRP5	3702.Q9LRZ3	3702.F4J8K6	0	0	0	0	0.949	0.233	0	0.442	0.976
APUM24	F14M19.10	3702.Q9LRZ3	3702.F4JTD2	0	0	0	0	0.865	0.317	0	0.1	0.909
APUM24	NOP5-1	3702.Q9LRZ3	3702.O04658	0	0	0	0	0.866	0.523	0	0	0.933
APUM24	RH29	3702.Q9LRZ3	3702.O49289	0	0	0	0	0.863	0.399	0	0.332	0.94
APUM24	RBL	3702.Q9LRZ3	3702.Q0WVH0	0	0	0	0	0.895	0.47	0	0	0.942
APUM24	RH17	3702.Q9LRZ3	3702.Q7XJN0	0	0	0	0	0.907	0.194	0	0.157	0.931
APUM24	MNF13.4	3702.Q9LRZ3	3702.Q84JC0	0	0	0	0	0.872	0.413	0	0.207	0.935
APUM24	NOP2C	3702.Q9LRZ3	3702.Q84MA1	0	0	0	0	0.653	0.76	0	0.064	0.915
APUM24	ENP1	3702.Q9LRZ3	3702.Q8RWS4	0	0	0	0	0.909	0.106	0	0	0.915
APUM24	NOP2B	3702.Q9LRZ3	3702.Q8VYM6	0	0	0	0	0.716	0.76	0	0.064	0.93
APUM24	RH13	3702.Q9LRZ3	3702.Q93Y39	0	0	0	0	0.82	0.884	0	0.12	0.98
APUM24	T1J1.5	3702.Q9LRZ3	3702.Q93YS7	0	0	0	0	0.952	0.091	0	0	0.954
APUM24	PPAN	3702.Q9LRZ3	3702.Q9ASU7	0	0	0	0	0.874	0.849	0	0.048	0.98
APUM24	F8A12.14	3702.Q9LRZ3	3702.Q9C6I8	0	0	0	0	0.873	0.701	0	0.122	0.963
APUM24	NUG2	3702.Q9LRZ3	3702.Q9C923	0	0	0	0	0.923	0.273	0	0.238	0.953
APUM24	BRIX1-2	3702.Q9LRZ3	3702.Q9C928	0	0	0	0	0.918	0.861	0	0.082	0.988
APUM24	NOP2A	3702.Q9LRZ3	3702.Q9FG73	0	0	0	0	0.732	0.76	0	0.064	0.934
APUM24	NOB1	3702.Q9LRZ3	3702.Q9FLL1	0	0	0	0	0.867	0	0	0.279	0.9
APUM24	BRIX1-1	3702.Q9LRZ3	3702.Q9LE16	0	0	0	0	0.903	0.861	0	0.082	0.986
APUM24	WDR12	3702.Q9LRZ3	3702.Q9LF27	0	0	0	0	0.827	0.412	0	0.207	0.912
APUM24	TOZ	3702.Q9LRZ3	3702.Q9LFE2	0	0	0	0	0.947	0.18	0	0	0.955
APUM24	F18K10.11	3702.Q9LRZ3	3702.Q9LPP3	0	0	0	0	0.954	0.169	0	0	0.96
APUM24	NOP56	3702.Q9LRZ3	3702.Q9SGT7	0	0	0	0	0.838	0.413	0	0	0.901
APUM24	F24I3.70	3702.Q9LRZ3	3702.Q9M1J9	0	0	0	0	0.904	0	0	0	0.904
APUM24	ftsJ	3702.Q9LRZ3	3702.Q9SXH3	0	0	0	0	0.86	0.317	0	0.1	0.906
APUM24	T20N10_10	3702.Q9LRZ3	3702.Q9LXT5	0	0	0	0	0.767	0.61	0	0.064	0.907
APUM24	Q9LVK6_ARATH	3702.Q9LRZ3	3702.Q9LVK6	0	0	0	0	0.915	0	0	0	0.915
APUM24	F26K10.80	3702.Q9LRZ3	3702.Q9M0I7	0	0	0	0	0.929	0	0	0	0.929
APUM24	F3A4.70	3702.Q9LRZ3	3702.Q9SN19	0	0	0	0	0.931	0.049	0	0	0.932
APUM24	T4P13.15	3702.Q9LRZ3	3702.Q9MAC6	0	0	0	0	0.921	0.252	0	0	0.939
APUM24	NOP5-2	3702.Q9LRZ3	3702.Q9MAB3	0	0	0	0	0.882	0.523	0	0	0.941
APUM24	T30D6.27	3702.Q9LRZ3	3702.Q9ZPV5	0	0	0	0	0.897	0.47	0	0	0.943
APUM24	Q9LVF2_ARATH	3702.Q9LRZ3	3702.Q9LVF2	0	0	0	0	0.945	0	0	0	0.945
APUM24	NSN1	3702.Q9LRZ3	3702.Q9M8Z5	0	0	0	0	0.869	0.614	0	0.063	0.948
APUM24	PES	3702.Q9LRZ3	3702.Q9LYK7	0	0	0	0	0.945	0.216	0	0	0.955
APUM24	RH28	3702.Q9LRZ3	3702.Q9ZRZ8	0	0	0	0	0.865	0.525	0	0.362	0.955
APUM24	RH16	3702.Q9LRZ3	3702.Q9SW44	0	0	0	0	0.895	0.598	0	0.063	0.957
APUM24	MEE49	3702.Q9LRZ3	3702.Q9M125	0	0	0	0	0.853	0.784	0	0.065	0.967
APUM24	T32M21_200	3702.Q9LRZ3	3702.Q9LZ65	0	0	0	0	0.927	0.824	0	0.122	0.987
APUM24	F3K23.20	3702.Q9LRZ3	3702.Q9SJT4	0	0	0	0	0.905	0.904	0	0.068	0.99
APUM24	T8P21.10	3702.Q9LRZ3	3702.Q9SH88	0	0	0	0	0.892	0.363	0	0.874	0.99
APUM24	EBP2	3702.Q9LRZ3	3702.Q9LUJ5	0	0	0	0	0.941	0.84	0	0.286	0.992
APUM24	MDB19.11	3702.Q9LRZ3	3702.Q9LUG5	0	0	0	0	0.944	0.884	0	0.906	0.999
APXS	MDAR5	3702.Q42592	3702.P92947	0	0	0	0	0.044	0	0.677	0.765	0.921
APXS	DHAR2	3702.Q42592	3702.Q9FRL8	0	0	0	0	0	0	0.682	0.813	0.938
APXS	GLDH	3702.Q42592	3702.Q9SU56	0	0	0	0	0.061	0	0.906	0.547	0.956
APY1	UMK3	3702.Q9SQG2	3702.O04905	0	0	0	0	0.081	0	0.9	0.11	0.911
APY1	NDPK3	3702.Q9SQG2	3702.O49203	0	0	0	0	0	0	0.9	0.047	0.9
APY1	NDK1	3702.Q9SQG2	3702.P39207	0	0	0	0	0	0	0.9	0.047	0.9
APY1	THY-1	3702.Q9SQG2	3702.Q05762	0	0	0	0	0.057	0	0.9	0	0.901
APY1	ZEU1	3702.Q9SQG2	3702.Q0WW55	0	0	0	0	0	0	0.9	0.064	0.902
APY1	PYRE-F	3702.Q9SQG2	3702.Q42586	0	0	0	0	0.051	0	0.9	0.064	0.903
APY1	F18A5.110	3702.Q9SQG2	3702.Q8L968	0	0	0	0	0	0	0.9	0.21	0.917
APY1	F19I3.27	3702.Q9SQG2	3702.Q8RWT5	0	0	0	0	0	0	0.9	0.078	0.903
APY1	PURA	3702.Q9SQG2	3702.Q96529	0	0	0	0	0	0	0.9	0.288	0.925
APY1	F24D7.15	3702.Q9SQG2	3702.Q9CAD1	0	0	0	0	0.125	0	0.9	0.188	0.922
APY1	TSO2	3702.Q9SQG2	3702.Q9LSD0	0	0	0	0	0	0	0.909	0	0.909
APY1	GK-2	3702.Q9SQG2	3702.Q9M682	0	0	0	0	0	0.045	0.9	0	0.9
APY1	F3O9.15	3702.Q9SQG2	3702.Q9SA34	0	0	0	0	0.12	0	0.9	0.044	0.908
APY1	RNR1-2	3702.Q9SQG2	3702.Q9SJ20	0	0	0	0	0	0	0.908	0	0.908
ARD1	T5M16.26	3702.O48707	3702.Q9CAP1	0.075	0	0	0	0.114	0	0.928	0.093	0.939
ARF1	T4L20.30	3702.P36397	3702.Q0WW26	0	0	0	0	0.079	0.415	0.385	0.823	0.933
ARF19	IAA1	3702.Q8RYC8	3702.P49677	0	0	0	0	0.103	0.573	0	0.784	0.91
ARF19	IAA17	3702.Q8RYC8	3702.P93830	0	0	0	0	0	0.547	0.089	0.794	0.907
ARF19	IAA7	3702.Q8RYC8	3702.Q38825	0	0	0	0	0	0.547	0.089	0.791	0.906
ARF19	IAA8	3702.Q8RYC8	3702.Q38826	0	0	0	0	0	0.696	0.089	0.718	0.915
ARF19	IAA14	3702.Q8RYC8	3702.Q38832	0	0	0	0	0.09	0.573	0.089	0.971	0.988
ARF19	LBD16	3702.Q8RYC8	3702.Q9SLB7	0	0	0	0	0.057	0.051	0.077	0.926	0.93
ARF19	AUX1	3702.Q8RYC8	3702.Q96247	0	0	0	0	0.081	0.056	0.095	0.982	0.984
ARF2-B	T4L20.30	3702.P0DH91	3702.Q0WW26	0	0	0	0	0.103	0.415	0.385	0.821	0.934
ARF5	IAA19	3702.P93024	3702.O24409	0	0	0	0	0	0.781	0.65	0.792	0.982
ARF5	IAA20	3702.P93024	3702.O24410	0	0	0	0	0	0.45	0.65	0.717	0.94
ARF5	IAA1	3702.P93024	3702.P49677	0	0	0	0	0	0.771	0.65	0.784	0.981
ARF5	IAA2	3702.P93024	3702.P49678	0	0	0	0	0	0.45	0.65	0.74	0.945
ARF5	IAA34	3702.P93024	3702.Q9C5X0	0	0	0	0	0	0.45	0.65	0.54	0.903
ARF5	IAA31	3702.P93024	3702.Q8H174	0	0	0	0	0	0.45	0.65	0.579	0.911
ARF5	IAA29	3702.P93024	3702.Q93WC4	0	0	0	0	0	0.45	0.65	0.599	0.916
ARF5	IAA32	3702.P93024	3702.Q8RYC6	0	0	0	0	0	0.45	0.65	0.599	0.916
ARF5	IAA13	3702.P93024	3702.Q38831	0	0	0	0.618	0	0.685	0.65	0.457	0.934
ARF5	IAA7	3702.P93024	3702.Q38825	0	0	0	0	0	0.45	0.65	0.741	0.945
ARF5	IAA9	3702.P93024	3702.Q38827	0	0	0	0	0.045	0.45	0.65	0.792	0.956
ARF5	IAA8	3702.P93024	3702.Q38826	0	0	0	0	0.042	0.685	0.65	0.758	0.971
ARF5	AUX1	3702.P93024	3702.Q96247	0	0	0	0	0	0	0	0.971	0.971
ARF5	IAA14	3702.P93024	3702.Q38832	0	0	0	0	0	0.685	0.65	0.825	0.979
ARF5	IAA12	3702.P93024	3702.Q38830	0	0	0	0.618	0	0.834	0.65	0.931	0.995
ARF5	IAA17	3702.P93024	3702.P93830	0	0	0	0	0	0.976	0.65	0.796	0.998
ARF6	IAA9	3702.Q9ZTX8	3702.Q38827	0	0	0	0	0.044	0.47	0	0.859	0.922
ARF6	BZR1	3702.Q9ZTX8	3702.Q8S307	0	0	0	0	0	0.292	0	0.995	0.996
ARF6	AUX1	3702.Q9ZTX8	3702.Q96247	0	0	0	0	0.043	0	0	0.93	0.93
ARP1	F28N24.28	3702.P17094	3702.A0A1P8AW47	0	0	0	0	0.126	0.886	0	0.21	0.914
ARP1	RPL40A	3702.P17094	3702.B9DHA6	0	0	0	0	0.569	0.833	0.381	0.288	0.964
ARP1	F26F24.12	3702.P17094	3702.F4I4Q1	0	0	0	0	0.126	0.884	0	0.124	0.903
ARP1	BOP1	3702.P17094	3702.F4IH25	0	0	0	0	0.18	0.876	0.293	0.3	0.942
ARP1	MGH6.2	3702.P17094	3702.F4JB05	0.099	0	0	0	0.604	0.833	0.093	0.299	0.955
ARP1	RPP0A	3702.P17094	3702.O04204	0.106	0	0	0	0.719	0.797	0.524	0.295	0.979
ARP1	T13E15.13	3702.P17094	3702.O22165	0	0	0	0	0.31	0.889	0	0.437	0.953
ARP1	RPL38A	3702.P17094	3702.O22860	0	0	0	0	0.842	0.889	0.633	0.658	0.997
ARP1	RPP1B	3702.P17094	3702.O23095	0	0	0	0	0.634	0.644	0.443	0.817	0.985
ARP1	RPL36AA	3702.P17094	3702.O23290	0	0	0	0	0.555	0.889	0.476	0.857	0.995
ARP1	RPL15A	3702.P17094	3702.O23515	0	0	0	0	0.751	0.809	0.812	0.24	0.992
ARP1	RACK1A	3702.P17094	3702.O24456	0	0	0	0	0.702	0.695	0.72	0.064	0.973
ARP1	RPS6A	3702.P17094	3702.O48549	0	0	0	0	0.792	0.853	0.72	0.526	0.995
ARP1	RPS11B	3702.P17094	3702.O65569	0.106	0	0	0	0.67	0.797	0	0.199	0.945
ARP1	RPL36A	3702.P17094	3702.O80929	0	0	0	0	0.642	0.797	0.507	0.296	0.971
ARP1	RPL28A	3702.P17094	3702.O82204	0	0	0	0	0.754	0.833	0.325	0.774	0.992
ARP1	RPS11A	3702.P17094	3702.P16181	0.106	0	0	0	0.7	0.797	0	0.909	0.994
ARP1	F14N22.3	3702.P17094	3702.Q8RWT4	0.107	0	0	0	0.574	0.608	0.286	0.208	0.9
ARP1	DECOY	3702.P17094	3702.Q8L7U3	0	0	0	0	0.314	0.857	0	0.063	0.9
ARP1	rps14-2	3702.P17094	3702.Q9SMX4	0.111	0	0	0	0.626	0.651	0	0.241	0.9
ARP1	ELF5A-2	3702.P17094	3702.Q93VP3	0	0	0	0	0.563	0.752	0	0.158	0.9
ARP1	FIB1	3702.P17094	3702.Q9FEF8	0	0	0	0	0.499	0.786	0	0.151	0.901
ARP1	RACK1C	3702.P17094	3702.Q9LV28	0	0	0	0	0.683	0.695	0	0.064	0.901
ARP1	F17I14.40	3702.P17094	3702.Q8LD39	0.111	0	0	0	0.636	0.65	0	0.241	0.902
ARP1	RPS17D	3702.P17094	3702.Q9LZ17	0	0	0	0	0.621	0.695	0	0.222	0.902
ARP1	RPP2A-2	3702.P17094	3702.P51407	0	0	0	0	0.56	0.614	0.407	0.155	0.903
ARP1	RPS17C	3702.P17094	3702.Q9SQZ1	0	0	0	0	0.624	0.695	0	0.222	0.903
ARP1	T18K17.10	3702.P17094	3702.Q9CAT7	0	0	0	0	0.445	0.642	0.54	0.063	0.903
ARP1	FIB2	3702.P17094	3702.Q94AH9	0	0	0	0	0.515	0.786	0	0.151	0.904
ARP1	ARP2	3702.P17094	3702.P22738	0	0	0.049	0.983	0.086	0	0.9	0.054	0.906
ARP1	F24M12.140	3702.P17094	3702.Q9SD36	0.086	0	0	0	0.537	0.616	0.397	0.19	0.906
ARP1	K22G18.11	3702.P17094	3702.Q9FH46	0	0	0	0	0.06	0.884	0	0.212	0.906
ARP1	F19K6.5	3702.P17094	3702.Q56W16	0.107	0	0	0	0.548	0.603	0.382	0.208	0.907
ARP1	F6I1.13	3702.P17094	3702.Q8W4K2	0	0	0	0	0.299	0.857	0	0.155	0.907
ARP1	RPS17B	3702.P17094	3702.Q9SJ36	0	0	0	0	0.641	0.695	0	0.222	0.907
ARP1	PWP2	3702.P17094	3702.Q8VYZ5	0	0	0	0	0.125	0.887	0	0.153	0.908
ARP1	EBP2	3702.P17094	3702.Q9LUJ5	0	0	0	0	0.14	0.884	0	0.152	0.908
ARP1	RPS4A	3702.P17094	3702.Q93VH9	0.103	0	0	0	0.62	0.71	0	0.196	0.91
ARP1	RPS4B	3702.P17094	3702.P49204	0.103	0	0	0	0.627	0.71	0	0.196	0.911
ARP1	F20O9.30	3702.P17094	3702.Q8LDU0	0.107	0	0	0	0.574	0.603	0.382	0.208	0.912
ARP1	RPS4D	3702.P17094	3702.Q8VYK6	0.103	0	0	0	0.634	0.71	0	0.196	0.913
ARP1	MEE49	3702.P17094	3702.Q9M125	0	0	0	0	0.218	0.884	0	0.15	0.916
ARP1	EIF6-2	3702.P17094	3702.Q9M060	0.076	0	0	0	0.3	0.833	0	0.343	0.919
ARP1	Dl3925W	3702.P17094	3702.Q6NM52	0	0	0	0	0.153	0.864	0	0.366	0.92
ARP1	RPS13-2	3702.P17094	3702.Q9CA19	0.108	0	0	0	0.657	0.695	0	0.248	0.92
ARP1	RPS25E	3702.P17094	3702.Q9T029	0	0	0	0	0.663	0.695	0	0.31	0.922
ARP1	T30D6.9	3702.P17094	3702.Q9ZPX2	0.108	0	0	0	0.596	0.618	0.397	0.222	0.923
ARP1	RPP3B	3702.P17094	3702.Q9LVC9	0	0	0	0	0.586	0.614	0.407	0.339	0.929
ARP1	RPS3A	3702.P17094	3702.Q9SIP7	0.107	0	0	0	0.668	0.728	0	0.239	0.93
ARP1	RPS3C	3702.P17094	3702.Q9FJA6	0.107	0	0	0	0.668	0.728	0	0.239	0.93
ARP1	F19K19.15	3702.P17094	3702.Q8LCN1	0	0	0	0	0.677	0.728	0	0.289	0.932
ARP1	RPL37A	3702.P17094	3702.Q8LFH7	0	0	0	0	0.505	0.797	0.358	0.106	0.934
ARP1	RPS10A	3702.P17094	3702.Q9SW09	0	0	0	0	0.67	0.769	0	0.206	0.934
ARP1	NMD3	3702.P17094	3702.Q9SI58	0	0	0	0	0.144	0.884	0	0.388	0.934
ARP1	RPS18A	3702.P17094	3702.P34788	0.108	0	0	0	0.689	0.736	0	0.222	0.935
ARP1	EBP1	3702.P17094	3702.Q96327	0.099	0	0	0	0.524	0.832	0	0.204	0.935
ARP1	NUG2	3702.P17094	3702.Q9C923	0	0	0	0	0.161	0.884	0	0.387	0.935
ARP1	T22D6.120	3702.P17094	3702.Q9LEY9	0.099	0	0	0	0.525	0.52	0.324	0.604	0.935
ARP1	MNB8.13	3702.P17094	3702.Q9LVU5	0.06	0	0	0	0.69	0.732	0	0.289	0.937
ARP1	RPL21M	3702.P17094	3702.Q8L9A0	0	0	0	0	0.698	0.73	0	0.289	0.937
ARP1	F8M21.110	3702.P17094	3702.Q94AC6	0.061	0	0	0	0.688	0.736	0	0.289	0.937
ARP1	F5O24.70	3702.P17094	3702.Q8W464	0.115	0	0	0	0.677	0.731	0	0.288	0.937
ARP1	RPS2D	3702.P17094	3702.Q9SCM3	0.103	0.045	0	0	0.614	0.809	0	0.187	0.939
ARP1	RPL37C	3702.P17094	3702.Q8LEM8	0	0	0	0	0.548	0.797	0.358	0.106	0.94
ARP1	RPL37B	3702.P17094	3702.Q43292	0	0	0	0	0.555	0.797	0.358	0.106	0.941
ARP1	RPS9M	3702.P17094	3702.Q8L6Z4	0.115	0	0	0	0.697	0.732	0	0.289	0.942
ARP1	RPS30A	3702.P17094	3702.P49689	0	0	0	0	0.511	0.889	0	0	0.943
ARP1	T8L23.18	3702.P17094	3702.Q9FVT2	0	0	0	0	0.929	0	0	0.247	0.944
ARP1	RPS7B	3702.P17094	3702.Q9M885	0	0	0	0	0.719	0.787	0	0.15	0.944
ARP1	RPL18AA	3702.P17094	3702.Q8L7K0	0	0	0	0	0.653	0.734	0.329	0.208	0.944
ARP1	RPL35AB	3702.P17094	3702.Q9FZH0	0	0	0	0	0.644	0.695	0.459	0.209	0.947
ARP1	RPL35AD	3702.P17094	3702.P51422	0	0	0	0	0.649	0.695	0.459	0.209	0.948
ARP1	TUFA-2	3702.P17094	3702.Q9ZT91	0.115	0	0	0	0.7	0.737	0.086	0.33	0.949
ARP1	WDR12	3702.P17094	3702.Q9LF27	0	0	0	0	0.225	0.864	0.311	0.393	0.95
ARP1	PES	3702.P17094	3702.Q9LYK7	0	0	0	0	0.156	0.886	0.311	0.363	0.952
ARP1	RPS26A	3702.P17094	3702.P49206	0	0	0	0	0.696	0.797	0	0.29	0.952
ARP1	RPS5B	3702.P17094	3702.P51427	0.107	0	0	0	0.637	0.775	0	0.426	0.952
ARP1	RPS26B	3702.P17094	3702.Q8LPJ7	0	0	0	0	0.696	0.797	0	0.29	0.952
ARP1	RPS13A	3702.P17094	3702.P59223	0	0	0	0	0.718	0.809	0	0.187	0.952
ARP1	RPS11C	3702.P17094	3702.P42733	0.106	0	0	0	0.693	0.797	0	0.265	0.953
ARP1	RPS20A	3702.P17094	3702.P49200	0.111	0	0	0	0.7	0.787	0	0.293	0.954
ARP1	RPS9C	3702.P17094	3702.Q9FLF0	0.108	0	0	0	0.677	0.809	0	0.287	0.955
ARP1	RPL7A	3702.P17094	3702.Q9SAI5	0.108	0	0	0	0.655	0.695	0.456	0.283	0.956
ARP1	RPL30B	3702.P17094	3702.Q8VZ19	0	0	0	0	0.638	0.734	0.47	0.256	0.956
ARP1	RPS8B	3702.P17094	3702.Q9FIF3	0	0	0	0	0.728	0.809	0	0.245	0.957
ARP1	RPS19B	3702.P17094	3702.Q9LF30	0	0	0	0	0.735	0.797	0	0.286	0.958
ARP1	RPL14A	3702.P17094	3702.Q9SIM4	0.086	0	0	0	0.57	0.79	0.397	0.291	0.958
ARP1	RPS27AA	3702.P17094	3702.P59271	0	0	0	0	0.678	0.769	0.395	0.188	0.958
ARP1	RPL13AC	3702.P17094	3702.Q9SVR0	0.106	0	0	0	0.667	0.734	0.442	0.233	0.959
ARP1	RPS17A	3702.P17094	3702.P49205	0	0	0	0	0.633	0.695	0	0.674	0.96
ARP1	RPS26C	3702.P17094	3702.Q9LYK9	0	0	0	0	0.707	0.797	0	0.378	0.96
ARP1	RPS16C	3702.P17094	3702.Q42340	0.103	0	0	0	0.697	0.797	0.192	0.243	0.96
ARP1	RPS15AE	3702.P17094	3702.Q9M0E0	0.099	0	0	0	0.503	0.61	0.72	0.35	0.962
ARP1	RPL34B	3702.P17094	3702.Q9FE65	0.111	0	0	0	0.711	0.797	0.203	0.239	0.962
ARP1	RPL13AA	3702.P17094	3702.Q9SFU1	0.106	0	0	0	0.698	0.734	0.442	0.233	0.963
ARP1	RPL22C	3702.P17094	3702.Q9FE58	0	0	0	0	0.578	0.797	0.467	0.287	0.963
ARP1	RPS14B	3702.P17094	3702.Q9CAX6	0.091	0	0	0	0.576	0.66	0.72	0.151	0.963
ARP1	RPS14A	3702.P17094	3702.Q9SIH0	0.091	0	0	0	0.59	0.66	0.72	0.151	0.964
ARP1	RPS15AA	3702.P17094	3702.P42798	0.099	0	0	0	0.528	0.66	0.72	0.254	0.964
ARP1	RPS27AC	3702.P17094	3702.P59233	0	0	0	0	0.72	0.769	0.395	0.188	0.964
ARP1	RPL35AA	3702.P17094	3702.Q9LMK0	0	0	0	0	0.638	0.809	0.459	0.209	0.966
ARP1	RPS21C	3702.P17094	3702.Q3E902	0	0	0	0	0.74	0.833	0	0.284	0.966
ARP1	RPL36B	3702.P17094	3702.Q9M352	0	0	0	0	0.648	0.797	0.507	0.192	0.967
ARP1	RPL34A	3702.P17094	3702.Q42351	0.111	0	0	0	0.698	0.797	0.203	0.377	0.968
ARP1	RPS15AD	3702.P17094	3702.Q9LX88	0.099	0	0	0	0.528	0.66	0.72	0.338	0.968
ARP1	RPL36C	3702.P17094	3702.Q9LZ57	0	0	0	0	0.659	0.797	0.507	0.192	0.968
ARP1	RPS15D	3702.P17094	3702.Q9FY64	0.103	0	0	0	0.596	0.665	0.72	0.206	0.968
ARP1	RPS25B	3702.P17094	3702.Q9SIK2	0	0	0	0	0.651	0.695	0.72	0.115	0.97
ARP1	RPL31B	3702.P17094	3702.Q9STR1	0	0	0	0	0.654	0.797	0.507	0.24	0.97
ARP1	RPL18B	3702.P17094	3702.P42791	0	0	0	0	0.735	0.797	0.308	0.311	0.971
ARP1	RPP2D	3702.P17094	3702.Q9LXM8	0	0	0	0	0.586	0.614	0.407	0.731	0.971
ARP1	RPS15A	3702.P17094	3702.Q08112	0.103	0	0	0	0.628	0.665	0.72	0.252	0.972
ARP1	RPL12A-2	3702.P17094	3702.P50883	0.106	0	0	0	0.722	0.797	0.367	0.296	0.973
ARP1	MUD21.12	3702.P17094	3702.Q9FKZ4	0	0	0	0	0.746	0.857	0	0.338	0.973
ARP1	RPS27B	3702.P17094	3702.Q9M2F1	0	0	0	0	0.334	0.622	0.72	0.664	0.973
ARP1	RPL15B	3702.P17094	3702.Q8VYF1	0	0	0	0	0.749	0.809	0.358	0.24	0.973
ARP1	LOS1	3702.P17094	3702.Q9ASR1	0.099	0	0	0	0.658	0.833	0.093	0.511	0.973
ARP1	RPP2B-2	3702.P17094	3702.Q9SLF7	0	0	0	0	0.607	0.614	0.826	0.155	0.974
ARP1	RPL35AC	3702.P17094	3702.Q9C912	0	0	0	0	0.632	0.809	0.459	0.405	0.974
ARP1	RPL19B	3702.P17094	3702.Q9LUQ6	0.108	0	0	0	0.654	0.734	0.329	0.604	0.974
ARP1	RPL6B	3702.P17094	3702.Q9C9C6	0.086	0	0	0	0.742	0.797	0.3	0.368	0.975
ARP1	RACK1B	3702.P17094	3702.Q9C4Z6	0	0	0	0	0.699	0.695	0.72	0.181	0.976
ARP1	RPL6A	3702.P17094	3702.Q9FZ76	0.086	0	0	0	0.76	0.797	0.3	0.4	0.978
ARP1	RPP3A	3702.P17094	3702.Q9SVZ6	0	0	0	0	0.581	0.614	0.826	0.307	0.978
ARP1	F17K4.40	3702.P17094	3702.Q9SQT5	0.122	0	0	0	0.803	0.857	0	0.227	0.978
ARP1	RPL12B-2	3702.P17094	3702.Q9LFH5	0.106	0	0	0	0.704	0.797	0.367	0.489	0.979
ARP1	RDP1	3702.P17094	3702.Q94AK8	0.106	0	0	0	0.555	0.877	0.375	0.428	0.979
ARP1	RPL29A	3702.P17094	3702.Q9M7X7	0	0	0	0	0.625	0.833	0.592	0.296	0.979
ARP1	RPL29B	3702.P17094	3702.Q84WM0	0	0	0	0	0.625	0.833	0.592	0.296	0.979
ARP1	RPL6C	3702.P17094	3702.Q9C9C5	0.086	0	0	0	0.74	0.797	0.3	0.49	0.979
ARP1	RPS10B	3702.P17094	3702.Q9FFS8	0	0	0	0	0.663	0.769	0.72	0.206	0.98
ARP1	RPP1C	3702.P17094	3702.Q8LEQ0	0	0	0	0	0.638	0.644	0.443	0.775	0.981
ARP1	RPL10B	3702.P17094	3702.Q08770	0.091	0	0	0	0.699	0.797	0.487	0.455	0.981
ARP1	RPS10C	3702.P17094	3702.Q9LTF2	0	0	0	0	0.677	0.769	0.72	0.206	0.981
ARP1	RPS7A	3702.P17094	3702.Q9C514	0	0	0	0	0.698	0.769	0.72	0.15	0.981
ARP1	Q9LSA1_ARATH	3702.P17094	3702.Q9LSA1	0	0	0	0	0.806	0.857	0.099	0.37	0.982
ARP1	RPL11B	3702.P17094	3702.P42794	0.111	0	0	0	0.762	0.853	0.397	0.305	0.984
ARP1	RPS7C	3702.P17094	3702.Q8LD03	0	0	0	0	0.726	0.787	0.72	0.15	0.984
ARP1	RPL12C-2	3702.P17094	3702.Q9FF52	0.106	0	0	0	0.704	0.797	0.367	0.626	0.985
ARP1	RPS29A	3702.P17094	3702.Q680P8	0.111	0	0	0	0.824	0.889	0	0.244	0.985
ARP1	RPS28A	3702.P17094	3702.Q9SR73	0	0	0	0	0.73	0.833	0	0.695	0.985
ARP1	RPL18AC	3702.P17094	3702.Q9LUD4	0	0	0	0	0.68	0.734	0.804	0.208	0.985
ARP1	RPL11A	3702.P17094	3702.P42795	0.111	0	0	0	0.76	0.853	0.397	0.355	0.985
ARP1	RPS13B	3702.P17094	3702.P59224	0	0	0	0	0.734	0.809	0	0.76	0.986
ARP1	RPL18AB	3702.P17094	3702.P51418	0	0	0	0	0.702	0.734	0.804	0.236	0.986
ARP1	RPS20B	3702.P17094	3702.Q9STY6	0.111	0	0	0	0.702	0.787	0.72	0.293	0.986
ARP1	RPL13AD	3702.P17094	3702.Q9FKC0	0.106	0	0	0	0.672	0.734	0.442	0.739	0.986
ARP1	RPS5A	3702.P17094	3702.Q9ZUT9	0.107	0	0	0	0.633	0.775	0.72	0.436	0.986
ARP1	RPS16A	3702.P17094	3702.Q9SK22	0.103	0	0	0	0.671	0.797	0.764	0.243	0.987
ARP1	RPS3B	3702.P17094	3702.Q9M339	0.107	0	0	0	0.668	0.728	0.72	0.518	0.987
ARP1	RPL14B	3702.P17094	3702.Q9T043	0.086	0	0	0	0.603	0.79	0.823	0.232	0.987
ARP1	RPL21A	3702.P17094	3702.Q43291	0	0	0	0	0.771	0.853	0.583	0.287	0.988
ARP1	RPL34C	3702.P17094	3702.Q9LJW6	0.111	0	0	0	0.699	0.797	0.767	0.239	0.988
ARP1	RPS19C	3702.P17094	3702.Q9FNP8	0	0	0	0	0.756	0.797	0.72	0.286	0.988
ARP1	RPS19A	3702.P17094	3702.Q9SGA6	0	0	0	0	0.756	0.797	0.72	0.344	0.989
ARP1	RPL32B	3702.P17094	3702.Q9FHG2	0.115	0	0	0	0.76	0.853	0.592	0.309	0.989
ARP1	RPL40B	3702.P17094	3702.Q42202	0	0	0	0	0.562	0.833	0.381	0.791	0.989
ARP1	RPL37AC	3702.P17094	3702.Q8RXU5	0	0	0	0	0.758	0.853	0.157	0.703	0.989
ARP1	RPS16B	3702.P17094	3702.Q9M8X9	0.103	0	0	0	0.649	0.797	0.764	0.415	0.989
ARP1	RPL13AB	3702.P17094	3702.Q9LRX8	0.106	0	0	0	0.698	0.734	0.837	0.233	0.989
ARP1	RPL7D	3702.P17094	3702.Q9LHP1	0.108	0	0	0	0.657	0.734	0.841	0.283	0.989
ARP1	RPL22B	3702.P17094	3702.Q9M9W1	0	0	0	0	0.588	0.797	0.844	0.287	0.989
ARP1	RPL17A	3702.P17094	3702.Q93VI3	0.107	0	0	0	0.786	0.853	0.58	0.247	0.989
ARP1	RPL7C	3702.P17094	3702.P60039	0.108	0	0	0	0.685	0.734	0.456	0.804	0.99
ARP1	RPSaB	3702.P17094	3702.Q8H173	0.076	0	0	0	0.751	0.833	0	0.772	0.99
ARP1	RPL10AC	3702.P17094	3702.P59231	0.107	0	0	0	0.706	0.797	0.808	0.208	0.99
ARP1	RPS28C	3702.P17094	3702.P34789	0	0	0	0	0.742	0.833	0.72	0.324	0.99
ARP1	RPL39A	3702.P17094	3702.P51424	0	0	0	0	0.564	0.833	0.592	0.711	0.99
ARP1	RPL24A	3702.P17094	3702.Q42347	0	0	0	0	0.768	0.853	0.583	0.471	0.991
ARP1	RPL27A	3702.P17094	3702.Q9SKX8	0.086	0	0	0	0.666	0.797	0.507	0.76	0.991
ARP1	RPL31C	3702.P17094	3702.P51420	0	0	0	0	0.669	0.797	0.856	0.24	0.991
ARP1	RPL28C	3702.P17094	3702.Q9M0E2	0	0	0	0	0.744	0.833	0.325	0.752	0.991
ARP1	RPL27B	3702.P17094	3702.Q8LCL3	0.086	0	0	0	0.688	0.809	0.856	0.125	0.991
ARP1	RPP1A	3702.P17094	3702.Q8LCW9	0	0	0	0	0.638	0.644	0.837	0.68	0.992
ARP1	RPL13D	3702.P17094	3702.Q9FF90	0	0	0	0	0.745	0.797	0.507	0.731	0.992
ARP1	RPS2C	3702.P17094	3702.P49688	0.103	0.042	0	0	0.679	0.809	0.72	0.61	0.992
ARP1	RPL27C	3702.P17094	3702.P51419	0.086	0	0	0	0.711	0.809	0.856	0.125	0.992
ARP1	RPL39B	3702.P17094	3702.Q8L8W6	0	0	0	0	0.536	0.833	0.592	0.82	0.993
ARP1	RPS23B	3702.P17094	3702.P49201	0.106	0	0	0	0.776	0.853	0.72	0.309	0.993
ARP1	RPS3AA	3702.P17094	3702.Q9CAV0	0	0	0	0	0.804	0.853	0.72	0.247	0.993
ARP1	RPS12C	3702.P17094	3702.Q9SKZ3	0.099	0	0	0	0.764	0.833	0.802	0.236	0.993
ARP1	RPS3AB	3702.P17094	3702.Q42262	0	0	0	0	0.791	0.853	0.72	0.294	0.993
ARP1	RPL27AB	3702.P17094	3702.Q9LR33	0.106	0	0	0	0.703	0.787	0.507	0.813	0.993
ARP1	RPL8C	3702.P17094	3702.Q42064	0.099	0	0	0	0.758	0.797	0.812	0.296	0.993
ARP1	RPL18C	3702.P17094	3702.Q940B0	0	0	0	0	0.725	0.797	0.308	0.843	0.993
ARP1	RPL21E	3702.P17094	3702.Q9FDZ9	0	0	0	0	0.765	0.853	0.583	0.637	0.994
ARP1	RPS12A	3702.P17094	3702.Q9S9P1	0.099	0	0	0	0.776	0.833	0.802	0.236	0.994
ARP1	RPL23A	3702.P17094	3702.P49690	0.103	0	0	0	0.576	0.898	0.308	0.825	0.994
ARP1	RPL13B	3702.P17094	3702.P41127	0	0	0	0	0.769	0.809	0.856	0.242	0.994
ARP1	RPL10A	3702.P17094	3702.Q93VT9	0.091	0	0	0	0.731	0.797	0.85	0.534	0.995
ARP1	RPL4A	3702.P17094	3702.Q9SF40	0.103	0	0	0	0.79	0.853	0.809	0.319	0.995
ARP1	RPL26B	3702.P17094	3702.Q9FJX2	0.111	0	0	0	0.754	0.853	0.823	0.309	0.995
ARP1	RPL31A	3702.P17094	3702.Q9SLL7	0	0	0	0	0.652	0.797	0.856	0.635	0.995
ARP1	RPS9B	3702.P17094	3702.Q9LXG1	0.108	0	0	0	0.734	0.809	0.72	0.684	0.995
ARP1	RPS8A	3702.P17094	3702.Q93VG5	0	0	0	0	0.796	0.809	0.72	0.665	0.995
ARP1	RPS24A	3702.P17094	3702.Q9SS17	0	0	0	0	0.775	0.853	0.72	0.521	0.995
ARP1	RPS6B	3702.P17094	3702.P51430	0	0	0	0	0.803	0.853	0.72	0.67	0.996
ARP1	RPL10C	3702.P17094	3702.Q93W22	0.091	0	0	0	0.689	0.797	0.85	0.664	0.996
ARP1	RPL10AA	3702.P17094	3702.Q8VZB9	0.107	0	0	0	0.703	0.797	0.808	0.701	0.996
ARP1	RPL7B	3702.P17094	3702.P60040	0.108	0	0	0	0.7	0.734	0.841	0.727	0.996
ARP1	RPL9B	3702.P17094	3702.P49209	0.108	0	0	0	0.748	0.853	0.574	0.791	0.996
ARP1	RPS24B	3702.P17094	3702.Q8LC83	0	0	0	0	0.765	0.853	0.72	0.665	0.996
ARP1	RPL19C	3702.P17094	3702.P49693	0.108	0	0	0	0.645	0.734	0.804	0.832	0.996
ARP1	RPL9D	3702.P17094	3702.Q9SZX9	0.108	0	0	0	0.746	0.853	0.875	0.277	0.996
ARP1	RPL23AA	3702.P17094	3702.Q8LD46	0.115	0	0	0	0.765	0.853	0.592	0.789	0.996
ARP1	RPS21B	3702.P17094	3702.Q9M337	0	0	0	0	0.741	0.833	0.72	0.727	0.996
ARP1	RPSaA	3702.P17094	3702.Q08682	0.076	0	0	0	0.796	0.833	0.72	0.788	0.997
ARP1	RPL24B	3702.P17094	3702.P38666	0	0	0	0	0.777	0.853	0.583	0.822	0.997
ARP1	RPP0B	3702.P17094	3702.Q42112	0.106	0	0	0	0.796	0.797	0.861	0.564	0.997
ARP1	RPL7AA	3702.P17094	3702.P49692	0.099	0	0	0	0.804	0.853	0.876	0.338	0.997
ARP1	RPL8A	3702.P17094	3702.P46286	0.099	0	0	0	0.763	0.797	0.812	0.776	0.997
ARP1	RPL30C	3702.P17094	3702.Q9LSA3	0	0	0	0	0.636	0.734	0.845	0.84	0.997
ARP1	RPL27AC	3702.P17094	3702.P49637	0.106	0	0	0	0.702	0.787	0.856	0.71	0.997
ARP1	RPL32A	3702.P17094	3702.P49211	0.115	0	0	0	0.778	0.853	0.88	0.395	0.997
ARP1	RPL17B	3702.P17094	3702.P51413	0.107	0	0	0	0.783	0.853	0.877	0.314	0.997
ARP1	RPL10AB	3702.P17094	3702.P59230	0.107	0	0	0	0.701	0.797	0.808	0.836	0.998
ARP1	RPL26A	3702.P17094	3702.P51414	0.111	0	0	0	0.775	0.853	0.823	0.693	0.998
ARP1	RPL19A	3702.P17094	3702.Q9SRX2	0.108	0	0	0	0.731	0.734	0.804	0.918	0.998
ARP1	RPP0C	3702.P17094	3702.P57691	0.106	0	0	0	0.738	0.797	0.861	0.745	0.998
ARP1	RPL7AB	3702.P17094	3702.Q9LZH9	0.099	0	0	0	0.793	0.853	0.876	0.625	0.998
ARP1	RPL4D	3702.P17094	3702.P49691	0.103	0	0	0	0.795	0.853	0.809	0.674	0.998
ARP1	RPL23AB	3702.P17094	3702.Q9M3C3	0.115	0	0	0	0.753	0.853	0.88	0.746	0.998
ARP1	RPL5B	3702.P17094	3702.P49227	0.115	0	0	0	0.883	0.903	0.618	0.83	0.999
ARP1	RPL5A	3702.P17094	3702.Q8LBI1	0.115	0	0	0	0.748	0.888	0.85	0.845	0.999
ARP2	F28N24.28	3702.P22738	3702.A0A1P8AW47	0	0	0	0	0.125	0.886	0	0.21	0.914
ARP2	RPL40A	3702.P22738	3702.B9DHA6	0	0	0	0	0.548	0.833	0.381	0.288	0.962
ARP2	F26F24.12	3702.P22738	3702.F4I4Q1	0	0	0	0	0.125	0.884	0	0.124	0.903
ARP2	BOP1	3702.P22738	3702.F4IH25	0	0	0	0	0.16	0.876	0.293	0.3	0.941
ARP2	MGH6.2	3702.P22738	3702.F4JB05	0.099	0	0	0	0.604	0.833	0.093	0.299	0.955
ARP2	RPP0A	3702.P22738	3702.O04204	0.106	0	0	0	0.719	0.797	0.524	0.199	0.977
ARP2	T13E15.13	3702.P22738	3702.O22165	0	0	0	0	0.297	0.889	0	0.834	0.985
ARP2	RPL38A	3702.P22738	3702.O22860	0	0	0	0	0.835	0.889	0.633	0.423	0.995
ARP2	RPP1B	3702.P22738	3702.O23095	0	0	0	0	0.623	0.644	0.443	0.777	0.981
ARP2	RPL36AA	3702.P22738	3702.O23290	0	0	0	0	0.539	0.889	0.476	0.369	0.98
ARP2	RPL15A	3702.P22738	3702.O23515	0	0	0	0	0.723	0.809	0.358	0.24	0.97
ARP2	RPS6A	3702.P22738	3702.O48549	0	0	0	0	0.763	0.853	0	0.309	0.973
ARP2	RPS11B	3702.P22738	3702.O65569	0.106	0	0	0	0.667	0.797	0	0.199	0.945
ARP2	RPL36A	3702.P22738	3702.O80929	0	0	0	0	0.632	0.797	0.507	0.192	0.966
ARP2	RPL28A	3702.P22738	3702.O82204	0	0	0	0	0.733	0.833	0.325	0.175	0.971
ARP2	RPS11A	3702.P22738	3702.P16181	0.106	0	0	0	0.668	0.797	0	0.199	0.945
ARP2	RPS17C	3702.P22738	3702.Q9SQZ1	0	0	0	0	0.612	0.695	0	0.222	0.9
ARP2	FIB2	3702.P22738	3702.Q94AH9	0	0	0	0	0.495	0.786	0	0.151	0.9
ARP2	RPS4D	3702.P22738	3702.Q8VYK6	0.103	0	0	0	0.582	0.71	0	0.196	0.901
ARP2	RPP2A-2	3702.P22738	3702.P51407	0	0	0	0	0.556	0.614	0.407	0.155	0.902
ARP2	K22G18.11	3702.P22738	3702.Q9FH46	0	0	0	0	0	0.884	0	0.212	0.904
ARP2	RPP3B	3702.P22738	3702.Q9LVC9	0	0	0	0	0.57	0.614	0.407	0.155	0.905
ARP2	F24M12.140	3702.P22738	3702.Q9SD36	0.086	0	0	0	0.537	0.616	0.397	0.19	0.906
ARP2	RPP3A	3702.P22738	3702.Q9SVZ6	0	0	0	0	0.574	0.614	0.407	0.155	0.906
ARP2	F6I1.13	3702.P22738	3702.Q8W4K2	0	0	0	0	0.291	0.857	0	0.155	0.906
ARP2	RPP2B-2	3702.P22738	3702.Q9SLF7	0	0	0	0	0.578	0.614	0.407	0.155	0.907
ARP2	F19K6.5	3702.P22738	3702.Q56W16	0.107	0	0	0	0.548	0.603	0.382	0.208	0.907
ARP2	RACK1B	3702.P22738	3702.Q9C4Z6	0	0	0	0	0.674	0.695	0	0.149	0.908
ARP2	PWP2	3702.P22738	3702.Q8VYZ5	0	0	0	0	0.118	0.887	0	0.153	0.908
ARP2	F20O9.30	3702.P22738	3702.Q8LDU0	0.107	0	0	0	0.56	0.603	0.382	0.208	0.909
ARP2	RPS15A	3702.P22738	3702.Q08112	0.103	0	0	0	0.587	0.665	0	0.352	0.909
ARP2	rps14-2	3702.P22738	3702.Q9SMX4	0.111	0	0	0	0.618	0.651	0	0.352	0.913
ARP2	MEE49	3702.P22738	3702.Q9M125	0	0	0	0	0.203	0.884	0	0.15	0.914
ARP2	EBP1	3702.P22738	3702.Q96327	0.099	0	0	0	0.499	0.832	0	0.049	0.918
ARP2	T30D6.9	3702.P22738	3702.Q9ZPX2	0.108	0	0	0	0.58	0.618	0.397	0.222	0.92
ARP2	Dl3925W	3702.P22738	3702.Q6NM52	0	0	0	0	0.155	0.864	0	0.366	0.92
ARP2	RPS3A	3702.P22738	3702.Q9SIP7	0.107	0	0	0	0.632	0.728	0	0.239	0.922
ARP2	RPS3C	3702.P22738	3702.Q9FJA6	0.107	0	0	0	0.629	0.728	0	0.239	0.922
ARP2	RPS3B	3702.P22738	3702.Q9M339	0.107	0	0	0	0.636	0.728	0	0.239	0.923
ARP2	EBP2	3702.P22738	3702.Q9LUJ5	0	0	0	0	0.128	0.884	0	0.31	0.924
ARP2	RPS5B	3702.P22738	3702.P51427	0.107	0	0	0	0.593	0.775	0	0.208	0.926
ARP2	RPS18A	3702.P22738	3702.P34788	0.108	0	0	0	0.654	0.736	0	0.222	0.928
ARP2	RPS5A	3702.P22738	3702.Q9ZUT9	0.107	0	0	0	0.601	0.775	0	0.208	0.928
ARP2	RPS10A	3702.P22738	3702.Q9SW09	0	0	0	0	0.653	0.769	0	0.206	0.93
ARP2	RPS10B	3702.P22738	3702.Q9FFS8	0	0	0	0	0.653	0.769	0	0.206	0.93
ARP2	NMD3	3702.P22738	3702.Q9SI58	0	0	0	0	0.119	0.884	0	0.379	0.931
ARP2	RPS10C	3702.P22738	3702.Q9LTF2	0	0	0	0	0.655	0.769	0	0.206	0.931
ARP2	EIF6-2	3702.P22738	3702.Q9M060	0.076	0	0	0	0.284	0.833	0	0.454	0.931
ARP2	F19K19.15	3702.P22738	3702.Q8LCN1	0	0	0	0	0.677	0.728	0	0.289	0.932
ARP2	NUG2	3702.P22738	3702.Q9C923	0	0	0	0	0.131	0.884	0	0.387	0.932
ARP2	RPS7A	3702.P22738	3702.Q9C514	0	0	0	0	0.688	0.769	0	0.15	0.933
ARP2	RPL37A	3702.P22738	3702.Q8LFH7	0	0	0	0	0.505	0.797	0.358	0.106	0.934
ARP2	RPS25E	3702.P22738	3702.Q9T029	0	0	0	0	0.625	0.695	0	0.48	0.935
ARP2	RPL21M	3702.P22738	3702.Q8L9A0	0	0	0	0	0.692	0.73	0	0.289	0.935
ARP2	RPL37B	3702.P22738	3702.Q43292	0	0	0	0	0.517	0.797	0.358	0.106	0.936
ARP2	RPL37C	3702.P22738	3702.Q8LEM8	0	0	0	0	0.521	0.797	0.358	0.106	0.936
ARP2	MNB8.13	3702.P22738	3702.Q9LVU5	0.06	0	0	0	0.685	0.732	0	0.289	0.936
ARP2	F8M21.110	3702.P22738	3702.Q94AC6	0.061	0	0	0	0.682	0.736	0	0.289	0.936
ARP2	F5O24.70	3702.P22738	3702.Q8W464	0.115	0	0	0	0.677	0.731	0	0.288	0.937
ARP2	RPS7B	3702.P22738	3702.Q9M885	0	0	0	0	0.69	0.787	0	0.15	0.938
ARP2	RPS2C	3702.P22738	3702.P49688	0.103	0.042	0	0	0.604	0.809	0	0.187	0.938
ARP2	RPS2D	3702.P22738	3702.Q9SCM3	0.103	0.045	0	0	0.61	0.809	0	0.187	0.939
ARP2	RPS7C	3702.P22738	3702.Q8LD03	0	0	0	0	0.692	0.787	0	0.15	0.939
ARP2	RPS13-2	3702.P22738	3702.Q9CA19	0.108	0	0	0	0.65	0.695	0	0.439	0.939
ARP2	T8L23.18	3702.P22738	3702.Q9FVT2	0	0	0	0	0.924	0	0	0.247	0.94
ARP2	RPS9M	3702.P22738	3702.Q8L6Z4	0.115	0	0	0	0.689	0.732	0	0.289	0.94
ARP2	RPS30A	3702.P22738	3702.P49689	0	0	0	0	0.503	0.889	0	0	0.942
ARP2	RPL18AC	3702.P22738	3702.Q9LUD4	0	0	0	0	0.649	0.734	0.329	0.208	0.943
ARP2	RPS11C	3702.P22738	3702.P42733	0.106	0	0	0	0.663	0.797	0	0.199	0.944
ARP2	RPL18AA	3702.P22738	3702.Q8L7K0	0	0	0	0	0.655	0.734	0.329	0.208	0.944
ARP2	RPL18AB	3702.P22738	3702.P51418	0	0	0	0	0.658	0.734	0.329	0.208	0.945
ARP2	TUFA-2	3702.P22738	3702.Q9ZT91	0.115	0	0	0	0.696	0.737	0.086	0.289	0.945
ARP2	RPL35AB	3702.P22738	3702.Q9FZH0	0	0	0	0	0.639	0.695	0.459	0.209	0.946
ARP2	RPL35AD	3702.P22738	3702.P51422	0	0	0	0	0.64	0.695	0.459	0.209	0.946
ARP2	RPS13B	3702.P22738	3702.P59224	0	0	0	0	0.689	0.809	0	0.187	0.947
ARP2	WDR12	3702.P22738	3702.Q9LF27	0	0	0	0	0.207	0.864	0.311	0.393	0.948
ARP2	RPS13A	3702.P22738	3702.P59223	0	0	0	0	0.692	0.809	0	0.187	0.948
ARP2	RPL14B	3702.P22738	3702.Q9T043	0.086	0	0	0	0.553	0.79	0.397	0.19	0.95
ARP2	PES	3702.P22738	3702.Q9LYK7	0	0	0	0	0.137	0.886	0.311	0.363	0.951
ARP2	RPS26A	3702.P22738	3702.P49206	0	0	0	0	0.689	0.797	0	0.29	0.951
ARP2	RPS26B	3702.P22738	3702.Q8LPJ7	0	0	0	0	0.687	0.797	0	0.29	0.951
ARP2	RPS27AA	3702.P22738	3702.P59271	0	0	0	0	0.673	0.769	0.395	0.072	0.951
ARP2	RPL14A	3702.P22738	3702.Q9SIM4	0.086	0	0	0	0.566	0.79	0.397	0.19	0.952
ARP2	RPS20A	3702.P22738	3702.P49200	0.111	0	0	0	0.692	0.787	0	0.293	0.953
ARP2	RPS20B	3702.P22738	3702.Q9STY6	0.111	0	0	0	0.696	0.787	0	0.293	0.953
ARP2	RPS27AC	3702.P22738	3702.P59233	0	0	0	0	0.683	0.769	0.395	0.072	0.953
ARP2	RPS16B	3702.P22738	3702.Q9M8X9	0.103	0	0	0	0.654	0.797	0.192	0.243	0.954
ARP2	RPS16A	3702.P22738	3702.Q9SK22	0.103	0	0	0	0.662	0.797	0.192	0.243	0.955
ARP2	RPL7A	3702.P22738	3702.Q9SAI5	0.108	0	0	0	0.648	0.695	0.456	0.283	0.955
ARP2	RPS9C	3702.P22738	3702.Q9FLF0	0.108	0	0	0	0.677	0.809	0	0.287	0.955
ARP2	RPL30B	3702.P22738	3702.Q8VZ19	0	0	0	0	0.629	0.734	0.47	0.256	0.955
ARP2	RPS16C	3702.P22738	3702.Q42340	0.103	0	0	0	0.66	0.797	0.192	0.243	0.955
ARP2	LOS1	3702.P22738	3702.Q9ASR1	0.099	0	0	0	0.615	0.833	0.093	0.299	0.956
ARP2	RPS19B	3702.P22738	3702.Q9LF30	0	0	0	0	0.728	0.797	0	0.286	0.957
ARP2	RPS8B	3702.P22738	3702.Q9FIF3	0	0	0	0	0.728	0.809	0	0.245	0.957
ARP2	RPS19C	3702.P22738	3702.Q9FNP8	0	0	0	0	0.732	0.797	0	0.286	0.958
ARP2	RPS8A	3702.P22738	3702.Q93VG5	0	0	0	0	0.732	0.809	0	0.245	0.958
ARP2	RPL13AA	3702.P22738	3702.Q9SFU1	0.106	0	0	0	0.666	0.734	0.442	0.233	0.959
ARP2	RPL13AC	3702.P22738	3702.Q9SVR0	0.106	0	0	0	0.662	0.734	0.442	0.233	0.959
ARP2	RPL34B	3702.P22738	3702.Q9FE65	0.111	0	0	0	0.688	0.797	0.203	0.239	0.959
ARP2	RPL13AB	3702.P22738	3702.Q9LRX8	0.106	0	0	0	0.662	0.734	0.442	0.233	0.959
ARP2	RPL34A	3702.P22738	3702.Q42351	0.111	0	0	0	0.696	0.797	0.203	0.239	0.96
ARP2	RPL34C	3702.P22738	3702.Q9LJW6	0.111	0	0	0	0.695	0.797	0.203	0.239	0.96
ARP2	RPL7D	3702.P22738	3702.Q9LHP1	0.108	0	0	0	0.641	0.734	0.456	0.283	0.96
ARP2	RPL7B	3702.P22738	3702.P60040	0.108	0	0	0	0.651	0.734	0.456	0.283	0.961
ARP2	RPL22C	3702.P22738	3702.Q9FE58	0	0	0	0	0.558	0.797	0.467	0.287	0.961
ARP2	RPL7C	3702.P22738	3702.P60039	0.108	0	0	0	0.651	0.734	0.456	0.283	0.961
ARP2	RPL40B	3702.P22738	3702.Q42202	0	0	0	0	0.54	0.833	0.381	0.288	0.961
ARP2	RPL22B	3702.P22738	3702.Q9M9W1	0	0	0	0	0.562	0.797	0.467	0.287	0.961
ARP2	RPL10AA	3702.P22738	3702.Q8VZB9	0.107	0	0	0	0.668	0.797	0.344	0.208	0.963
ARP2	RPL10AC	3702.P22738	3702.P59231	0.107	0	0	0	0.675	0.797	0.344	0.208	0.964
ARP2	RPS21C	3702.P22738	3702.Q3E902	0	0	0	0	0.728	0.833	0	0.284	0.964
ARP2	RPS28A	3702.P22738	3702.Q9SR73	0	0	0	0	0.726	0.833	0	0.274	0.964
ARP2	RPL35AA	3702.P22738	3702.Q9LMK0	0	0	0	0	0.63	0.809	0.459	0.209	0.965
ARP2	RPL35AC	3702.P22738	3702.Q9C912	0	0	0	0	0.624	0.809	0.459	0.209	0.965
ARP2	RPS28C	3702.P22738	3702.P34789	0	0	0	0	0.735	0.833	0	0.274	0.965
ARP2	RPL18B	3702.P22738	3702.P42791	0	0	0	0	0.696	0.797	0.308	0.284	0.965
ARP2	RPL18C	3702.P22738	3702.Q940B0	0	0	0	0	0.692	0.797	0.308	0.284	0.965
ARP2	RPL36B	3702.P22738	3702.Q9M352	0	0	0	0	0.631	0.797	0.507	0.192	0.966
ARP2	RPL36C	3702.P22738	3702.Q9LZ57	0	0	0	0	0.636	0.797	0.507	0.192	0.966
ARP2	RPS19A	3702.P22738	3702.Q9SGA6	0	0	0	0	0.727	0.797	0	0.462	0.967
ARP2	RPL31B	3702.P22738	3702.Q9STR1	0	0	0	0	0.644	0.797	0.507	0.24	0.969
ARP2	RPL27A	3702.P22738	3702.Q9SKX8	0.086	0	0	0	0.672	0.797	0.507	0.125	0.969
ARP2	RPL31A	3702.P22738	3702.Q9SLL7	0	0	0	0	0.641	0.797	0.507	0.24	0.969
ARP2	RPL31C	3702.P22738	3702.P51420	0	0	0	0	0.648	0.797	0.507	0.24	0.969
ARP2	RPL6C	3702.P22738	3702.Q9C9C5	0.086	0	0	0	0.724	0.797	0.3	0.283	0.969
ARP2	RPL6A	3702.P22738	3702.Q9FZ76	0.086	0	0	0	0.734	0.797	0.3	0.283	0.97
ARP2	RPL12A-2	3702.P22738	3702.P50883	0.106	0	0	0	0.693	0.797	0.367	0.296	0.97
ARP2	RPL6B	3702.P22738	3702.Q9C9C6	0.086	0	0	0	0.727	0.797	0.3	0.283	0.97
ARP2	RPL15B	3702.P22738	3702.Q8VYF1	0	0	0	0	0.723	0.809	0.358	0.24	0.97
ARP2	RPL12B-2	3702.P22738	3702.Q9LFH5	0.106	0	0	0	0.695	0.797	0.367	0.296	0.971
ARP2	RPS3AA	3702.P22738	3702.Q9CAV0	0	0	0	0	0.764	0.853	0	0.247	0.971
ARP2	RPS3AB	3702.P22738	3702.Q42262	0	0	0	0	0.758	0.853	0	0.247	0.971
ARP2	RPL28C	3702.P22738	3702.Q9M0E2	0	0	0	0	0.733	0.833	0.325	0.175	0.971
ARP2	RPL27B	3702.P22738	3702.Q8LCL3	0.086	0	0	0	0.677	0.809	0.507	0.125	0.971
ARP2	RPS24B	3702.P22738	3702.Q8LC83	0	0	0	0	0.753	0.853	0	0.297	0.972
ARP2	RPL27AB	3702.P22738	3702.Q9LR33	0.106	0	0	0	0.692	0.787	0.507	0.199	0.972
ARP2	RPL27AC	3702.P22738	3702.P49637	0.106	0	0	0	0.689	0.787	0.507	0.199	0.972
ARP2	RPL27C	3702.P22738	3702.P51419	0.086	0	0	0	0.683	0.809	0.507	0.125	0.972
ARP2	RPS6B	3702.P22738	3702.P51430	0	0	0	0	0.759	0.853	0	0.309	0.973
ARP2	RPL8A	3702.P22738	3702.P46286	0.099	0	0	0	0.732	0.797	0.358	0.296	0.973
ARP2	MUD21.12	3702.P22738	3702.Q9FKZ4	0	0	0	0	0.742	0.857	0	0.338	0.973
ARP2	RPL23A	3702.P22738	3702.P49690	0.103	0	0	0	0.554	0.898	0.308	0.187	0.973
ARP2	RPS23B	3702.P22738	3702.P49201	0.106	0	0	0	0.751	0.853	0	0.309	0.974
ARP2	RPS21B	3702.P22738	3702.Q9M337	0	0	0	0	0.733	0.833	0	0.467	0.974
ARP2	RPL8C	3702.P22738	3702.Q42064	0.099	0	0	0	0.733	0.797	0.358	0.296	0.974
ARP2	RPL39B	3702.P22738	3702.Q8L8W6	0	0	0	0	0.536	0.833	0.592	0.309	0.975
ARP2	RPL10B	3702.P22738	3702.Q08770	0.091	0	0	0	0.692	0.797	0.487	0.292	0.975
ARP2	RPL13D	3702.P22738	3702.Q9FF90	0	0	0	0	0.73	0.797	0.507	0.202	0.975
ARP2	RPL39A	3702.P22738	3702.P51424	0	0	0	0	0.55	0.833	0.592	0.309	0.976
ARP2	RPS12C	3702.P22738	3702.Q9SKZ3	0.099	0	0	0	0.754	0.833	0.324	0.236	0.977
ARP2	RPL13B	3702.P22738	3702.P41127	0	0	0	0	0.735	0.809	0.507	0.202	0.977
ARP2	RPS12A	3702.P22738	3702.Q9S9P1	0.099	0	0	0	0.751	0.833	0.324	0.236	0.977
ARP2	F17K4.40	3702.P22738	3702.Q9SQT5	0.122	0	0	0	0.8	0.857	0	0.227	0.978
ARP2	RPL29A	3702.P22738	3702.Q9M7X7	0	0	0	0	0.619	0.833	0.592	0.296	0.979
ARP2	RPP2D	3702.P22738	3702.Q9LXM8	0	0	0	0	0.578	0.614	0.407	0.816	0.979
ARP2	RPL29B	3702.P22738	3702.Q84WM0	0	0	0	0	0.617	0.833	0.592	0.296	0.979
ARP2	RPS24A	3702.P22738	3702.Q9SS17	0	0	0	0	0.755	0.853	0	0.491	0.98
ARP2	RDP1	3702.P22738	3702.Q94AK8	0.106	0	0	0	0.537	0.877	0.375	0.508	0.981
ARP2	RPP1A	3702.P22738	3702.Q8LCW9	0	0	0	0	0.622	0.644	0.443	0.776	0.981
ARP2	Q9LSA1_ARATH	3702.P22738	3702.Q9LSA1	0	0	0	0	0.806	0.857	0.099	0.37	0.982
ARP2	RPL26B	3702.P22738	3702.Q9FJX2	0.111	0	0	0	0.75	0.853	0.394	0.309	0.983
ARP2	RPL11B	3702.P22738	3702.P42794	0.111	0	0	0	0.755	0.853	0.397	0.305	0.984
ARP2	RPS29A	3702.P22738	3702.Q680P8	0.111	0	0	0	0.82	0.889	0	0.244	0.984
ARP2	RPL19A	3702.P22738	3702.Q9SRX2	0.108	0	0	0	0.637	0.734	0.329	0.772	0.984
ARP2	RPL11A	3702.P22738	3702.P42795	0.111	0	0	0	0.752	0.853	0.397	0.305	0.984
ARP2	RPL4D	3702.P22738	3702.P49691	0.103	0	0	0	0.763	0.853	0.348	0.358	0.984
ARP2	RPL4A	3702.P22738	3702.Q9SF40	0.103	0	0	0	0.761	0.853	0.348	0.385	0.985
ARP2	RPL19B	3702.P22738	3702.Q9LUQ6	0.108	0	0	0	0.642	0.734	0.329	0.785	0.985
ARP2	RPP1C	3702.P22738	3702.Q8LEQ0	0	0	0	0	0.622	0.644	0.443	0.824	0.985
ARP2	RPL10AB	3702.P22738	3702.P59230	0.107	0	0	0	0.675	0.797	0.344	0.712	0.986
ARP2	RPL9B	3702.P22738	3702.P49209	0.108	0	0	0	0.74	0.853	0.574	0.233	0.986
ARP2	RPL10A	3702.P22738	3702.Q93VT9	0.091	0	0	0	0.692	0.797	0.487	0.63	0.987
ARP2	RPSaA	3702.P22738	3702.Q08682	0.076	0	0	0	0.761	0.833	0	0.707	0.987
ARP2	RPL7AA	3702.P22738	3702.P49692	0.099	0	0	0	0.763	0.853	0.578	0.212	0.987
ARP2	RPL9D	3702.P22738	3702.Q9SZX9	0.108	0	0	0	0.743	0.853	0.574	0.233	0.987
ARP2	RPL5A	3702.P22738	3702.Q8LBI1	0.115	0	0	0	0.695	0.888	0.487	0.289	0.987
ARP2	RPL21A	3702.P22738	3702.Q43291	0	0	0	0	0.76	0.853	0.583	0.287	0.988
ARP2	RPL10C	3702.P22738	3702.Q93W22	0.091	0	0	0	0.683	0.797	0.487	0.683	0.988
ARP2	RPL21E	3702.P22738	3702.Q9FDZ9	0	0	0	0	0.757	0.853	0.583	0.287	0.988
ARP2	RPL23AA	3702.P22738	3702.Q8LD46	0.115	0	0	0	0.744	0.853	0.592	0.29	0.988
ARP2	RPS26C	3702.P22738	3702.Q9LYK9	0	0	0	0	0.689	0.797	0	0.837	0.988
ARP2	RPL17B	3702.P22738	3702.P51413	0.107	0	0	0	0.757	0.853	0.58	0.247	0.988
ARP2	RPL17A	3702.P22738	3702.Q93VI3	0.107	0	0	0	0.758	0.853	0.58	0.247	0.988
ARP2	RPL23AB	3702.P22738	3702.Q9M3C3	0.115	0	0	0	0.747	0.853	0.592	0.29	0.988
ARP2	RPL32B	3702.P22738	3702.Q9FHG2	0.115	0	0	0	0.75	0.853	0.592	0.309	0.989
ARP2	RPL32A	3702.P22738	3702.P49211	0.115	0	0	0	0.755	0.853	0.592	0.309	0.989
ARP2	RPL24A	3702.P22738	3702.Q42347	0	0	0	0	0.754	0.853	0.583	0.448	0.99
ARP2	RPL30C	3702.P22738	3702.Q9LSA3	0	0	0	0	0.622	0.734	0.47	0.837	0.99
ARP2	RPS9B	3702.P22738	3702.Q9LXG1	0.108	0	0	0	0.692	0.809	0	0.838	0.99
ARP2	RPL12C-2	3702.P22738	3702.Q9FF52	0.106	0	0	0	0.696	0.797	0.367	0.793	0.991
ARP2	RPL13AD	3702.P22738	3702.Q9FKC0	0.106	0	0	0	0.663	0.734	0.442	0.832	0.991
ARP2	RPP0B	3702.P22738	3702.Q42112	0.106	0	0	0	0.732	0.797	0.524	0.764	0.993
ARP2	RPSaB	3702.P22738	3702.Q8H173	0.076	0	0	0	0.763	0.833	0	0.833	0.993
ARP2	RPL24B	3702.P22738	3702.P38666	0	0	0	0	0.751	0.853	0.583	0.638	0.993
ARP2	RPL19C	3702.P22738	3702.P49693	0.108	0	0	0	0.628	0.734	0.329	0.913	0.993
ARP2	RPL37AC	3702.P22738	3702.Q8RXU5	0	0	0	0	0.735	0.853	0.157	0.84	0.994
ARP2	RPP0C	3702.P22738	3702.P57691	0.106	0	0	0	0.735	0.797	0.524	0.826	0.995
ARP2	RPL5B	3702.P22738	3702.P49227	0.115	0	0	0	0.858	0.903	0.618	0.425	0.996
ARP2	RPL26A	3702.P22738	3702.P51414	0.111	0	0	0	0.75	0.853	0.394	0.841	0.996
ARP2	RPL7AB	3702.P22738	3702.Q9LZH9	0.099	0	0	0	0.761	0.853	0.578	0.801	0.996
ARP4	UCH2	3702.Q84M92	3702.O04482	0	0	0	0	0.045	0.342	0.958	0	0.971
ARP4	H2AV	3702.Q84M92	3702.O23628	0	0	0	0	0.158	0.779	0.067	0.575	0.916
ARP4	F24B9.25	3702.Q84M92	3702.P59259	0	0	0	0	0	0.94	0.657	0.493	0.988
ARP4	BSH	3702.Q84M92	3702.P93045	0	0	0	0	0.315	0.937	0.739	0.603	0.995
ARP4	ARP7	3702.Q84M92	3702.Q8L4Y5	0	0	0.138	0.7	0	0.754	0.414	0.337	0.906
ARP4	PMRT15	3702.Q84M92	3702.Q8GWT4	0	0	0	0	0.299	0.073	0.875	0.063	0.913
ARP4	MRG1	3702.Q84M92	3702.Q94C32	0	0	0	0	0.176	0.831	0.24	0.341	0.92
ARP4	HTA9	3702.Q84M92	3702.Q9C944	0	0	0	0	0.182	0.779	0.067	0.741	0.95
ARP4	HAM1	3702.Q84M92	3702.Q9FLF7	0	0	0	0	0.135	0.914	0.24	0.46	0.965
ARP4	TAF14B	3702.Q84M92	3702.Q9FH40	0	0	0	0	0	0.638	0.915	0.758	0.991
ARP4	CHC1-2	3702.Q84M92	3702.Q9FMT4	0	0	0	0	0.199	0.937	0.561	0.691	0.992
ARP4	SWC6	3702.Q84M92	3702.Q9FHW2	0	0	0	0	0	0.927	0.9	0.814	0.998
ARP4	K9I9.20	3702.Q84M92	3702.Q9FJW0	0	0	0	0	0.34	0.927	0.935	0.845	0.999
ARP4	RIN1	3702.Q84M92	3702.Q9FMR9	0	0	0	0	0.345	0.969	0.992	0.899	0.999
ARP7	BSH	3702.Q8L4Y5	3702.P93045	0	0	0	0	0	0.507	0.322	0.891	0.96
ARP7	RIN1	3702.Q8L4Y5	3702.Q9FMR9	0	0	0	0	0.069	0.49	0.431	0.735	0.919
ASE1	PUR5	3702.Q9SI61	3702.Q05728	0.122	0.428	0.514	0	0.756	0.066	0.566	0.405	0.981
ASE1	PRS2	3702.Q9SI61	3702.Q42583	0.105	0	0	0	0.058	0	0.906	0.209	0.929
ASE1	CARB	3702.Q9SI61	3702.Q42601	0.116	0	0	0	0.5	0	0.908	0.533	0.978
ASE1	F13M22.19	3702.Q9SI61	3702.Q84TI2	0.116	0	0.27	0	0.73	0.077	0.502	0.297	0.93
ASE1	GLN1-5	3702.Q9SI61	3702.Q8GXW5	0.104	0	0	0	0	0	0.93	0.242	0.948
ASE1	F19I3.27	3702.Q9SI61	3702.Q8RWT5	0.122	0	0.362	0	0.751	0.183	0	0.424	0.922
ASE1	GLT1	3702.Q9SI61	3702.Q9LV03	0.116	0	0	0	0	0	0.9	0.21	0.924
ASE1	GLN1-3	3702.Q9SI61	3702.Q9LVI8	0.104	0	0	0	0.095	0	0.93	0.24	0.951
ASE1	CARA	3702.Q9SI61	3702.Q9LVW7	0.116	0	0	0	0.495	0	0.908	0.297	0.967
ASF1B	HTR4	3702.Q9LS09	3702.P59169	0	0	0	0	0.095	0.619	0	0.873	0.952
ASF1B	HTR2	3702.Q9LS09	3702.P59226	0	0	0	0	0.121	0.619	0	0.872	0.953
ASF1B	F24B9.25	3702.Q9LS09	3702.P59259	0	0	0	0	0.048	0.955	0	0.719	0.987
ASF1B	HTR12	3702.Q9LS09	3702.Q8RVQ9	0	0	0	0	0.145	0.619	0	0.87	0.954
ASF1B	HAG2	3702.Q9LS09	3702.Q9FJT8	0	0	0	0	0.156	0.856	0	0.458	0.928
ASHH1	HTR4	3702.Q84WW6	3702.P59169	0	0.032	0	0	0.05	0.618	0.391	0.77	0.942
ASHH1	HTR2	3702.Q84WW6	3702.P59226	0	0.032	0	0	0.05	0.618	0.391	0.771	0.942
ASHH1	F24B9.25	3702.Q84WW6	3702.P59259	0	0	0	0	0	0.887	0.329	0.458	0.955
ASHH1	HTR12	3702.Q84WW6	3702.Q8RVQ9	0	0	0	0	0.05	0.618	0.391	0.77	0.942
ASK18	RBX1A	3702.Q9SY65	3702.Q940X7	0	0	0	0	0.064	0.502	0.373	0.989	0.996
ASK18	CUL1	3702.Q9SY65	3702.Q94AH6	0	0	0	0	0	0.487	0.282	0.998	0.999
ASK4-2	RBX1A	3702.Q9LNT9	3702.Q940X7	0	0	0	0	0.064	0.502	0.373	0.989	0.996
ASK4-2	CUL1	3702.Q9LNT9	3702.Q94AH6	0	0	0	0	0	0.487	0.282	0.998	0.999
ASK9	BEH2	3702.Q39012	3702.Q94A43	0	0	0	0	0.117	0	0.9	0.711	0.972
ASK9	BZR1	3702.Q39012	3702.Q8S307	0	0	0	0	0	0	0.9	0.895	0.989
ASN3	ASP1	3702.Q9LFU1	3702.P46643	0	0	0	0	0.051	0	0.945	0.204	0.954
ASN3	ASP3	3702.Q9LFU1	3702.P46644	0	0	0	0	0.051	0	0.945	0.51	0.972
ASN3	ASP2	3702.Q9LFU1	3702.P46645	0	0	0	0	0.051	0	0.945	0.527	0.973
ASN3	PYRB	3702.Q9LFU1	3702.P49077	0.112	0	0	0	0.061	0	0.9	0.283	0.932
ASN3	ASPGA1	3702.Q9LFU1	3702.P50287	0	0	0	0	0	0	0.946	0.449	0.969
ASN3	ASPGB1	3702.Q9LFU1	3702.Q8GXG1	0	0	0	0	0.048	0	0.946	0.408	0.967
ASN3	PURA	3702.Q9LFU1	3702.Q96529	0.077	0	0	0	0.102	0	0.9	0.411	0.944
ASN3	F6I7.40	3702.Q9LFU1	3702.Q9SZX3	0	0	0	0	0.142	0.049	0.9	0.417	0.946
ASNAP2	SYP23	3702.Q9SPE6	3702.O04378	0	0	0	0	0.057	0.711	0.783	0.244	0.949
ASNAP2	GOS12	3702.Q9SPE6	3702.O22151	0	0	0	0	0	0.6	0.823	0.309	0.946
ASNAP2	SYP41	3702.Q9SPE6	3702.O65359	0	0	0	0	0	0.779	0.807	0.304	0.967
ASNAP2	SYP61	3702.Q9SPE6	3702.Q946Y7	0	0	0	0	0.053	0.692	0.787	0.243	0.946
ASNAP2	SEC22	3702.Q9SPE6	3702.Q94AU2	0	0	0	0	0.091	0.552	0.759	0.481	0.942
ASNAP2	BET12	3702.Q9SPE6	3702.Q94CG2	0	0	0	0	0	0.594	0.629	0.591	0.933
ASNAP2	SYP32	3702.Q9SPE6	3702.Q9LK09	0	0	0	0	0	0.86	0.824	0.634	0.99
ASNAP2	SYP51	3702.Q9SPE6	3702.Q9SA23	0	0	0	0	0.065	0.692	0.787	0.243	0.947
ASNAP2	MEMB11	3702.Q9SPE6	3702.Q9SJL6	0	0	0	0	0.063	0.526	0.825	0.348	0.942
ASP1	dl4665w	3702.P46643	3702.O23569	0	0	0	0	0.121	0.061	0.934	0.4	0.963
ASP1	STR1	3702.P46643	3702.O64530	0.115	0	0	0	0.099	0	0.95	0.172	0.963
ASP1	PMDH1	3702.P46643	3702.O82399	0	0	0	0	0.399	0.076	0.782	0.287	0.902
ASP1	LCD	3702.P46643	3702.Q9M1R1	0	0	0	0	0	0	0.9	0.05	0.9
ASP1	CpNIFS3	3702.P46643	3702.Q3E6S9	0	0	0	0	0	0	0.9	0.05	0.9
ASP1	MMDH1	3702.P46643	3702.Q9ZP06	0	0	0	0	0.412	0.076	0.782	0.287	0.904
ASP1	F3G5.29	3702.P46643	3702.Q9ZUR7	0	0	0	0	0.104	0	0.9	0	0.906
ASP1	ASP2	3702.P46643	3702.P46645	0	0	0.069	0.943	0.095	0	0.9	0.061	0.91
ASP1	ASPGA1	3702.P46643	3702.P50287	0	0	0	0	0.078	0	0.907	0.043	0.911
ASP1	T15N1.80	3702.P46643	3702.Q8LPJ5	0	0	0	0	0.311	0	0.8	0.46	0.919
ASP1	ASP3	3702.P46643	3702.P46644	0	0	0.073	0.934	0.162	0	0.9	0.084	0.919
ASP1	PYRB	3702.P46643	3702.P49077	0.044	0	0	0	0.176	0	0.9	0.104	0.92
ASP1	ASPGB1	3702.P46643	3702.Q8GXG1	0	0	0	0	0.078	0	0.907	0.153	0.921
ASP1	PCKA	3702.P46643	3702.Q9T074	0	0	0	0	0.073	0	0.9	0.223	0.921
ASP1	PURA	3702.P46643	3702.Q96529	0.086	0	0	0	0.075	0.053	0.9	0.309	0.934
ASP1	FUM1	3702.P46643	3702.P93033	0	0	0	0	0.289	0.078	0.901	0.243	0.944
ASP1	F6I7.40	3702.P46643	3702.Q9SZX3	0	0	0	0	0.131	0	0.906	0.509	0.956
ASP1	GDH2-2	3702.P46643	3702.Q38946	0	0	0	0	0.267	0.067	0.9	0.508	0.961
ASP2	dl4665w	3702.P46645	3702.O23569	0	0	0	0	0.21	0.061	0.934	0.37	0.965
ASP2	STR1	3702.P46645	3702.O64530	0.115	0	0	0	0	0	0.95	0.172	0.96
ASP2	ASP3	3702.P46645	3702.P46644	0	0	0.049	0.982	0.073	0	0.9	0.054	0.905
ASP2	CpNIFS3	3702.P46645	3702.Q3E6S9	0	0	0	0	0	0	0.9	0.05	0.9
ASP2	LCD	3702.P46645	3702.Q9M1R1	0	0	0	0	0	0	0.9	0.05	0.9
ASP2	F3G5.29	3702.P46645	3702.Q9ZUR7	0	0	0	0	0.107	0	0.9	0	0.906
ASP2	PYRB	3702.P46645	3702.P49077	0.044	0	0	0	0.061	0	0.9	0.104	0.908
ASP2	PCKA	3702.P46645	3702.Q9T074	0	0	0	0	0.06	0	0.9	0.149	0.913
ASP2	ASPGB1	3702.P46645	3702.Q8GXG1	0	0	0	0	0.078	0	0.907	0.097	0.916
ASP2	PURA	3702.P46645	3702.Q96529	0.086	0	0	0	0.068	0.053	0.9	0.309	0.934
ASP2	F6I7.40	3702.P46645	3702.Q9SZX3	0	0	0	0	0.093	0	0.906	0.301	0.935
ASP2	FUM1	3702.P46645	3702.P93033	0	0	0	0	0.289	0.078	0.901	0.243	0.944
ASP2	PPC1	3702.P46645	3702.Q9MAH0	0	0	0	0	0.078	0	0.938	0.151	0.947
ASP2	GDH2-2	3702.P46645	3702.Q38946	0	0	0	0	0.272	0.067	0.9	0.35	0.95
ASP2	ASPGA1	3702.P46645	3702.P50287	0	0	0	0	0.078	0	0.907	0.6	0.963
ASP3	dl4665w	3702.P46644	3702.O23569	0	0	0	0	0.121	0.061	0.934	0.37	0.961
ASP3	STR1	3702.P46644	3702.O64530	0.115	0	0	0	0	0	0.95	0.172	0.96
ASP3	LCD	3702.P46644	3702.Q9M1R1	0	0	0	0	0	0	0.9	0.05	0.9
ASP3	CpNIFS3	3702.P46644	3702.Q3E6S9	0	0	0	0	0	0	0.9	0.05	0.9
ASP3	F3G5.29	3702.P46644	3702.Q9ZUR7	0	0	0	0	0.093	0	0.9	0	0.905
ASP3	PYRB	3702.P46644	3702.P49077	0.044	0	0	0	0.055	0	0.9	0.104	0.908
ASP3	PCKA	3702.P46644	3702.Q9T074	0	0	0	0	0.057	0	0.9	0.149	0.912
ASP3	ASPGB1	3702.P46644	3702.Q8GXG1	0	0	0	0	0.078	0	0.907	0.096	0.916
ASP3	PURA	3702.P46644	3702.Q96529	0.086	0	0	0	0.052	0.053	0.9	0.309	0.932
ASP3	F6I7.40	3702.P46644	3702.Q9SZX3	0	0	0	0	0.093	0	0.906	0.301	0.935
ASP3	ASPGA1	3702.P46644	3702.P50287	0	0	0	0	0.078	0	0.907	0.31	0.936
ASP3	FUM1	3702.P46644	3702.P93033	0	0	0	0	0.271	0.078	0.901	0.243	0.943
ASP3	PPC1	3702.P46644	3702.Q9MAH0	0	0	0	0	0.059	0	0.938	0.151	0.946
ASP3	GDH2-2	3702.P46644	3702.Q38946	0	0	0	0	0.425	0.067	0.9	0.208	0.951
ASPGA1	PYRB	3702.P50287	3702.P49077	0.091	0	0	0	0	0	0.9	0.207	0.921
ASPGA1	F6I7.40	3702.P50287	3702.Q9SZX3	0	0	0	0	0	0	0.9	0	0.9
ASPGA1	ASPGB1	3702.P50287	3702.Q8GXG1	0	0	0.063	0.954	0	0	0.9	0.082	0.906
ASPGA1	PURA	3702.P50287	3702.Q96529	0.128	0	0	0	0	0	0.9	0	0.909
ASPGB1	PYRB	3702.Q8GXG1	3702.P49077	0.091	0	0	0	0	0	0.9	0.154	0.916
ASPGB1	F6I7.40	3702.Q8GXG1	3702.Q9SZX3	0	0	0	0	0	0	0.9	0	0.9
ASPGB1	PURA	3702.Q8GXG1	3702.Q96529	0.128	0	0	0	0	0	0.9	0	0.909
AT2G02910.1	B3H7H1_ARATH	3702.A4IJ37	3702.B3H7H1	0	0	0	0	0	0	0	0.964	0.964
ATE1	K16L22.5	3702.Q0WRA3	3702.F4JZX8	0	0	0	0	0.061	0.846	0.639	0.207	0.953
ATE1	PRP19B	3702.Q0WRA3	3702.O22785	0	0	0	0	0	0.926	0.765	0.374	0.988
ATE1	MAGO	3702.Q0WRA3	3702.O23676	0	0	0	0	0.154	0.865	0.302	0	0.913
ATE1	F7J7.50	3702.Q0WRA3	3702.O49553	0	0	0	0	0.174	0.888	0.765	0.207	0.98
ATE1	F27F23.7	3702.Q0WRA3	3702.O64560	0	0	0	0	0	0.079	0.936	0.064	0.94
ATE1	SKIP	3702.Q0WRA3	3702.O80653	0	0	0	0	0.083	0.89	0.765	0.11	0.976
ATE1	T26B15.16	3702.Q0WRA3	3702.O80897	0	0	0	0	0.074	0.894	0.111	0.082	0.909
ATE1	CDC5	3702.Q0WRA3	3702.P92948	0	0	0	0	0.046	0.934	0	0.23	0.947
ATE1	CYP18-2	3702.Q0WRA3	3702.Q9SIH1	0	0	0	0	0.056	0.887	0	0.29	0.917
ATE1	MLE2.7	3702.Q0WRA3	3702.Q8GWQ6	0	0	0	0	0	0.898	0.328	0	0.928
ATE1	MOS4	3702.Q0WRA3	3702.Q949S9	0	0	0	0	0.073	0.94	0	0.064	0.943
ATE1	F12A24.4	3702.Q0WRA3	3702.Q9ZVX7	0	0	0	0	0.046	0.947	0.401	0.289	0.975
ATE1	PRP19A	3702.Q0WRA3	3702.Q94BR4	0	0	0	0	0	0.926	0.765	0.374	0.988
ATE1	Q9LS97_ARATH	3702.Q0WRA3	3702.Q9LS97	0	0	0	0	0.135	0.91	0.936	0	0.994
ATE1	T32B20.g	3702.Q0WRA3	3702.Q9LKU3	0	0	0	0	0.074	0.991	0.936	0.512	0.999
ATJ3	HSP70-1	3702.Q94AW8	3702.P22953	0	0	0.274	0	0.571	0.277	0.296	0.549	0.915
ATJ3	HSP70-4	3702.Q94AW8	3702.Q9LHA8	0	0	0.273	0	0.471	0.277	0.296	0.717	0.934
ATKRS-1	F3M18.22	3702.Q9ZPI1	3702.F4HWL4	0.11	0	0	0	0.153	0.077	0	0.925	0.94
ATKRS-1	SYLC_ARATH	3702.Q9ZPI1	3702.F4I116	0.074	0	0	0	0.376	0.753	0.122	0.949	0.992
ATKRS-1	F13E7.30	3702.Q9ZPI1	3702.F4IYF8	0.053	0	0	0	0.201	0.344	0	0.911	0.95
ATKRS-1	F24G24.120	3702.Q9ZPI1	3702.F4JLM5	0.108	0	0	0	0.554	0.594	0.098	0.914	0.985
ATKRS-1	THRRS	3702.Q9ZPI1	3702.O04630	0.055	0	0	0	0.332	0.33	0	0.835	0.92
ATKRS-1	EMB1027	3702.Q9ZPI1	3702.O23247	0.11	0	0	0	0.426	0.547	0.095	0.881	0.97
ATKRS-1	F21E10.12	3702.Q9ZPI1	3702.O82462	0.108	0	0	0	0.497	0.75	0.122	0.871	0.984
ATKRS-1	TWN2	3702.Q9ZPI1	3702.P93736	0	0	0	0	0.446	0	0	0.848	0.912
ATKRS-1	F21A20_180	3702.Q9ZPI1	3702.Q39230	0.122	0	0	0	0.479	0.078	0	0.896	0.95
ATKRS-1	T1B8.14	3702.Q9ZPI1	3702.Q8S9J2	0.11	0	0	0	0.192	0.077	0	0.938	0.953
ATKRS-1	OVA9	3702.Q9ZPI1	3702.Q8W4F3	0.108	0	0	0	0.68	0.601	0.095	0.848	0.981
ATKRS-1	T7D17.16	3702.Q9ZPI1	3702.Q93VB0	0.046	0	0	0	0.451	0.594	0.095	0.775	0.949
ATKRS-1	F28G11.14	3702.Q9ZPI1	3702.Q9C713	0.11	0	0	0	0.422	0.547	0.095	0.875	0.968
ATKRS-1	T17J13.80	3702.Q9ZPI1	3702.Q9M1R2	0.116	0	0	0	0.445	0.621	0.095	0.867	0.973
ATKRS-1	F7O18.7	3702.Q9ZPI1	3702.Q9SR15	0.122	0	0	0	0.209	0	0	0.934	0.95
ATKRS-1	F18A5.170	3702.Q9ZPI1	3702.Q9SVN5	0.046	0	0	0	0.311	0.995	0.331	0.897	0.999
ATO	F17L22.120	3702.Q9FG01	3702.A0A1P8B4Y6	0	0	0	0	0.215	0.926	0.594	0.479	0.986
ATO	T10O24.21	3702.Q9FG01	3702.A4FVN8	0	0	0	0	0.16	0.902	0	0.418	0.947
ATO	B3H6J5_ARATH	3702.Q9FG01	3702.B3H6J5	0	0	0	0	0.063	0.894	0	0.118	0.904
ATO	LSM4	3702.Q9FG01	3702.F4K4E3	0	0	0	0	0	0.975	0	0.421	0.984
ATO	MZN1.28	3702.Q9FG01	3702.F4KGC9	0	0	0	0	0	0.889	0	0.312	0.92
ATO	T15F16.8	3702.Q9FG01	3702.O22281	0	0	0	0	0.165	0.926	0	0.1	0.939
ATO	PRP19B	3702.Q9FG01	3702.O22785	0	0	0	0	0.059	0.926	0	0.814	0.985
ATO	U2B	3702.Q9FG01	3702.O22922	0	0	0	0	0.138	0.884	0.397	0.243	0.948
ATO	F7J7.50	3702.Q9FG01	3702.O49553	0	0	0	0	0.201	0.899	0	0.424	0.949
ATO	SKIP	3702.Q9FG01	3702.O80653	0	0	0	0	0.128	0.892	0	0.309	0.929
ATO	T26B15.16	3702.Q9FG01	3702.O80897	0	0	0	0	0	0.991	0.987	0.516	0.999
ATO	SNRNP-G	3702.Q9FG01	3702.O82221	0	0	0	0	0.081	0.908	0.542	0.406	0.973
ATO	F23F1.8	3702.Q9FG01	3702.P0DI19	0	0	0	0	0.273	0.9	0.594	0.688	0.989
ATO	U2A	3702.Q9FG01	3702.P43333	0	0	0	0	0.419	0.991	0.648	0.497	0.998
ATO	FCAALL.352	3702.Q9FG01	3702.P58728	0	0	0	0	0.101	0.936	0.551	0.425	0.983
ATO	CDC5	3702.Q9FG01	3702.P92948	0	0	0	0	0.573	0.991	0	0.355	0.997
ATO	Q0WSU0_ARATH	3702.Q9FG01	3702.Q0WSU0	0	0	0	0	0	0.894	0	0.118	0.902
ATO	LSM2	3702.Q9FG01	3702.Q1H595	0	0	0	0	0.08	0.95	0	0.452	0.972
ATO	U1A	3702.Q9FG01	3702.Q39244	0	0	0	0	0.138	0.884	0.397	0.243	0.948
ATO	PRL1	3702.Q9FG01	3702.Q42384	0	0	0	0	0.269	0.894	0	0.502	0.958
ATO	F4C21.4	3702.Q9FG01	3702.Q56XE4	0	0	0	0	0.216	0.956	0	0.638	0.986
ATO	CYP57	3702.Q9FG01	3702.Q6Q152	0	0	0	0	0.121	0.952	0.1	0.425	0.975
ATO	F6F3.14	3702.Q9FG01	3702.Q8GX84	0	0	0	0	0.052	0.877	0	0.243	0.904
ATO	RH42	3702.Q9FG01	3702.Q8H0U8	0	0	0	0	0.125	0.926	0.594	0.462	0.983
ATO	F16P2.41	3702.Q9FG01	3702.Q8L7W3	0	0	0	0	0.255	0.762	0	0.601	0.923
ATO	F17I23.330	3702.Q9FG01	3702.Q8LAK5	0	0	0	0	0.158	0.908	0.596	0.217	0.972
ATO	PRP38	3702.Q9FG01	3702.Q8LB54	0	0	0	0	0.637	0.798	0	0.625	0.97
ATO	F17A22.3	3702.Q9FG01	3702.Q8RUH0	0	0	0	0	0.121	0.988	0.602	0.445	0.997
ATO	T5E21.13	3702.Q9FG01	3702.Q8RXF1	0	0	0	0	0.282	0.759	0.951	0.286	0.993
ATO	LSM8	3702.Q9FG01	3702.Q8VYI0	0	0	0	0	0.093	0.972	0	0.282	0.98
ATO	DDL	3702.Q9FG01	3702.Q8W4D8	0	0	0	0	0.078	0.893	0	0.364	0.931
ATO	PRP19A	3702.Q9FG01	3702.Q94BR4	0	0	0	0	0.073	0.926	0	0.436	0.958
ATO	LSM3B	3702.Q9FG01	3702.Q9C6K5	0	0	0	0	0.067	0.896	0	0.171	0.912
ATO	F24K9.17	3702.Q9FG01	3702.Q9CAX7	0	0	0	0	0.081	0.908	0.542	0.406	0.973
ATO	LSM3A	3702.Q9FG01	3702.Q9LMN4	0	0	0	0	0.067	0.896	0	0.171	0.912
ATO	F23A5.29	3702.Q9FG01	3702.Q9SAG7	0	0	0	0	0.227	0.889	0	0.309	0.935
ATO	MPI7.7	3702.Q9FG01	3702.Q9FKN6	0	0	0	0	0.165	0.926	0	0.1	0.939
ATO	SF1	3702.Q9FG01	3702.Q9LU44	0	0	0	0	0.144	0.909	0.141	0.3	0.946
ATO	ELF9	3702.Q9FG01	3702.Q9LF02	0	0	0	0	0.044	0.762	0	0.806	0.952
ATO	BRR2A	3702.Q9FG01	3702.Q9SYP1	0	0	0	0	0.114	0.861	0	0.661	0.954
ATO	DOT2	3702.Q9FG01	3702.Q9LFE0	0	0	0	0	0.173	0.926	0	0.34	0.956
ATO	EMB2769	3702.Q9FG01	3702.Q9LK52	0	0	0	0	0.118	0.95	0	0.105	0.957
ATO	LSM5	3702.Q9FG01	3702.Q9FKB0	0	0	0	0	0	0.948	0	0.232	0.958
ATO	MXC9_15	3702.Q9FG01	3702.Q9FMP4	0	0	0	0	0.112	0.89	0.594	0.309	0.968
ATO	PRP8A	3702.Q9FG01	3702.Q9SSD2	0	0	0	0	0.105	0.902	0	0.712	0.972
ATO	RUXF	3702.Q9FG01	3702.Q9SUM2	0	0	0	0	0.156	0.912	0.594	0.244	0.974
ATO	SMD3B	3702.Q9FG01	3702.Q9LM92	0	0	0	0	0.175	0.898	0.594	0.405	0.976
ATO	SMD3A	3702.Q9FG01	3702.Q9S7E6	0	0	0	0	0.178	0.898	0.594	0.385	0.976
ATO	smB	3702.Q9FG01	3702.Q9SUN5	0	0	0	0	0.093	0.937	0.593	0.149	0.977
ATO	MSF3.12	3702.Q9FG01	3702.Q9ZV45	0	0	0	0	0.158	0.908	0.596	0.411	0.979
ATO	SMD1A	3702.Q9FG01	3702.Q9SSF1	0	0	0	0	0.096	0.937	0.556	0.319	0.98
ATO	SMD1B	3702.Q9FG01	3702.Q9SY09	0	0	0	0	0.096	0.937	0.556	0.319	0.98
ATO	emb2444	3702.Q9FG01	3702.Q9ZU66	0	0	0	0	0.059	0.938	0.594	0.471	0.985
ATO	CBP20	3702.Q9FG01	3702.Q9XFD1	0	0	0	0	0.142	0.985	0	0.31	0.99
ATO	T32B20.g	3702.Q9FG01	3702.Q9LKU3	0	0	0	0	0.29	0.977	0	0.514	0.991
ATO	CLO	3702.Q9FG01	3702.Q9LNC5	0	0	0	0	0.295	0.891	0	0.924	0.993
ATO	STA1	3702.Q9FG01	3702.Q9ZT71	0	0	0	0	0.097	0.991	0	0.743	0.997
ATO	MSJ1.11	3702.Q9FG01	3702.Q9FMF9	0	0	0	0	0.314	0.987	0.648	0.67	0.998
ATP5	F15D2.27	3702.Q96251	3702.F4I1G1	0.108	0	0	0	0.574	0.616	0.468	0.217	0.928
ATP5	T2K12.11	3702.Q96251	3702.P83483	0.102	0	0	0	0.599	0.695	0.745	0.578	0.986
ATP5	T2K12.9	3702.Q96251	3702.P83484	0.102	0	0	0	0.595	0.695	0.845	0.283	0.985
ATP5	MPPbeta	3702.Q96251	3702.Q42290	0	0	0	0	0.501	0.298	0	0.753	0.906
ATP5	F15D2.28	3702.Q96251	3702.Q8VZT4	0.108	0	0	0	0.574	0.616	0.468	0.217	0.928
ATP5	ATPC	3702.Q96251	3702.Q96250	0.108	0	0	0	0.637	0.851	0.844	0.83	0.998
ATP5	CYC1-2	3702.Q96251	3702.Q9FKS5	0	0	0	0	0.692	0.589	0	0.309	0.904
ATP5	MGP1	3702.Q96251	3702.Q9SJ12	0	0	0	0	0.261	0	0.72	0.636	0.918
ATP5	EMB1467	3702.Q96251	3702.Q9FGI6	0.079	0	0	0	0.426	0	0	0.87	0.925
ATP5	F11A3.9	3702.Q96251	3702.Q9SK66	0	0	0	0	0.748	0	0	0.74	0.931
ATP5	CYC1-1	3702.Q96251	3702.Q9LK29	0	0	0	0	0.697	0.589	0	0.734	0.964
ATP5	T22P11.30	3702.Q96251	3702.Q9LZ58	0	0	0	0	0.483	0.833	0.594	0.313	0.972
ATP5	T2K12.16	3702.Q96251	3702.Q9C5A9	0.102	0	0	0	0.59	0.695	0.845	0.635	0.992
ATP5	F19C24.25	3702.Q96251	3702.Q96253	0	0	0	0	0.551	0.833	0.881	0.313	0.993
ATP5	MQD22.17	3702.Q96251	3702.Q96252	0.113	0	0	0	0.709	0.875	0.858	0.283	0.996
ATP5	ATPQ	3702.Q96251	3702.Q9FT52	0	0	0	0	0.868	0.889	0.896	0.724	0.999
ATPC	T2K12.11	3702.Q96250	3702.P83483	0.08	0	0.476	0	0.496	0.567	0.716	0.357	0.976
ATPC	T2K12.9	3702.Q96250	3702.P83484	0.08	0	0.476	0	0.559	0.567	0.827	0.399	0.988
ATPC	F19C24.25	3702.Q96250	3702.Q96253	0	0	0	0	0.164	0.667	0.853	0.243	0.965
ATPC	MQD22.17	3702.Q96250	3702.Q96252	0.107	0	0	0	0.636	0.725	0.831	0.204	0.985
ATPC	T2K12.16	3702.Q96250	3702.Q9C5A9	0.08	0	0.476	0	0.458	0.567	0.827	0.617	0.99
ATPC	ATPQ	3702.Q96250	3702.Q9FT52	0	0	0	0	0.795	0.809	0.876	0.309	0.996
ATPQ	F15D2.27	3702.Q9FT52	3702.F4I1G1	0	0	0	0	0.733	0.809	0.576	0.309	0.983
ATPQ	QCR7-2	3702.Q9FT52	3702.F4JWS8	0	0	0	0	0.89	0.047	0	0.418	0.933
ATPQ	T10P11.14	3702.Q9FT52	3702.O22769	0	0	0	0	0.802	0.072	0	0.789	0.958
ATPQ	RPL17B	3702.Q9FT52	3702.P51413	0	0	0	0	0.357	0.059	0.72	0.574	0.918
ATPQ	T2K12.11	3702.Q9FT52	3702.P83483	0	0	0	0	0.741	0.884	0.809	0.409	0.996
ATPQ	T2K12.9	3702.Q9FT52	3702.P83484	0	0	0	0	0.801	0.884	0.883	0.409	0.998
ATPQ	QCR6-1	3702.Q9FT52	3702.Q0WWE3	0	0	0	0	0.875	0.073	0	0.209	0.9
ATPQ	F17K4.50	3702.Q9FT52	3702.Q8LGE7	0	0	0	0	0.907	0.072	0	0.305	0.935
ATPQ	F15D2.28	3702.Q9FT52	3702.Q8VZT4	0	0	0	0	0.733	0.809	0.576	0.309	0.983
ATPQ	CIB22	3702.Q9FT52	3702.Q945M1	0	0	0	0	0.996	0.049	0	0.309	0.997
ATPQ	MYF24_12	3702.Q9FT52	3702.Q94C12	0	0	0	0	0.878	0.088	0	0.284	0.913
ATPQ	MQD22.17	3702.Q9FT52	3702.Q96252	0	0	0	0	0.82	0.953	0.883	0.41	0.999
ATPQ	F19C24.25	3702.Q9FT52	3702.Q96253	0	0	0	0	0.835	0.926	0.918	0.472	0.999
ATPQ	T2K12.16	3702.Q9FT52	3702.Q9C5A9	0	0	0	0	0.737	0.884	0.883	0.409	0.997
ATPQ	MCA23_23	3702.Q9FT52	3702.Q9FIJ2	0	0	0	0	0.933	0.075	0	0.339	0.955
ATPQ	FRO1	3702.Q9FT52	3702.Q9FJW4	0	0	0	0	0.928	0.075	0	0.128	0.936
ATPQ	MXC20.6	3702.Q9FT52	3702.Q9FLX7	0	0	0	0	0.743	0.07	0	0.784	0.944
ATPQ	COX5B-2	3702.Q9FT52	3702.Q9SSB8	0	0	0	0	0.846	0	0	0.412	0.905
ATPQ	F24P17.23	3702.Q9FT52	3702.Q9SQT4	0	0	0	0	0.904	0.072	0	0.305	0.933
ATPQ	F11A3.9	3702.Q9FT52	3702.Q9SK66	0	0	0	0	0.916	0	0	0.237	0.933
ATPQ	RPS9B	3702.Q9FT52	3702.Q9LXG1	0	0	0	0	0.43	0	0.72	0.652	0.939
ATPQ	T17B22_24	3702.Q9FT52	3702.Q9M9M6	0	0	0	0	0.917	0	0	0.303	0.94
ATPQ	T17B22.21	3702.Q9FT52	3702.Q9M9M9	0	0	0	0	0.944	0.078	0	0.12	0.95
ATPQ	QCR9	3702.Q9FT52	3702.Q9LXJ2	0	0	0	0	0.935	0.068	0	0.309	0.955
ATPQ	COX6A	3702.Q9FT52	3702.Q9T070	0	0	0	0	0.935	0	0	0.428	0.961
ATPQ	F14H20.12	3702.Q9FT52	3702.Q9SKC9	0	0	0	0	0.863	0.076	0	0.751	0.965
ATPQ	T22P11.30	3702.Q9FT52	3702.Q9LZ58	0	0	0	0	0.746	0.926	0.721	0.472	0.996
AUR1	BUB3.1	3702.Q9M077	3702.Q9LJN8	0	0	0	0	0.377	0.079	0.313	0.794	0.908
AUR1	MAD2	3702.Q9M077	3702.Q9LU93	0	0	0	0	0.74	0.053	0.431	0.606	0.937
AUX1	IAA19	3702.Q96247	3702.O24409	0	0	0	0	0.079	0	0	0.898	0.902
AUX1	PHYA	3702.Q96247	3702.P14712	0	0	0	0	0.072	0	0	0.934	0.936
AUX1	AXR1	3702.Q96247	3702.P42744	0	0	0	0	0	0	0.059	0.899	0.9
AUX1	IAA17	3702.Q96247	3702.P93830	0	0	0	0	0.069	0	0	0.927	0.929
AUX1	IAA7	3702.Q96247	3702.Q38825	0	0	0	0	0.093	0	0	0.927	0.93
AUX1	IAA9	3702.Q96247	3702.Q38827	0	0	0	0	0.106	0	0	0.898	0.904
AUX1	IAA12	3702.Q96247	3702.Q38830	0	0	0	0	0.069	0	0	0.909	0.911
AUX1	IAA14	3702.Q96247	3702.Q38832	0	0	0	0	0.069	0	0	0.926	0.928
AUX1	SKP1A	3702.Q96247	3702.Q39255	0	0	0	0	0	0	0	0.903	0.903
AUX1	TIR1	3702.Q96247	3702.Q570C0	0	0	0	0	0.079	0.23	0	0.999	0.999
AUX1	PIN7	3702.Q96247	3702.Q940Y5	0	0	0.218	0	0.311	0	0	0.926	0.956
AUX1	TPL	3702.Q96247	3702.Q94AI7	0	0	0	0	0	0	0	0.995	0.995
AUX1	PIN2	3702.Q96247	3702.Q9LU77	0	0	0	0	0.045	0	0	0.929	0.929
AUX1	PIN3	3702.Q96247	3702.Q9S7Z8	0	0	0.203	0	0.269	0	0	0.927	0.954
AXR1	ECR1	3702.P42744	3702.O65041	0	0	0	0	0.555	0.943	0.691	0.984	0.999
AXR1	TIR1	3702.P42744	3702.Q570C0	0	0	0	0	0	0	0.178	0.899	0.913
AXR1	IAA7	3702.P42744	3702.Q38825	0	0	0	0	0	0	0	0.926	0.926
AXR1	RUB1	3702.P42744	3702.Q9SHE7	0	0	0	0	0	0.416	0.183	0.887	0.941
B''ALPHA	PP2AA1	3702.Q9XGR4	3702.Q38845	0	0	0	0	0.05	0.471	0.694	0.554	0.922
B''ALPHA	PP2AB2	3702.Q9XGR4	3702.Q39247	0	0	0	0	0.045	0	0.738	0.918	0.977
B3H6J5_ARATH	T10O24.21	3702.B3H6J5	3702.A4FVN8	0	0	0	0	0.081	0.884	0.6	0.309	0.966
B3H6J5_ARATH	PRL1	3702.B3H6J5	3702.Q42384	0	0	0	0	0	0.878	0	0.242	0.903
B3H6J5_ARATH	SKIP	3702.B3H6J5	3702.O80653	0	0	0	0	0.061	0.862	0	0.321	0.904
B3H6J5_ARATH	MZN1.28	3702.B3H6J5	3702.F4KGC9	0	0	0	0	0.098	0.875	0	0.284	0.912
B3H6J5_ARATH	F7J7.50	3702.B3H6J5	3702.O49553	0	0	0	0	0	0.884	0	0.296	0.914
B3H6J5_ARATH	smB	3702.B3H6J5	3702.Q9SUN5	0	0	0	0	0	0.86	0.347	0.222	0.922
B3H6J5_ARATH	SMD3B	3702.B3H6J5	3702.Q9LM92	0	0	0	0	0	0.83	0.565	0.045	0.923
B3H6J5_ARATH	SMD3A	3702.B3H6J5	3702.Q9S7E6	0	0	0	0	0	0.83	0.565	0.045	0.923
B3H6J5_ARATH	CLO	3702.B3H6J5	3702.Q9LNC5	0	0	0	0	0	0.884	0	0.409	0.928
B3H6J5_ARATH	SMD1B	3702.B3H6J5	3702.Q9SY09	0	0	0	0	0	0.842	0.533	0.12	0.929
B3H6J5_ARATH	SMD1A	3702.B3H6J5	3702.Q9SSF1	0	0	0	0	0	0.842	0.533	0.12	0.929
B3H6J5_ARATH	T32B20.g	3702.B3H6J5	3702.Q9LKU3	0	0	0	0	0	0.884	0	0.419	0.929
B3H6J5_ARATH	SNRNP-G	3702.B3H6J5	3702.O82221	0	0	0	0	0	0.827	0.521	0.234	0.93
B3H6J5_ARATH	F24K9.17	3702.B3H6J5	3702.Q9CAX7	0	0	0	0	0	0.827	0.521	0.234	0.93
B3H6J5_ARATH	CYP57	3702.B3H6J5	3702.Q6Q152	0	0	0	0	0.061	0.884	0.24	0.285	0.932
B3H6J5_ARATH	T26B15.16	3702.B3H6J5	3702.O80897	0	0	0	0	0	0.9	0	0.373	0.934
B3H6J5_ARATH	F17I23.330	3702.B3H6J5	3702.Q8LAK5	0	0	0	0	0	0.827	0.571	0.206	0.935
B3H6J5_ARATH	MSJ1.11	3702.B3H6J5	3702.Q9FMF9	0	0	0	0	0.088	0.888	0	0.418	0.935
B3H6J5_ARATH	MSF3.12	3702.B3H6J5	3702.Q9ZV45	0	0	0	0	0	0.827	0.571	0.206	0.935
B3H6J5_ARATH	EMB2769	3702.B3H6J5	3702.Q9LK52	0	0	0	0	0	0.898	0	0.414	0.937
B3H6J5_ARATH	Q9LS97_ARATH	3702.B3H6J5	3702.Q9LS97	0	0	0	0	0.079	0.901	0	0.423	0.942
B3H6J5_ARATH	U2A	3702.B3H6J5	3702.P43333	0	0	0	0	0	0.902	0	0.437	0.942
B3H6J5_ARATH	RUXF	3702.B3H6J5	3702.Q9SUM2	0	0	0	0	0	0.839	0.565	0.284	0.945
B3H6J5_ARATH	F17A22.3	3702.B3H6J5	3702.Q8RUH0	0	0	0	0	0	0.89	0.521	0.309	0.96
B3H6J5_ARATH	CDC5	3702.B3H6J5	3702.P92948	0	0	0	0	0.153	0.926	0	0.467	0.963
B3H6J5_ARATH	F16P2.41	3702.B3H6J5	3702.Q8L7W3	0	0	0	0	0.193	0.735	0.725	0.446	0.963
B3H6J5_ARATH	F23A5.29	3702.B3H6J5	3702.Q9SAG7	0	0	0	0	0.098	0.874	0.6	0.392	0.968
B3H6J5_ARATH	F12A24.4	3702.B3H6J5	3702.Q9ZVX7	0	0	0	0	0	0.898	0.599	0.424	0.974
B3H6J5_ARATH	CUV	3702.B3H6J5	3702.F4K2E9	0	0	0	0	0	0.902	0.681	0.319	0.976
B3H6J5_ARATH	BRR2A	3702.B3H6J5	3702.Q9SYP1	0	0	0	0	0.053	0.997	0	0.235	0.998
B3H6J5_ARATH	PRP8A	3702.B3H6J5	3702.Q9SSD2	0	0	0	0	0.059	0.999	0	0.374	0.999
B3H7H1_ARATH	EIF2B	3702.B3H7H1	3702.Q41969	0	0	0	0	0.153	0.886	0.886	0.374	0.992
B3H7H1_ARATH	EIF2_GAMMA	3702.B3H7H1	3702.O64490	0	0	0	0	0.236	0.884	0.866	0.404	0.992
B3H7H1_ARATH	EIF2A	3702.B3H7H1	3702.Q9FE78	0	0	0	0	0.182	0.926	0.913	0.461	0.996
B3H7H1_ARATH	IF2AH_ARATH	3702.B3H7H1	3702.Q9SIZ2	0	0	0	0	0.174	0.926	0.913	0.461	0.996
B3H7H1_ARATH	Q1G3F7_ARATH	3702.B3H7H1	3702.Q1G3F7	0	0	0	0	0.344	0.994	0.993	0.516	0.999
BBX21	HY5	3702.Q9LQZ7	3702.O24646	0	0	0	0	0	0.684	0	0.989	0.996
BCAT6	DHAD	3702.Q9LPM9	3702.Q9LIR4	0.115	0	0	0	0.593	0.228	0.95	0.664	0.994
BCAT6	OMR1	3702.Q9LPM9	3702.Q9ZSS6	0.106	0	0	0	0.273	0	0.8	0.643	0.947
BCCP2	LPD1	3702.Q9LLC1	3702.A8MS68	0	0	0	0	0.598	0.061	0	0.776	0.908
BCCP2	QCR7-2	3702.Q9LLC1	3702.F4JWS8	0	0	0	0	0.643	0.819	0.601	0.309	0.979
BCCP2	MPPalpha2	3702.Q9LLC1	3702.O04308	0	0	0	0	0.095	0.73	0.583	0.296	0.918
BCCP2	CAC2	3702.Q9LLC1	3702.O04983	0.081	0	0.488	0	0.132	0	0.9	0.869	0.993
BCCP2	T10P11.14	3702.Q9LLC1	3702.O22769	0	0	0	0	0.581	0.83	0.26	0.167	0.95
BCCP2	KAS1	3702.Q9LLC1	3702.P52410	0	0	0.277	0	0.131	0	0	0.88	0.918
BCCP2	QCR6-1	3702.Q9LLC1	3702.Q0WWE3	0	0	0	0	0.131	0.833	0.601	0.244	0.95
BCCP2	YUP8H12R.37	3702.Q9LLC1	3702.Q42599	0.109	0	0	0	0.656	0.763	0	0.15	0.929
BCCP2	WRI1	3702.Q9LLC1	3702.Q6X5Y6	0	0	0	0	0.069	0	0	0.926	0.928
BCCP2	F17K4.50	3702.Q9LLC1	3702.Q8LGE7	0	0	0	0	0.517	0.813	0.124	0.241	0.931
BCCP2	EMB3147	3702.Q9LLC1	3702.Q8RU07	0.067	0	0	0	0.097	0	0.9	0.85	0.985
BCCP2	MEE4	3702.Q9LLC1	3702.Q8RWA7	0	0	0	0	0.489	0.802	0	0.096	0.9
BCCP2	CIB22	3702.Q9LLC1	3702.Q945M1	0	0	0	0	0.558	0.884	0.135	0.376	0.968
BCCP2	MYF24_12	3702.Q9LLC1	3702.Q94C12	0	0	0	0	0.416	0.813	0.124	0.156	0.908
BCCP2	UCR1-1	3702.Q9LLC1	3702.Q94JS0	0	0	0	0	0.611	0.743	0.571	0.245	0.963
BCCP2	EMB1467	3702.Q9LLC1	3702.Q9FGI6	0	0	0	0	0.664	0.889	0.31	0.313	0.979
BCCP2	MCA23_23	3702.Q9LLC1	3702.Q9FIJ2	0	0	0	0	0.271	0.889	0.135	0.29	0.943
BCCP2	FRO1	3702.Q9LLC1	3702.Q9FJW4	0	0	0	0	0.654	0.889	0.135	0.229	0.97
BCCP2	CYC1-2	3702.Q9LLC1	3702.Q9FKS5	0	0	0	0	0.75	0.833	0.599	0.309	0.986
BCCP2	CI51	3702.Q9LLC1	3702.Q9FNN5	0	0	0	0	0.76	0.889	0.419	0.243	0.986
BCCP2	CYC1-1	3702.Q9LLC1	3702.Q9LK29	0	0	0	0	0.755	0.833	0.599	0.309	0.987
BCCP2	MLS	3702.Q9LLC1	3702.Q9LZC3	0	0	0	0	0.062	0	0.9	0.043	0.902
BCCP2	MOD1	3702.Q9LLC1	3702.Q9SLA8	0.051	0	0	0	0.168	0.054	0	0.89	0.906
BCCP2	MPPalpha1	3702.Q9LLC1	3702.Q9ZU25	0	0	0	0	0.079	0.73	0.583	0.296	0.917
BCCP2	F24P17.23	3702.Q9LLC1	3702.Q9SQT4	0	0	0	0	0.517	0.813	0.124	0.241	0.931
BCCP2	T17B22.21	3702.Q9LLC1	3702.Q9M9M9	0	0	0	0	0.272	0.889	0	0.288	0.937
BCCP2	T17B22_24	3702.Q9LLC1	3702.Q9M9M6	0	0	0	0	0.398	0.888	0	0.194	0.94
BCCP2	COX5B-2	3702.Q9LLC1	3702.Q9SSB8	0	0	0	0	0.561	0.769	0.346	0.249	0.943
BCCP2	COX5B-1	3702.Q9LLC1	3702.Q9LW15	0	0	0	0	0.564	0.769	0.346	0.249	0.943
BCCP2	F14H20.12	3702.Q9LLC1	3702.Q9SKC9	0	0	0	0	0.432	0.884	0.135	0.121	0.943
BCCP2	QCR6-2	3702.Q9LLC1	3702.Q9SJV7	0	0	0	0	0.131	0.833	0.601	0.244	0.95
BCCP2	UCR1-2	3702.Q9LLC1	3702.Q9LYR2	0	0	0	0	0.599	0.743	0.571	0.245	0.962
BCCP2	COX6A	3702.Q9LLC1	3702.Q9T070	0	0	0	0	0.433	0.889	0.403	0.415	0.975
BCCP2	QCR9	3702.Q9LLC1	3702.Q9LXJ2	0	0	0	0	0.409	0.889	0.691	0.423	0.986
BCCP2	F11A3.9	3702.Q9LLC1	3702.Q9SK66	0	0	0	0	0.841	0.889	0.143	0.315	0.988
BET12	GC6	3702.Q94CG2	3702.B0F9L4	0	0	0	0	0	0.895	0.749	0.445	0.984
BET12	COG3	3702.Q94CG2	3702.F4HQ84	0	0	0	0	0	0.057	0.712	0.733	0.921
BET12	SYP23	3702.Q94CG2	3702.O04378	0	0	0	0	0.067	0.629	0.507	0.76	0.953
BET12	GOS12	3702.Q94CG2	3702.O22151	0	0	0	0	0	0.884	0.639	0.867	0.993
BET12	SEC22	3702.Q94CG2	3702.Q94AU2	0	0	0	0	0.042	0.624	0.947	0.838	0.996
BET12	SYP32	3702.Q94CG2	3702.Q9LK09	0	0	0	0	0.12	0.884	0.962	0.753	0.998
BET12	MEMB11	3702.Q94CG2	3702.Q9SJL6	0	0	0	0	0.081	0.884	0.962	0.718	0.998
BETAC-AD	F6F22.18	3702.O81742	3702.O82201	0	0	0	0	0	0.694	0.685	0.231	0.919
BETAC-AD	CHC1	3702.O81742	3702.Q0WNJ6	0	0	0	0	0.137	0.75	0.727	0.303	0.953
BETAC-AD	T2K10.12	3702.O81742	3702.Q9ZUI6	0	0	0	0.551	0.083	0.817	0.648	0.499	0.966
BETAC-AD	CHC2	3702.O81742	3702.Q0WLB5	0	0	0	0	0.126	0.75	0.727	0.63	0.975
BIP1	MED21	3702.Q9LKR3	3702.C0LU16	0	0	0	0	0.052	0	0.9	0	0.901
BIP1	MED10B	3702.Q9LKR3	3702.F4HPA7	0	0	0	0	0	0.043	0.9	0	0.9
BIP1	MED6	3702.Q9LKR3	3702.F4IXJ7	0	0	0	0	0.057	0.292	0.9	0	0.927
BIP1	HSP70-17	3702.Q9LKR3	3702.F4JMJ1	0	0	0.181	0.697	0.859	0.978	0.753	0.596	0.999
BIP1	MUB3.20	3702.Q9LKR3	3702.F4KF27	0	0	0	0	0	0	0.9	0	0.9
BIP1	CRT1	3702.Q9LKR3	3702.O04151	0	0	0	0	0.62	0.079	0.322	0.805	0.947
BIP1	CNX1	3702.Q9LKR3	3702.P29402	0	0	0	0	0.693	0.525	0.098	0.673	0.951
BIP1	ERDJ2A	3702.Q9LKR3	3702.Q0WT48	0.091	0	0	0	0.101	0.841	0	0.758	0.964
BIP1	T2I1_50	3702.Q9LKR3	3702.Q38798	0	0	0	0	0.548	0.525	0.098	0.568	0.905
BIP1	CRT2	3702.Q9LKR3	3702.Q38858	0	0	0	0	0.628	0.079	0.322	0.739	0.931
BIP1	BIP2	3702.Q9LKR3	3702.Q39043	0	0	0.047	0.987	0.442	0	0.9	0.053	0.942
BIP1	MED20A	3702.Q9LKR3	3702.Q6NPF4	0	0	0	0	0	0.048	0.912	0	0.913
BIP1	MED22B	3702.Q9LKR3	3702.Q8LCH5	0	0	0	0	0	0	0.9	0	0.9
BIP1	MED9	3702.Q9LKR3	3702.Q8RWA2	0	0	0	0	0	0	0.9	0	0.9
BIP1	SDN3	3702.Q9LKR3	3702.Q8RXK2	0.043	0	0	0	0.047	0	0.9	0.081	0.904
BIP1	DER1	3702.Q9LKR3	3702.Q8VZU9	0	0	0	0	0.108	0.622	0.071	0.794	0.926
BIP1	FIB2	3702.Q9LKR3	3702.Q94AH9	0	0	0	0	0.119	0.061	0.9	0.049	0.91
BIP1	IRE1A	3702.Q9LKR3	3702.Q9C5S2	0	0	0	0	0	0.684	0.346	0.84	0.964
BIP1	GYRA	3702.Q9LKR3	3702.Q9CAF6	0	0	0	0	0	0	0.9	0.097	0.905
BIP1	MJC20.17	3702.Q9LKR3	3702.Q9FHX8	0	0	0	0	0	0	0.9	0	0.9
BIP1	MED19A	3702.Q9LKR3	3702.Q9FMP0	0	0	0	0	0	0	0.9	0	0.9
BIP1	GEBPL	3702.Q9LKR3	3702.Q9SB42	0	0	0	0	0	0	0.9	0	0.9
BIP1	MED7B	3702.Q9LKR3	3702.Q9LZD7	0	0	0	0	0	0.065	0.9	0	0.902
BIP1	P58IPK	3702.Q9LKR3	3702.Q9LYW9	0	0	0.203	0	0.361	0.165	0.136	0.805	0.915
BIP1	PDIL1-2	3702.Q9LKR3	3702.Q9SRG3	0	0	0	0	0.566	0.278	0.319	0.818	0.956
BIP1	ERDJ3B	3702.Q9LKR3	3702.Q9LZK5	0	0	0.334	0	0.397	0.405	0.136	0.821	0.956
BIP1	HSP90-7	3702.Q9LKR3	3702.Q9STX5	0	0	0	0	0.891	0.413	0.207	0.425	0.966
BIP1	PDIL1-1	3702.Q9LKR3	3702.Q9XI01	0	0	0	0	0.585	0.278	0.319	0.878	0.971
BIP2	MED21	3702.Q39043	3702.C0LU16	0	0	0	0	0.052	0	0.9	0	0.901
BIP2	MED10B	3702.Q39043	3702.F4HPA7	0	0	0	0	0	0.043	0.9	0	0.9
BIP2	MED6	3702.Q39043	3702.F4IXJ7	0	0	0	0	0.057	0	0.9	0	0.901
BIP2	HSP70-17	3702.Q39043	3702.F4JMJ1	0	0	0.183	0.695	0.867	0.978	0.753	0.521	0.999
BIP2	MUB3.20	3702.Q39043	3702.F4KF27	0	0	0	0	0	0	0.9	0	0.9
BIP2	CRT1	3702.Q39043	3702.O04151	0	0	0	0	0.623	0.079	0.322	0.728	0.927
BIP2	CNX1	3702.Q39043	3702.P29402	0	0	0	0	0.695	0.525	0.098	0.812	0.972
BIP2	ERDJ2A	3702.Q39043	3702.Q0WT48	0.091	0	0	0	0.141	0.841	0	0.782	0.969
BIP2	CRT2	3702.Q39043	3702.Q38858	0	0	0	0	0.61	0.079	0.322	0.788	0.941
BIP2	MED22B	3702.Q39043	3702.Q8LCH5	0	0	0	0	0	0	0.9	0	0.9
BIP2	GEBPL	3702.Q39043	3702.Q9SB42	0	0	0	0	0	0	0.9	0	0.9
BIP2	MED19A	3702.Q39043	3702.Q9FMP0	0	0	0	0	0	0	0.9	0	0.9
BIP2	MJC20.17	3702.Q39043	3702.Q9FHX8	0	0	0	0	0	0	0.9	0	0.9
BIP2	MED9	3702.Q39043	3702.Q8RWA2	0	0	0	0	0	0	0.9	0	0.9
BIP2	MED7B	3702.Q39043	3702.Q9LZD7	0	0	0	0	0	0.065	0.9	0	0.902
BIP2	SDN3	3702.Q39043	3702.Q8RXK2	0.043	0	0	0	0.047	0	0.9	0.081	0.904
BIP2	GYRA	3702.Q39043	3702.Q9CAF6	0	0	0	0	0	0	0.9	0.097	0.905
BIP2	FIB2	3702.Q39043	3702.Q94AH9	0	0	0	0	0.135	0.061	0.9	0.049	0.912
BIP2	MED20A	3702.Q39043	3702.Q6NPF4	0	0	0	0	0	0.048	0.912	0	0.913
BIP2	PDIL1-2	3702.Q39043	3702.Q9SRG3	0	0	0	0	0.554	0.278	0.319	0.695	0.924
BIP2	PDIL1-1	3702.Q39043	3702.Q9XI01	0	0	0	0	0.559	0.278	0.319	0.717	0.93
BIP2	IRE1A	3702.Q39043	3702.Q9C5S2	0	0	0	0	0	0.684	0.346	0.729	0.939
BIP2	ERDJ3B	3702.Q39043	3702.Q9LZK5	0	0	0.334	0	0.371	0.405	0.136	0.773	0.942
BIP2	HSP90-7	3702.Q39043	3702.Q9STX5	0	0	0	0	0.89	0.413	0.207	0.615	0.977
BOLA2	F20L16.120	3702.Q9FIC3	3702.Q8L7Z3	0	0	0	0	0	0.693	0	0.957	0.986
BOLA2	GRXS15	3702.Q9FIC3	3702.Q8LBK6	0.108	0	0	0	0.139	0.787	0	0.681	0.941
BOLA2	GRXS17	3702.Q9FIC3	3702.Q9ZPH2	0.108	0	0	0	0.124	0.848	0	0.926	0.99
BOP1	F4N2.4	3702.F4IH25	3702.A0A178W3G2	0	0	0	0	0.9	0	0.603	0.11	0.961
BOP1	F4H5.19	3702.F4IH25	3702.A0A1P8AVE9	0	0	0	0	0.893	0	0.603	0.236	0.964
BOP1	F28N24.28	3702.F4IH25	3702.A0A1P8AW47	0	0	0	0	0.927	0.989	0.54	0.515	0.999
BOP1	NRPA2	3702.F4IH25	3702.F4I366	0	0	0	0	0.945	0	0	0.154	0.952
BOP1	F26F24.12	3702.F4IH25	3702.F4I4Q1	0	0	0	0	0.554	0.961	0.54	0.505	0.995
BOP1	EDA25	3702.F4IH25	3702.F4IDC2	0	0	0	0	0.929	0.582	0	0.412	0.981
BOP1	YUP8H12R.24	3702.F4IH25	3702.F4IDJ0	0	0	0	0	0.939	0.978	0	0.428	0.999
BOP1	K2A11.8	3702.F4IH25	3702.Q9FLD3	0	0	0	0	0.522	0.675	0	0.411	0.9
BOP1	RPL5B	3702.F4IH25	3702.P49227	0	0	0	0	0.234	0.623	0.391	0.505	0.901
BOP1	RPL18B	3702.F4IH25	3702.P42791	0	0	0	0	0.1	0.854	0.311	0	0.901
BOP1	RH10	3702.F4IH25	3702.Q8GY84	0	0	0	0	0.829	0.363	0.122	0.099	0.902
BOP1	RPL18C	3702.F4IH25	3702.Q940B0	0	0	0	0	0.105	0.854	0.311	0	0.902
BOP1	K1F13.21	3702.F4IH25	3702.Q9FJY5	0	0	0	0	0.746	0	0.603	0.124	0.904
BOP1	RPL13D	3702.F4IH25	3702.Q9FF90	0	0	0	0	0.134	0.854	0.311	0	0.905
BOP1	RPL13B	3702.F4IH25	3702.P41127	0	0	0	0	0.146	0.854	0.311	0	0.906
BOP1	RPL9B	3702.F4IH25	3702.P49209	0	0	0	0	0.131	0.884	0.176	0	0.909
BOP1	RPL9D	3702.F4IH25	3702.Q9SZX9	0	0	0	0	0.171	0.884	0.176	0	0.913
BOP1	NRPA1	3702.F4IH25	3702.Q9SVY0	0	0	0	0	0.897	0	0	0.196	0.913
BOP1	RPL31B	3702.F4IH25	3702.Q9STR1	0	0	0	0	0.152	0.87	0.311	0	0.917
BOP1	RPL31A	3702.F4IH25	3702.Q9SLL7	0	0	0	0	0.159	0.87	0.311	0	0.918
BOP1	RPL31C	3702.F4IH25	3702.P51420	0	0	0	0	0.167	0.87	0.311	0	0.918
BOP1	Q9LTV0_ARATH	3702.F4IH25	3702.Q9LTV0	0	0	0	0	0.84	0.322	0.141	0.244	0.92
BOP1	F3P11.14	3702.F4IH25	3702.Q9ZUN8	0	0	0	0	0.866	0.056	0	0.42	0.92
BOP1	NMD3	3702.F4IH25	3702.Q9SI58	0	0	0	0	0.868	0	0	0.437	0.922
BOP1	T15N1.90	3702.F4IH25	3702.Q84K50	0	0	0	0	0.922	0	0	0	0.922
BOP1	EBP1	3702.F4IH25	3702.Q96327	0	0	0	0	0.86	0	0	0.472	0.923
BOP1	F19H22.4	3702.F4IH25	3702.Q9T0J6	0	0	0	0	0.923	0	0	0	0.923
BOP1	RPL6B	3702.F4IH25	3702.Q9C9C6	0	0	0	0	0.126	0.854	0.311	0.247	0.924
BOP1	RPL6C	3702.F4IH25	3702.Q9C9C5	0	0	0	0	0.122	0.854	0.311	0.247	0.924
BOP1	RPL36A	3702.F4IH25	3702.O80929	0	0	0	0	0.086	0.884	0.311	0.104	0.925
BOP1	RPL32B	3702.F4IH25	3702.Q9FHG2	0	0	0	0	0.106	0.884	0.327	0.068	0.926
BOP1	RPL36B	3702.F4IH25	3702.Q9M352	0	0	0	0	0.09	0.884	0.311	0.104	0.926
BOP1	RPL6A	3702.F4IH25	3702.Q9FZ76	0	0	0	0	0.154	0.854	0.311	0.247	0.927
BOP1	RPL32A	3702.F4IH25	3702.P49211	0	0	0	0	0.127	0.884	0.327	0.068	0.927
BOP1	RPL36C	3702.F4IH25	3702.Q9LZ57	0	0	0	0	0.103	0.884	0.311	0.104	0.927
BOP1	RPL21E	3702.F4IH25	3702.Q9FDZ9	0	0	0	0	0.101	0.884	0.327	0.119	0.929
BOP1	RH27	3702.F4IH25	3702.Q9SB89	0	0	0	0	0.668	0.771	0.093	0.099	0.929
BOP1	RPL4A	3702.F4IH25	3702.Q9SF40	0	0	0	0	0.126	0.884	0.327	0.084	0.929
BOP1	RPL21A	3702.F4IH25	3702.Q43291	0	0	0	0	0.115	0.884	0.327	0.119	0.931
BOP1	RPL4D	3702.F4IH25	3702.P49691	0	0	0	0	0.155	0.884	0.327	0.084	0.931
BOP1	RPL27A	3702.F4IH25	3702.Q9SKX8	0	0	0	0	0.137	0.884	0.298	0.152	0.932
BOP1	RPL27B	3702.F4IH25	3702.Q8LCL3	0	0	0	0	0.135	0.884	0.298	0.152	0.932
BOP1	RPL27C	3702.F4IH25	3702.P51419	0	0	0	0	0.137	0.884	0.298	0.152	0.932
BOP1	T2E22.37	3702.F4IH25	3702.Q9LHH1	0	0	0	0	0.487	0.783	0.239	0.309	0.933
BOP1	RPL26A	3702.F4IH25	3702.P51414	0	0	0	0	0.1	0.888	0.317	0.154	0.933
BOP1	RPL26B	3702.F4IH25	3702.Q9FJX2	0	0	0	0	0.094	0.888	0.317	0.154	0.933
BOP1	SIN2	3702.F4IH25	3702.Q8L607	0	0	0	0	0.498	0.667	0.504	0.288	0.933
BOP1	RPL17B	3702.F4IH25	3702.P51413	0	0	0	0	0.181	0.884	0.327	0.077	0.933
BOP1	RPL17A	3702.F4IH25	3702.Q93VI3	0	0	0	0	0.222	0.884	0.327	0.077	0.936
BOP1	RPP0A	3702.F4IH25	3702.O04204	0	0	0	0	0.475	0.783	0.311	0.309	0.938
BOP1	RH25	3702.F4IH25	3702.Q94C75	0	0	0	0	0.713	0.771	0.093	0.099	0.939
BOP1	RPP0C	3702.F4IH25	3702.P57691	0	0	0	0	0.5	0.783	0.311	0.309	0.941
BOP1	F24D7.15	3702.F4IH25	3702.Q9CAD1	0	0	0	0	0.942	0	0	0	0.942
BOP1	NOC4	3702.F4IH25	3702.F4IMH3	0	0	0	0	0.861	0.073	0.603	0	0.944
BOP1	RPP0B	3702.F4IH25	3702.Q42112	0	0	0	0	0.524	0.783	0.311	0.309	0.944
BOP1	NOP56	3702.F4IH25	3702.Q9SGT7	0	0	0	0	0.891	0.322	0.141	0.244	0.945
BOP1	T12P18.20	3702.F4IH25	3702.Q9S826	0	0	0	0	0.859	0	0.603	0.122	0.946
BOP1	MSJ1.26	3702.F4IH25	3702.Q9FGF4	0	0	0	0	0.944	0.073	0	0	0.946
BOP1	RPL23AA	3702.F4IH25	3702.Q8LD46	0	0	0	0	0.108	0.889	0.327	0.307	0.947
BOP1	RPL23AB	3702.F4IH25	3702.Q9M3C3	0	0	0	0	0.112	0.889	0.327	0.307	0.947
BOP1	T8P21.10	3702.F4IH25	3702.Q9SH88	0	0	0	0	0.819	0	0.54	0.424	0.948
BOP1	F26K10.80	3702.F4IH25	3702.Q9M0I7	0	0	0	0	0.864	0	0.603	0.112	0.948
BOP1	RPL7AB	3702.F4IH25	3702.Q9LZH9	0	0	0	0	0.324	0.899	0.306	0.094	0.951
BOP1	T12P18.17	3702.F4IH25	3702.Q0WVM5	0	0	0	0	0.886	0	0.603	0	0.952
BOP1	F18K10.11	3702.F4IH25	3702.Q9LPP3	0	0	0	0	0.944	0.057	0.173	0	0.952
BOP1	RPL7AA	3702.F4IH25	3702.P49692	0	0	0	0	0.348	0.899	0.306	0.094	0.953
BOP1	T28P6.24	3702.F4IH25	3702.Q8W494	0	0	0	0	0.277	0.889	0	0.505	0.956
BOP1	LSG1-2	3702.F4IH25	3702.Q9SJF1	0	0	0	0	0.637	0.667	0.504	0.368	0.957
BOP1	T30N20.280	3702.F4IH25	3702.Q8VYP6	0	0	0	0	0.376	0	0.913	0.309	0.959
BOP1	RH17	3702.F4IH25	3702.Q7XJN0	0	0	0	0	0.926	0.363	0.093	0.167	0.959
BOP1	RH18	3702.F4IH25	3702.Q9FLB0	0	0	0	0	0.575	0.884	0.093	0.307	0.964
BOP1	ENP1	3702.F4IH25	3702.Q8RWS4	0	0	0	0	0.942	0.106	0	0.391	0.965
BOP1	RH16	3702.F4IH25	3702.Q9SW44	0	0	0	0	0.928	0.363	0.093	0.301	0.967
BOP1	MXC9.18	3702.F4IH25	3702.F4JZH9	0	0	0	0	0.373	0.073	0.952	0	0.97
BOP1	RH29	3702.F4IH25	3702.O49289	0	0	0	0	0.927	0.363	0.093	0.428	0.972
BOP1	F3K23.20	3702.F4IH25	3702.Q9SJT4	0	0	0	0	0.827	0.7	0	0.509	0.972
BOP1	T22D6.120	3702.F4IH25	3702.Q9LEY9	0	0	0	0	0.844	0.785	0.172	0.14	0.972
BOP1	NOP2C	3702.F4IH25	3702.Q84MA1	0	0	0	0	0.764	0.854	0	0.284	0.973
BOP1	MIF21.13	3702.F4IH25	3702.F4K087	0	0	0	0	0.615	0.762	0.54	0.446	0.973
BOP1	NOP5-1	3702.F4IH25	3702.O04658	0	0	0	0	0.854	0.755	0.122	0.285	0.974
BOP1	NOP2B	3702.F4IH25	3702.Q8VYM6	0	0	0	0	0.786	0.854	0	0.284	0.975
BOP1	NOP5-2	3702.F4IH25	3702.Q9MAB3	0	0	0	0	0.86	0.755	0.122	0.285	0.975
BOP1	NOP2A	3702.F4IH25	3702.Q9FG73	0	0	0	0	0.796	0.854	0	0.284	0.976
BOP1	RRP5	3702.F4IH25	3702.F4J8K6	0	0	0	0	0.946	0.054	0.173	0.507	0.976
BOP1	TOZ	3702.F4IH25	3702.Q9LFE2	0	0	0	0	0.943	0	0.603	0.118	0.978
BOP1	RID3	3702.F4IH25	3702.Q9M3B4	0	0	0	0	0.86	0.077	0.751	0.425	0.979
BOP1	RPL7D	3702.F4IH25	3702.Q9LHP1	0	0	0	0	0.693	0.884	0.239	0.335	0.979
BOP1	RPL7C	3702.F4IH25	3702.P60039	0	0	0	0	0.705	0.884	0.239	0.335	0.98
BOP1	RPL7B	3702.F4IH25	3702.P60040	0	0	0	0	0.7	0.884	0.239	0.335	0.98
BOP1	EIF6-2	3702.F4IH25	3702.Q9M060	0	0	0	0	0.251	0.903	0.54	0.478	0.98
BOP1	RH13	3702.F4IH25	3702.Q93Y39	0	0	0	0	0.88	0.747	0.093	0.423	0.982
BOP1	F5E6.14	3702.F4IH25	3702.Q9C8Z4	0	0	0	0	0.948	0.16	0.603	0.096	0.982
BOP1	T1J1.5	3702.F4IH25	3702.Q93YS7	0	0	0	0	0.934	0	0.603	0.386	0.982
BOP1	PWP2	3702.F4IH25	3702.Q8VYZ5	0	0	0	0	0.943	0	0.603	0.302	0.982
BOP1	Q9LVF2_ARATH	3702.F4IH25	3702.Q9LVF2	0	0	0	0	0.939	0	0.603	0.382	0.983
BOP1	F8A12.14	3702.F4IH25	3702.Q9C6I8	0	0	0	0	0.793	0.884	0	0.378	0.983
BOP1	RH28	3702.F4IH25	3702.Q9ZRZ8	0	0	0	0	0.93	0.608	0.093	0.494	0.985
BOP1	RPL38A	3702.F4IH25	3702.O22860	0	0	0	0	0.079	0.975	0.391	0.069	0.985
BOP1	MUA22.5	3702.F4IH25	3702.Q9FMU5	0	0	0	0	0.943	0	0.603	0.513	0.988
BOP1	RPL7A	3702.F4IH25	3702.Q9SAI5	0	0	0	0	0.781	0.906	0.239	0.335	0.988
BOP1	MHF15.12	3702.F4IH25	3702.Q9FNH2	0	0	0	0	0.659	0.886	0.54	0.423	0.988
BOP1	BRIX1-1	3702.F4IH25	3702.Q9LE16	0	0	0	0	0.768	0.925	0	0.46	0.989
BOP1	T20N10_10	3702.F4IH25	3702.Q9LXT5	0	0	0	0	0.78	0.884	0.54	0.29	0.99
BOP1	BRIX1-2	3702.F4IH25	3702.Q9C928	0	0	0	0	0.814	0.925	0	0.46	0.991
BOP1	ftsJ	3702.F4IH25	3702.Q9SXH3	0	0	0	0	0.884	0.899	0	0.309	0.991
BOP1	NUG2	3702.F4IH25	3702.Q9C923	0	0	0	0	0.93	0.667	0.504	0.516	0.993
BOP1	T13E15.13	3702.F4IH25	3702.O22165	0	0	0	0	0.819	0.959	0	0.515	0.996
BOP1	PPAN	3702.F4IH25	3702.Q9ASU7	0	0	0	0	0.934	0.891	0.54	0.119	0.996
BOP1	RH51	3702.F4IH25	3702.Q9LIH9	0	0	0	0	0.794	0.771	0.093	0.923	0.996
BOP1	F14M19.10	3702.F4IH25	3702.F4JTD2	0	0	0	0	0.895	0.899	0.54	0.309	0.996
BOP1	T32M21_200	3702.F4IH25	3702.Q9LZ65	0	0	0	0	0.745	0.984	0	0.513	0.997
BOP1	MEE49	3702.F4IH25	3702.Q9M125	0	0	0	0	0.67	0.975	0.54	0.505	0.997
BOP1	RBL	3702.F4IH25	3702.Q0WVH0	0	0	0	0	0.906	0.905	0.54	0.439	0.997
BOP1	F22D16.13	3702.F4IH25	3702.Q8RWK5	0	0	0	0	0.75	0.981	0	0.471	0.997
BOP1	T30D6.27	3702.F4IH25	3702.Q9ZPV5	0	0	0	0	0.912	0.905	0.54	0.439	0.997
BOP1	MDB19.11	3702.F4IH25	3702.Q9LUG5	0	0	0	0	0.944	0.904	0	0.514	0.997
BOP1	NSN1	3702.F4IH25	3702.Q9M8Z5	0	0	0	0	0.901	0.909	0.708	0.425	0.998
BOP1	Dl3925W	3702.F4IH25	3702.Q6NM52	0	0	0	0	0.842	0.965	0.54	0.437	0.998
BOP1	PES	3702.F4IH25	3702.Q9LYK7	0	0	0	0	0.947	0.992	0.969	0.899	0.999
BOP1	RDP1	3702.F4IH25	3702.Q94AK8	0	0	0	0	0.907	0.984	0.634	0.515	0.999
BOP1	WDR12	3702.F4IH25	3702.Q9LF27	0	0	0	0	0.943	0.995	0.957	0.939	0.999
BOP1	F7C8.190	3702.F4IH25	3702.Q8RY12	0	0	0	0	0.903	0.979	0.54	0.506	0.999
BOP1	EBP2	3702.F4IH25	3702.Q9LUJ5	0	0	0	0	0.836	0.984	0.925	0.515	0.999
BPM3	CUL3A	3702.O22286	3702.Q9ZVH4	0	0	0	0	0.06	0.691	0.181	0.862	0.962
BPS2	F4JF14_ARATH	3702.O82360	3702.F4JF14	0	0	0	0	0.654	0.816	0	0.309	0.952
BPS2	MCM6	3702.O82360	3702.F4KAB8	0	0	0	0	0.637	0.694	0.529	0.246	0.955
BPS2	MCM5	3702.O82360	3702.O80786	0	0	0	0	0.751	0.833	0.601	0.305	0.986
BPS2	CDT1A	3702.O82360	3702.Q9SJW9	0	0	0	0	0.582	0.695	0.518	0.283	0.95
BPS2	MCM7	3702.O82360	3702.P43299	0	0	0	0	0.742	0.832	0.601	0.241	0.985
BPS2	MCM4	3702.O82360	3702.Q0WVF5	0	0	0	0	0.746	0.833	0.601	0.3	0.986
BPS2	MCM3	3702.O82360	3702.Q9FL33	0	0	0	0	0.749	0.833	0.601	0.309	0.986
BPS3	F4JF14_ARATH	3702.F4JI15	3702.F4JF14	0	0	0	0	0.654	0.816	0	0.309	0.952
BPS3	CDT1A	3702.F4JI15	3702.Q9SJW9	0	0	0	0	0.582	0.695	0.518	0.283	0.95
BPS3	MCM6	3702.F4JI15	3702.F4KAB8	0	0	0	0	0.637	0.694	0.529	0.246	0.955
BPS3	MCM7	3702.F4JI15	3702.P43299	0	0	0	0	0.742	0.832	0.601	0.241	0.985
BPS3	MCM3	3702.F4JI15	3702.Q9FL33	0	0	0	0	0.749	0.833	0.601	0.309	0.986
BPS3	MCM5	3702.F4JI15	3702.O80786	0	0	0	0	0.751	0.833	0.601	0.305	0.986
BPS3	MCM4	3702.F4JI15	3702.Q0WVF5	0	0	0	0	0.746	0.833	0.601	0.3	0.986
BRI1	CYP90B1	3702.O22476	3702.O64989	0	0	0	0	0	0	0	0.926	0.926
BRI1	BZR1	3702.O22476	3702.Q8S307	0	0	0	0	0	0	0	0.961	0.961
BRI1	BSK8	3702.O22476	3702.Q9FHD7	0	0	0	0.602	0	0.292	0.9	0.569	0.966
BRI1	SERK1	3702.O22476	3702.Q94AG2	0	0	0.108	0.793	0	0.976	0.071	0.892	0.997
BRIX1-1	F28N24.28	3702.Q9LE16	3702.A0A1P8AW47	0	0	0	0	0.746	0.899	0	0.416	0.983
BRIX1-1	F26F24.12	3702.Q9LE16	3702.F4I4Q1	0	0	0	0	0.842	0.902	0	0	0.983
BRIX1-1	EDA25	3702.Q9LE16	3702.F4IDC2	0	0	0	0	0.848	0.585	0	0.201	0.945
BRIX1-1	YUP8H12R.24	3702.Q9LE16	3702.F4IDJ0	0	0	0	0	0.862	0.901	0	0.442	0.991
BRIX1-1	RRP5	3702.Q9LE16	3702.F4J8K6	0	0	0	0	0.808	0.773	0	0.428	0.973
BRIX1-1	F14M19.10	3702.Q9LE16	3702.F4JTD2	0	0	0	0	0.496	0.838	0	0.237	0.932
BRIX1-1	MIF21.13	3702.Q9LE16	3702.F4K087	0	0	0	0	0.87	0.819	0	0.332	0.983
BRIX1-1	T13E15.13	3702.Q9LE16	3702.O22165	0	0	0	0	0.872	0.894	0	0.247	0.988
BRIX1-1	RPL38A	3702.Q9LE16	3702.O22860	0	0	0	0	0.127	0.884	0	0.105	0.901
BRIX1-1	RPL7AA	3702.Q9LE16	3702.P49692	0	0	0	0	0.297	0.855	0	0.238	0.915
BRIX1-1	RBL	3702.Q9LE16	3702.Q0WVH0	0	0	0	0	0.862	0.883	0	0.21	0.986
BRIX1-1	Dl3925W	3702.Q9LE16	3702.Q6NM52	0	0	0	0	0.904	0.903	0	0.382	0.993
BRIX1-1	F22D16.13	3702.Q9LE16	3702.Q8RWK5	0	0	0	0	0.595	0.908	0	0.309	0.972
BRIX1-1	F7C8.190	3702.Q9LE16	3702.Q8RY12	0	0	0	0	0.847	0.925	0	0.437	0.993
BRIX1-1	T28P6.24	3702.Q9LE16	3702.Q8W494	0	0	0	0	0.74	0.851	0	0.41	0.975
BRIX1-1	FIB2	3702.Q9LE16	3702.Q94AH9	0	0	0	0	0.706	0.066	0	0.729	0.919
BRIX1-1	RDP1	3702.Q9LE16	3702.Q94AK8	0	0	0	0	0.872	0.899	0	0.065	0.986
BRIX1-1	PPAN	3702.Q9LE16	3702.Q9ASU7	0	0	0	0	0.764	0.793	0	0.184	0.956
BRIX1-1	F8A12.14	3702.Q9LE16	3702.Q9C6I8	0	0	0	0	0.689	0.779	0	0.21	0.941
BRIX1-1	NUG2	3702.Q9LE16	3702.Q9C923	0	0	0	0	0.834	0.501	0	0.297	0.936
BRIX1-1	K2A11.8	3702.Q9LE16	3702.Q9FLD3	0	0	0	0	0.613	0.678	0	0.305	0.905
BRIX1-1	MHF15.12	3702.Q9LE16	3702.Q9FNH2	0	0	0	0	0.537	0.795	0	0.193	0.916
BRIX1-1	LSG1-2	3702.Q9LE16	3702.Q9SJF1	0	0	0	0	0.626	0.501	0	0.564	0.911
BRIX1-1	RPL7AB	3702.Q9LE16	3702.Q9LZH9	0	0	0	0	0.295	0.855	0	0.238	0.915
BRIX1-1	NOP5-2	3702.Q9LE16	3702.Q9MAB3	0	0	0	0	0.778	0.363	0	0.478	0.92
BRIX1-1	RH16	3702.Q9LE16	3702.Q9SW44	0	0	0	0	0.843	0.271	0	0.411	0.926
BRIX1-1	EIF6-2	3702.Q9LE16	3702.Q9M060	0	0	0	0	0.179	0.87	0	0.404	0.93
BRIX1-1	ftsJ	3702.Q9LE16	3702.Q9SXH3	0	0	0	0	0.495	0.838	0	0.237	0.932
BRIX1-1	T22D6.120	3702.Q9LE16	3702.Q9LEY9	0	0	0	0	0.86	0.543	0	0.093	0.937
BRIX1-1	T12P18.20	3702.Q9LE16	3702.Q9S826	0	0	0	0	0.897	0	0	0.426	0.938
BRIX1-1	T20N10_10	3702.Q9LE16	3702.Q9LXT5	0	0	0	0	0.69	0.785	0	0.229	0.944
BRIX1-1	T8P21.10	3702.Q9LE16	3702.Q9SH88	0	0	0	0	0.898	0.25	0	0.356	0.946
BRIX1-1	F3K23.20	3702.Q9LE16	3702.Q9SJT4	0	0	0	0	0.834	0.691	0	0.212	0.956
BRIX1-1	NSN1	3702.Q9LE16	3702.Q9M8Z5	0	0	0	0	0.771	0.85	0	0.208	0.97
BRIX1-1	PES	3702.Q9LE16	3702.Q9LYK7	0	0	0	0	0.668	0.906	0	0.309	0.976
BRIX1-1	T30D6.27	3702.Q9LE16	3702.Q9ZPV5	0	0	0	0	0.836	0.883	0	0.21	0.983
BRIX1-1	MDB19.11	3702.Q9LE16	3702.Q9LUG5	0	0	0	0	0.925	0.7	0	0.452	0.986
BRIX1-1	WDR12	3702.Q9LE16	3702.Q9LF27	0	0	0	0	0.854	0.902	0	0.469	0.991
BRIX1-1	MEE49	3702.Q9LE16	3702.Q9M125	0	0	0	0	0.875	0.902	0	0.432	0.992
BRIX1-1	T32M21_200	3702.Q9LE16	3702.Q9LZ65	0	0	0	0	0.903	0.924	0	0.424	0.995
BRIX1-1	EBP2	3702.Q9LE16	3702.Q9LUJ5	0	0	0	0	0.896	0.926	0	0.886	0.999
BRIX1-2	F28N24.28	3702.Q9C928	3702.A0A1P8AW47	0	0	0	0	0.75	0.899	0	0.416	0.984
BRIX1-2	F26F24.12	3702.Q9C928	3702.F4I4Q1	0	0	0	0	0.863	0.902	0	0	0.986
BRIX1-2	EDA25	3702.Q9C928	3702.F4IDC2	0	0	0	0	0.854	0.585	0	0.201	0.947
BRIX1-2	YUP8H12R.24	3702.Q9C928	3702.F4IDJ0	0	0	0	0	0.869	0.901	0	0.442	0.992
BRIX1-2	RRP5	3702.Q9C928	3702.F4J8K6	0	0	0	0	0.826	0.773	0	0.428	0.975
BRIX1-2	F14M19.10	3702.Q9C928	3702.F4JTD2	0	0	0	0	0.52	0.838	0	0.237	0.935
BRIX1-2	MIF21.13	3702.Q9C928	3702.F4K087	0	0	0	0	0.886	0.819	0	0.332	0.985
BRIX1-2	RPP0A	3702.Q9C928	3702.O04204	0	0	0	0	0.506	0.636	0	0.548	0.911
BRIX1-2	T13E15.13	3702.Q9C928	3702.O22165	0	0	0	0	0.909	0.894	0	0.247	0.992
BRIX1-2	RPL38A	3702.Q9C928	3702.O22860	0	0	0	0	0.237	0.884	0	0.105	0.913
BRIX1-2	RPL7AA	3702.Q9C928	3702.P49692	0	0	0	0	0.41	0.855	0	0.238	0.929
BRIX1-2	RBL	3702.Q9C928	3702.Q0WVH0	0	0	0	0	0.851	0.883	0	0.21	0.985
BRIX1-2	F14F8.130	3702.Q9C928	3702.Q683D4	0	0	0	0	0.901	0.071	0	0	0.904
BRIX1-2	Dl3925W	3702.Q9C928	3702.Q6NM52	0	0	0	0	0.938	0.903	0	0.382	0.995
BRIX1-2	F22D16.13	3702.Q9C928	3702.Q8RWK5	0	0	0	0	0.708	0.908	0	0.309	0.979
BRIX1-2	ENP1	3702.Q9C928	3702.Q8RWS4	0	0	0	0	0.911	0.079	0	0.068	0.917
BRIX1-2	F7C8.190	3702.Q9C928	3702.Q8RY12	0	0	0	0	0.854	0.925	0	0.437	0.993
BRIX1-2	T28P6.24	3702.Q9C928	3702.Q8W494	0	0	0	0	0.774	0.851	0	0.41	0.978
BRIX1-2	FIB2	3702.Q9C928	3702.Q94AH9	0	0	0	0	0.796	0.066	0	0.789	0.956
BRIX1-2	RDP1	3702.Q9C928	3702.Q94AK8	0	0	0	0	0.883	0.899	0	0.065	0.988
BRIX1-2	PPAN	3702.Q9C928	3702.Q9ASU7	0	0	0	0	0.774	0.793	0	0.184	0.958
BRIX1-2	F8A12.14	3702.Q9C928	3702.Q9C6I8	0	0	0	0	0.766	0.779	0	0.21	0.955
BRIX1-2	NUG2	3702.Q9C928	3702.Q9C923	0	0	0	0	0.845	0.501	0	0.297	0.94
BRIX1-2	RPL7A	3702.Q9C928	3702.Q9SAI5	0	0	0	0	0.676	0.682	0	0.156	0.905
BRIX1-2	K2A11.8	3702.Q9C928	3702.Q9FLD3	0	0	0	0	0.627	0.678	0	0.305	0.909
BRIX1-2	MTR4	3702.Q9C928	3702.Q9XIF2	0	0	0	0	0.674	0.043	0	0.759	0.918
BRIX1-2	NOB1	3702.Q9C928	3702.Q9FLL1	0	0	0	0	0.786	0	0	0.663	0.924
BRIX1-2	RH16	3702.Q9C928	3702.Q9SW44	0	0	0	0	0.839	0.271	0	0.411	0.924
BRIX1-2	ftsJ	3702.Q9C928	3702.Q9SXH3	0	0	0	0	0.502	0.838	0	0.237	0.933
BRIX1-2	RPL7AB	3702.Q9C928	3702.Q9LZH9	0	0	0	0	0.442	0.855	0	0.238	0.933
BRIX1-2	MHF15.12	3702.Q9C928	3702.Q9FNH2	0	0	0	0	0.646	0.795	0	0.193	0.936
BRIX1-2	LSG1-2	3702.Q9C928	3702.Q9SJF1	0	0	0	0	0.633	0.501	0	0.708	0.942
BRIX1-2	EIF6-2	3702.Q9C928	3702.Q9M060	0	0	0	0	0.187	0.87	0	0.525	0.945
BRIX1-2	T8P21.10	3702.Q9C928	3702.Q9SH88	0	0	0	0	0.906	0.25	0	0.356	0.95
BRIX1-2	T22D6.120	3702.Q9C928	3702.Q9LEY9	0	0	0	0	0.89	0.543	0	0.093	0.95
BRIX1-2	T12P18.20	3702.Q9C928	3702.Q9S826	0	0	0	0	0.92	0	0	0.426	0.952
BRIX1-2	NOP5-2	3702.Q9C928	3702.Q9MAB3	0	0	0	0	0.829	0.363	0	0.597	0.952
BRIX1-2	T20N10_10	3702.Q9C928	3702.Q9LXT5	0	0	0	0	0.752	0.785	0	0.229	0.955
BRIX1-2	F3K23.20	3702.Q9C928	3702.Q9SJT4	0	0	0	0	0.853	0.691	0	0.212	0.961
BRIX1-2	NSN1	3702.Q9C928	3702.Q9M8Z5	0	0	0	0	0.78	0.85	0	0.208	0.971
BRIX1-2	PES	3702.Q9C928	3702.Q9LYK7	0	0	0	0	0.753	0.906	0	0.309	0.982
BRIX1-2	T30D6.27	3702.Q9C928	3702.Q9ZPV5	0	0	0	0	0.843	0.883	0	0.21	0.984
BRIX1-2	MDB19.11	3702.Q9C928	3702.Q9LUG5	0	0	0	0	0.94	0.7	0	0.452	0.989
BRIX1-2	MEE49	3702.Q9C928	3702.Q9M125	0	0	0	0	0.878	0.902	0	0.432	0.992
BRIX1-2	WDR12	3702.Q9C928	3702.Q9LF27	0	0	0	0	0.885	0.902	0	0.469	0.993
BRIX1-2	T32M21_200	3702.Q9C928	3702.Q9LZ65	0	0	0	0	0.919	0.924	0	0.424	0.996
BRIX1-2	EBP2	3702.Q9C928	3702.Q9LUJ5	0	0	0	0	0.916	0.926	0	0.935	0.999
BRR2A	T10O24.21	3702.Q9SYP1	3702.A4FVN8	0	0	0	0	0.072	0.997	0	0.284	0.998
BRR2A	K16L22.5	3702.Q9SYP1	3702.F4JZX8	0	0	0	0	0.105	0.997	0	0.203	0.997
BRR2A	CUV	3702.Q9SYP1	3702.F4K2E9	0	0	0	0	0.071	0.861	0	0.426	0.919
BRR2A	LSM4	3702.Q9SYP1	3702.F4K4E3	0	0	0	0	0.069	0.861	0.172	0.612	0.952
BRR2A	LIS	3702.Q9SYP1	3702.O22212	0	0	0	0	0.055	0.654	0.12	0.755	0.92
BRR2A	PRP19B	3702.Q9SYP1	3702.O22785	0	0	0	0	0.145	0.997	0	0.353	0.998
BRR2A	SKIP	3702.Q9SYP1	3702.O80653	0	0	0	0	0.069	0.997	0	0.531	0.998
BRR2A	CDC5	3702.Q9SYP1	3702.P92948	0	0	0	0	0.081	0.998	0	0.373	0.999
BRR2A	PRL1	3702.Q9SYP1	3702.Q42384	0	0	0	0	0.078	0.997	0	0.396	0.998
BRR2A	CYP57	3702.Q9SYP1	3702.Q6Q152	0	0	0	0	0	0.861	0.065	0.309	0.902
BRR2A	F17A22.3	3702.Q9SYP1	3702.Q8RUH0	0	0	0	0	0.098	0.861	0.594	0.186	0.953
BRR2A	LSM8	3702.Q9SYP1	3702.Q8VYI0	0	0	0	0	0	0.861	0.172	0.211	0.901
BRR2A	MOS4	3702.Q9SYP1	3702.Q949S9	0	0	0	0	0	0.997	0	0.573	0.998
BRR2A	PRP19A	3702.Q9SYP1	3702.Q94BR4	0	0	0	0	0.16	0.997	0	0.353	0.998
BRR2A	LSM5	3702.Q9SYP1	3702.Q9FKB0	0	0	0	0	0	0.861	0.172	0.41	0.926
BRR2A	MSJ1.11	3702.Q9SYP1	3702.Q9FMF9	0	0	0	0	0.337	0.861	0	0.581	0.958
BRR2A	T32B20.g	3702.Q9SYP1	3702.Q9LKU3	0	0	0	0	0.14	0.998	0	0.354	0.999
BRR2A	CLO	3702.Q9SYP1	3702.Q9LNC5	0	0	0	0	0.31	0.823	0.563	0.912	0.994
BRR2A	Q9LS97_ARATH	3702.Q9SYP1	3702.Q9LS97	0	0	0	0	0	0.998	0	0.2	0.998
BRR2A	F23A5.29	3702.Q9SYP1	3702.Q9SAG7	0	0	0	0	0.14	0.997	0	0.239	0.998
BRR2A	CYP18-2	3702.Q9SYP1	3702.Q9SIH1	0	0	0	0	0	0.995	0.065	0	0.995
BRR2A	PRP8A	3702.Q9SYP1	3702.Q9SSD2	0	0	0	0	0.602	0.778	0.563	0.923	0.996
BRR2A	emb2444	3702.Q9SYP1	3702.Q9ZU66	0	0	0	0	0.062	0.737	0	0.828	0.953
BRR2A	STA1	3702.Q9SYP1	3702.Q9ZT71	0	0	0	0	0.247	0.861	0.602	0.77	0.989
BSH	F24B9.25	3702.P93045	3702.P59259	0	0	0	0	0.058	0.888	0.599	0.053	0.954
BSH	CHC1-2	3702.P93045	3702.Q9FMT4	0	0	0	0	0.274	0.902	0.606	0.839	0.994
BTF3	RPL38A	3702.Q9SMW7	3702.O22860	0	0	0	0	0.689	0.834	0	0	0.946
BTF3	RPL36AA	3702.Q9SMW7	3702.O23290	0	0	0	0	0.617	0.787	0	0	0.915
BTF3	RPL15A	3702.Q9SMW7	3702.O23515	0	0	0	0	0.615	0.624	0.54	0	0.927
BTF3	RPL24B	3702.Q9SMW7	3702.P38666	0	0	0	0	0.761	0.643	0	0	0.911
BTF3	RPL13B	3702.Q9SMW7	3702.P41127	0	0	0	0	0.607	0.695	0.54	0	0.94
BTF3	RPL8A	3702.Q9SMW7	3702.P46286	0	0	0	0	0.563	0.638	0.54	0	0.92
BTF3	RPL32A	3702.Q9SMW7	3702.P49211	0	0	0	0	0.749	0.692	0.54	0	0.961
BTF3	RPL5B	3702.Q9SMW7	3702.P49227	0	0	0	0	0.549	0.847	0	0.102	0.932
BTF3	RPL4D	3702.Q9SMW7	3702.P49691	0	0	0	0	0.455	0.782	0.54	0.216	0.951
BTF3	RPL7AA	3702.Q9SMW7	3702.P49692	0	0	0	0	0.483	0.705	0.54	0.062	0.925
BTF3	RPL19C	3702.Q9SMW7	3702.P49693	0	0	0	0	0.605	0.613	0.54	0	0.923
BTF3	RPL17B	3702.Q9SMW7	3702.P51413	0	0	0	0	0.582	0.777	0.54	0.096	0.956
BTF3	RPL26A	3702.Q9SMW7	3702.P51414	0	0	0	0	0.51	0.771	0.54	0	0.943
BTF3	RPL18AB	3702.Q9SMW7	3702.P51418	0	0	0	0	0.625	0.564	0.54	0	0.918
BTF3	RPL27C	3702.Q9SMW7	3702.P51419	0	0	0	0	0.498	0.643	0.54	0.106	0.916
BTF3	RPL31C	3702.Q9SMW7	3702.P51420	0	0	0	0	0.683	0.783	0.54	0.286	0.974
BTF3	RPL7B	3702.Q9SMW7	3702.P60040	0	0	0	0	0.547	0.625	0.54	0	0.915
BTF3	RPL8C	3702.Q9SMW7	3702.Q42064	0	0	0	0	0.525	0.638	0.54	0	0.914
BTF3	RPP0B	3702.Q9SMW7	3702.Q42112	0	0	0	0	0.531	0.619	0.54	0	0.91
BTF3	RPS3AB	3702.Q9SMW7	3702.Q42262	0	0	0	0	0.751	0.22	0.54	0.063	0.905
BTF3	RPL21A	3702.Q9SMW7	3702.Q43291	0	0	0	0	0.704	0.782	0	0	0.932
BTF3	NACA3	3702.Q9SMW7	3702.Q6ICZ8	0	0	0	0	0.649	0.698	0.36	0.52	0.963
BTF3	RPL5A	3702.Q9SMW7	3702.Q8LBI1	0	0	0	0	0.496	0.713	0.54	0.08	0.93
BTF3	RPL27B	3702.Q9SMW7	3702.Q8LCL3	0	0	0	0	0.469	0.643	0.54	0.106	0.911
BTF3	RPL23AA	3702.Q9SMW7	3702.Q8LD46	0	0	0	0	0.694	0.857	0	0.14	0.959
BTF3	NACA5	3702.Q9SMW7	3702.Q8LGC6	0	0	0	0	0.658	0.699	0.36	0.634	0.972
BTF3	RPS8A	3702.Q9SMW7	3702.Q93VG5	0	0	0	0	0.726	0.316	0.54	0	0.906
BTF3	RPL17A	3702.Q9SMW7	3702.Q93VI3	0	0	0	0	0.625	0.777	0	0.096	0.917
BTF3	RPL10A	3702.Q9SMW7	3702.Q93VT9	0	0	0	0	0.587	0.684	0.54	0.047	0.935
BTF3	RPL10C	3702.Q9SMW7	3702.Q93W22	0	0	0	0	0.527	0.684	0.54	0.047	0.925
BTF3	RPS3AA	3702.Q9SMW7	3702.Q9CAV0	0	0	0	0	0.767	0.22	0.54	0.063	0.911
BTF3	RPL21E	3702.Q9SMW7	3702.Q9FDZ9	0	0	0	0	0.71	0.782	0	0	0.934
BTF3	RPL32B	3702.Q9SMW7	3702.Q9FHG2	0	0	0	0	0.721	0.692	0	0	0.91
BTF3	RPL26B	3702.Q9SMW7	3702.Q9FJX2	0	0	0	0	0.459	0.771	0.54	0	0.938
BTF3	RPS19C	3702.Q9SMW7	3702.Q9FNP8	0	0	0	0	0.766	0.302	0.54	0	0.918
BTF3	T2E22.29	3702.Q9SMW7	3702.Q9LHG9	0	0	0	0	0.685	0.698	0.36	0.552	0.969
BTF3	RPL34C	3702.Q9SMW7	3702.Q9LJW6	0	0	0	0	0.599	0.61	0.54	0	0.921
BTF3	RPL18AC	3702.Q9SMW7	3702.Q9LUD4	0	0	0	0	0.574	0.564	0.54	0	0.907
BTF3	RPL7AB	3702.Q9SMW7	3702.Q9LZH9	0	0	0	0	0.477	0.705	0.54	0.062	0.924
BTF3	RPL23AB	3702.Q9SMW7	3702.Q9M3C3	0	0	0	0	0.694	0.857	0.54	0.14	0.98
BTF3	RPL22B	3702.Q9SMW7	3702.Q9M9W1	0	0	0	0	0.492	0.609	0.54	0	0.9
BTF3	RPL4A	3702.Q9SMW7	3702.Q9SF40	0	0	0	0	0.35	0.782	0.54	0.216	0.942
BTF3	RPS19A	3702.Q9SMW7	3702.Q9SGA6	0	0	0	0	0.75	0.302	0.54	0	0.912
BTF3	RPL31A	3702.Q9SMW7	3702.Q9SLL7	0	0	0	0	0.658	0.783	0.54	0.286	0.972
BTF3	RPL14B	3702.Q9SMW7	3702.Q9T043	0	0	0	0	0.498	0.525	0.54	0.309	0.914
BTF3	RPL19A	3702.Q9SMW7	3702.Q9SRX2	0	0	0	0	0.626	0.613	0.54	0	0.927
BTF3	RPL31B	3702.Q9SMW7	3702.Q9STR1	0	0	0	0	0.628	0.783	0	0.286	0.937
BTF3	RPL9D	3702.Q9SMW7	3702.Q9SZX9	0	0	0	0	0.478	0.781	0.54	0	0.942
BTF3	F7L13.60	3702.Q9SMW7	3702.Q9SZY1	0	0	0	0	0.687	0.699	0.36	0.585	0.971
BUB3.1	SUF4	3702.Q9LJN8	3702.Q9C5G0	0	0	0	0	0.171	0.908	0	0.424	0.952
BUB3.1	CDC20-1	3702.Q9LJN8	3702.Q9SZA4	0	0	0	0	0.186	0.559	0.713	0.524	0.944
BUB3.1	CDC20-2	3702.Q9LJN8	3702.Q9S7I8	0	0	0	0	0.236	0.559	0.713	0.581	0.954
BUB3.1	MAD2	3702.Q9LJN8	3702.Q9LU93	0	0	0	0	0.426	0.841	0.691	0.893	0.996
BZIP60	IRE1A	3702.Q9C7S0	3702.Q9C5S2	0	0	0	0	0.078	0	0.065	0.928	0.932
BZIP60	NAC062	3702.Q9C7S0	3702.Q9SCK6	0	0	0	0	0.434	0.109	0.083	0.887	0.94
BZR1	CYP90B1	3702.Q8S307	3702.O64989	0	0	0	0	0	0	0	0.926	0.926
C6L9.80	T24P13.13	3702.Q9M0V5	3702.F4HPB7	0	0	0	0	0.061	0.922	0	0	0.923
C6L9.80	F4J9E4_ARATH	3702.Q9M0V5	3702.F4J9E4	0	0	0	0	0.079	0.919	0	0	0.923
C6L9.80	F19K6.5	3702.Q9M0V5	3702.Q56W16	0	0	0	0	0	0.919	0	0	0.919
C6L9.80	F28J7.12	3702.Q9M0V5	3702.Q7XA68	0	0	0	0	0.075	0.919	0	0	0.922
C6L9.80	DECOY	3702.Q9M0V5	3702.Q8L7U3	0	0	0	0	0.142	0.943	0	0	0.949
C6L9.80	MCO15.9	3702.Q9M0V5	3702.Q8L908	0	0	0	0	0.072	0.919	0	0	0.922
C6L9.80	RPL21M	3702.Q9M0V5	3702.Q8L9A0	0	0	0	0	0.142	0.919	0	0	0.928
C6L9.80	F19K19.15	3702.Q9M0V5	3702.Q8LCN1	0	0	0	0	0.069	0.919	0	0	0.922
C6L9.80	F17I14.40	3702.Q9M0V5	3702.Q8LD39	0	0	0	0	0.065	0.899	0	0	0.901
C6L9.80	T2G17.14	3702.Q9M0V5	3702.Q8VY61	0	0	0	0	0.072	0.919	0	0	0.922
C6L9.80	HLP	3702.Q9M0V5	3702.Q93Z17	0	0	0	0	0.071	0.898	0	0	0.901
C6L9.80	F24B9.7	3702.Q9M0V5	3702.Q94JQ7	0	0	0	0	0.065	0.919	0	0	0.921
C6L9.80	MUB3.19	3702.Q9M0V5	3702.Q9FLF3	0	0	0	0	0.117	0.919	0	0	0.926
C6L9.80	RPL3B	3702.Q9M0V5	3702.Q9LRN8	0	0	0	0	0.09	0.919	0	0	0.924
C6L9.80	Q9LT09_ARATH	3702.Q9M0V5	3702.Q9LT09	0	0	0	0	0.083	0.919	0	0	0.923
C6L9.80	MNB8.13	3702.Q9M0V5	3702.Q9LVU5	0	0	0	0	0.086	0.919	0	0	0.923
C6L9.80	F17K4.40	3702.Q9M0V5	3702.Q9SQT5	0	0	0	0	0.061	0.919	0	0	0.921
C6L9.80	T5J17.50	3702.Q9M0V5	3702.Q9SMR5	0	0	0	0	0.075	0.919	0	0	0.922
C7A10.940	RPL23AA	3702.O23238	3702.Q8LD46	0.11	0	0	0	0.649	0.64	0	0.237	0.902
C7A10.940	RPL23AB	3702.O23238	3702.Q9M3C3	0.11	0	0	0	0.656	0.64	0	0.237	0.904
C7A10.940	MUD21.12	3702.O23238	3702.Q9FKZ4	0	0	0	0	0.735	0.777	0	0.306	0.955
C7A10.940	Q9LSA1_ARATH	3702.O23238	3702.Q9LSA1	0.073	0	0	0	0.74	0.788	0	0.306	0.959
C7A10.940	F17K4.40	3702.O23238	3702.Q9SQT5	0.118	0	0	0	0.738	0.789	0	0.306	0.961
CAC2	T31P16.150	3702.O04983	3702.Q9LX13	0.128	0	0.277	0	0.665	0	0	0.718	0.932
CAC2	MLS	3702.O04983	3702.Q9LZC3	0	0	0	0	0.057	0.056	0.9	0.427	0.942
CAC2	LTA2	3702.O04983	3702.Q9SQI8	0.078	0	0	0	0.349	0.049	0.76	0.706	0.952
CAC2	KAS1	3702.O04983	3702.P52410	0.122	0	0.349	0	0.608	0	0	0.814	0.952
CAC2	EMB3147	3702.O04983	3702.Q8RU07	0.144	0	0	0	0.692	0	0.9	0.878	0.996
CAND1	CUL3A	3702.Q8L5Y6	3702.Q9ZVH4	0	0	0	0	0.09	0.694	0.597	0.649	0.955
CAND1	MNC17.5	3702.Q8L5Y6	3702.Q9FIG0	0	0	0	0	0	0	0.864	0.695	0.956
CAND1	CUL4	3702.Q8L5Y6	3702.Q8LGH4	0	0	0	0	0.059	0.822	0.678	0.713	0.982
CAND1	RBX1A	3702.Q8L5Y6	3702.Q940X7	0	0	0	0	0	0.771	0.699	0.861	0.989
CAND1	CUL1	3702.Q8L5Y6	3702.Q94AH6	0	0	0	0	0.08	0.931	0.597	0.908	0.997
CARA	OTC	3702.Q9LVW7	3702.O50039	0	0	0	0	0.482	0.056	0.914	0.881	0.994
CARA	PYRD	3702.Q9LVW7	3702.P32746	0.122	0	0	0	0.766	0.051	0.558	0.862	0.985
CARA	PYRB	3702.Q9LVW7	3702.P49077	0	0.9	0	0	0.205	0	0.952	0.639	0.998
CARA	PYRE-F	3702.Q9LVW7	3702.Q42586	0.132	0	0	0	0.858	0.075	0	0.871	0.983
CARA	CARB	3702.Q9LVW7	3702.Q42601	0	0.9	0.534	0	0.302	0.685	0.9	0.926	0.999
CARA	GLN1-5	3702.Q9LVW7	3702.Q8GXW5	0.108	0	0	0	0.052	0	0.944	0.361	0.966
CARA	T30N20.190	3702.Q9LVW7	3702.Q9LEU8	0.132	0	0	0	0.675	0	0.367	0.871	0.973
CARA	GLT1	3702.Q9LVW7	3702.Q9LV03	0.116	0	0	0	0.122	0	0.951	0.294	0.97
CARA	GLN1-3	3702.Q9LVW7	3702.Q9LVI8	0.108	0	0	0	0.052	0	0.944	0.457	0.971
CARA	PYD1	3702.Q9LVW7	3702.Q9LVI9	0.122	0	0	0	0.751	0.056	0.558	0.544	0.95
CARA	F3G5.29	3702.Q9LVW7	3702.Q9ZUR7	0.132	0	0	0	0.455	0	0.549	0.724	0.933
CARA	F6I7.40	3702.Q9LVW7	3702.Q9SZX3	0.132	0	0	0	0.863	0	0.914	0.843	0.998
CARB	OTC	3702.Q42601	3702.O50039	0	0.899	0	0	0.448	0.056	0.914	0.873	0.999
CARB	PYRD	3702.Q42601	3702.P32746	0.122	0	0	0	0.76	0.051	0.558	0.877	0.987
CARB	PYRB	3702.Q42601	3702.P49077	0	0.9	0	0	0.069	0	0.944	0.546	0.997
CARB	PYRE-F	3702.Q42601	3702.Q42586	0.132	0	0	0	0.857	0.075	0	0.854	0.981
CARB	F3G5.29	3702.Q42601	3702.Q9ZUR7	0.132	0	0	0	0.602	0	0.549	0.68	0.943
CARB	PYD1	3702.Q42601	3702.Q9LVI9	0.122	0	0	0	0.751	0.056	0.558	0.506	0.946
CARB	GLN1-5	3702.Q42601	3702.Q8GXW5	0.108	0	0	0	0.052	0	0.944	0.412	0.968
CARB	T30N20.190	3702.Q42601	3702.Q9LEU8	0.132	0	0	0	0.675	0	0.367	0.854	0.97
CARB	GLT1	3702.Q42601	3702.Q9LV03	0.116	0	0	0	0.146	0	0.951	0.294	0.97
CARB	GLN1-3	3702.Q42601	3702.Q9LVI8	0.108	0	0	0	0.052	0	0.944	0.487	0.972
CARB	F6I7.40	3702.Q42601	3702.Q9SZX3	0.132	0.738	0	0	0.839	0	0.914	0.856	0.999
CB5-A	CBR2	3702.Q9FDW8	3702.P83291	0	0	0	0	0.096	0.075	0.244	0.984	0.989
CB5-A	CBR1	3702.Q9FDW8	3702.Q9ZNT1	0	0	0	0	0.093	0.075	0.244	0.986	0.99
CBF5	F5O24.50	3702.Q9LD90	3702.F4K455	0.084	0	0	0	0.444	0.413	0.673	0.202	0.907
CBF5	NOP5-1	3702.Q9LD90	3702.O04658	0.107	0	0	0	0.66	0.466	0.54	0.205	0.93
CBF5	Q8LCC7_ARATH	3702.Q9LD90	3702.Q8LCC7	0.084	0	0	0	0.407	0.413	0.673	0.202	0.901
CBF5	F20H23.3	3702.Q9LD90	3702.Q8VZT0	0	0	0	0	0.484	0.624	0.737	0.922	0.995
CBF5	NOP10	3702.Q9LD90	3702.Q93XX8	0	0	0	0	0.378	0.769	0.787	0.999	0.999
CBF5	FIB2	3702.Q9LD90	3702.Q94AH9	0	0	0	0	0.69	0.525	0.54	0.474	0.959
CBF5	FIB1	3702.Q9LD90	3702.Q9FEF8	0	0	0	0	0.564	0.525	0.54	0.541	0.95
CBF5	Q9LTV0_ARATH	3702.Q9LD90	3702.Q9LTV0	0	0	0	0	0.653	0.598	0.54	0.229	0.944
CBF5	NOP5-2	3702.Q9LD90	3702.Q9MAB3	0.107	0	0	0	0.741	0.466	0.54	0.297	0.952
CBF5	T22D6.120	3702.Q9LD90	3702.Q9LEY9	0.084	0	0	0	0.62	0.749	0.794	0.714	0.993
CBF5	NOP56	3702.Q9LD90	3702.Q9SGT7	0	0	0	0	0.786	0.598	0.54	0.913	0.996
CBL1	CIPK8	3702.O81445	3702.Q9STV4	0	0	0	0	0.076	0.461	0.135	0.877	0.94
CBL1	CIPK15	3702.O81445	3702.P92937	0	0	0	0	0	0.5	0.135	0.926	0.965
CBL1	CIPK23	3702.O81445	3702.Q93VD3	0	0	0	0	0.05	0.845	0.135	0.999	0.999
CBL3	CIPK23	3702.Q8LEM7	3702.Q93VD3	0	0	0	0	0.048	0.64	0.135	0.824	0.94
CBP20	F17L22.120	3702.Q9XFD1	3702.A0A1P8B4Y6	0	0	0	0	0	0.906	0.141	0.046	0.916
CBP20	T10O24.21	3702.Q9XFD1	3702.A4FVN8	0	0	0	0	0	0.884	0.665	0.071	0.96
CBP20	Y14	3702.Q9XFD1	3702.F4I9J7	0	0	0	0	0.129	0.985	0.909	0.505	0.999
CBP20	CUV	3702.Q9XFD1	3702.F4K2E9	0	0	0	0	0	0.695	0.792	0.655	0.976
CBP20	LSM4	3702.Q9XFD1	3702.F4K4E3	0	0	0	0	0.073	0.884	0	0.646	0.958
CBP20	DRB1	3702.Q9XFD1	3702.O04492	0	0	0	0	0	0	0.18	0.892	0.907
CBP20	SMP2	3702.Q9XFD1	3702.O23174	0	0	0	0	0.067	0.619	0.602	0.421	0.907
CBP20	EIF4E1	3702.Q9XFD1	3702.O23252	0	0	0	0	0.049	0.178	0.54	0.797	0.917
CBP20	MAGO	3702.Q9XFD1	3702.O23676	0	0	0	0	0.101	0	0.913	0.697	0.974
CBP20	NRPB4	3702.Q9XFD1	3702.O48890	0	0	0	0	0.077	0.057	0.928	0	0.931
CBP20	T26B15.16	3702.Q9XFD1	3702.O80897	0	0	0	0	0	0.985	0	0.064	0.985
CBP20	SNRNP-G	3702.Q9XFD1	3702.O82221	0	0	0	0	0.202	0.9	0.723	0.309	0.982
CBP20	RAN1	3702.Q9XFD1	3702.P41916	0	0	0	0	0.08	0	0.9	0	0.904
CBP20	RAN2	3702.Q9XFD1	3702.P41917	0	0	0	0	0.08	0	0.9	0	0.904
CBP20	U2A	3702.Q9XFD1	3702.P43333	0	0	0	0	0.129	0.977	0	0.292	0.984
CBP20	CDC5	3702.Q9XFD1	3702.P92948	0	0	0	0	0.107	0.959	0	0.796	0.991
CBP20	RS31	3702.Q9XFD1	3702.P92964	0	0	0	0	0.046	0.703	0.601	0.372	0.919
CBP20	RS40	3702.Q9XFD1	3702.P92965	0	0	0	0	0	0.703	0.601	0.455	0.929
CBP20	RS41	3702.Q9XFD1	3702.P92966	0	0	0	0	0.06	0.703	0.601	0.47	0.933
CBP20	NRPB11	3702.Q9XFD1	3702.Q38859	0	0	0	0	0.069	0	0.928	0.091	0.933
CBP20	U1A	3702.Q9XFD1	3702.Q39244	0	0	0	0	0.184	0.861	0	0.387	0.924
CBP20	PRL1	3702.Q9XFD1	3702.Q42384	0	0	0	0	0.283	0.882	0	0.711	0.973
CBP20	RNU1	3702.Q9XFD1	3702.Q42404	0	0	0	0	0.054	0.802	0.473	0.547	0.949
CBP20	F4C21.4	3702.Q9XFD1	3702.Q56XE4	0	0	0	0	0	0.933	0	0.577	0.97
CBP20	RH42	3702.Q9XFD1	3702.Q8H0U8	0	0	0	0	0	0.884	0.319	0.101	0.922
CBP20	RAN3	3702.Q9XFD1	3702.Q8H156	0	0	0	0	0.106	0	0.9	0	0.906
CBP20	NUP107	3702.Q9XFD1	3702.Q8L748	0	0	0	0	0.081	0	0.901	0.096	0.91
CBP20	F16P2.41	3702.Q9XFD1	3702.Q8L7W3	0	0	0	0	0	0.762	0.847	0	0.962
CBP20	F17I23.330	3702.Q9XFD1	3702.Q8LAK5	0	0	0	0	0.279	0.9	0.733	0.404	0.986
CBP20	F17A22.3	3702.Q9XFD1	3702.Q8RUH0	0	0	0	0	0.255	0.985	0.437	0.396	0.995
CBP20	T13D8.9	3702.Q9XFD1	3702.Q8VY15	0	0	0	0	0.079	0.936	0	0.424	0.963
CBP20	CYCH1-1	3702.Q9XFD1	3702.Q8W5S1	0	0	0	0	0.095	0	0.928	0	0.932
CBP20	EIF4A3	3702.Q9XFD1	3702.Q94A52	0	0	0	0	0.098	0.363	0.663	0.616	0.915
CBP20	F24K9.17	3702.Q9XFD1	3702.Q9CAX7	0	0	0	0	0.194	0.9	0.723	0.309	0.982
CBP20	UPF1	3702.Q9XFD1	3702.Q9FJR0	0	0	0	0	0.045	0.608	0.918	0.842	0.994
CBP20	LSM5	3702.Q9XFD1	3702.Q9FKB0	0	0	0	0	0.077	0.762	0	0.658	0.918
CBP20	MSJ1.11	3702.Q9XFD1	3702.Q9FMF9	0	0	0	0	0	0.958	0.173	0.853	0.994
CBP20	SC35	3702.Q9XFD1	3702.Q9FMG4	0	0	0	0.603	0	0.077	0.899	0.36	0.935
CBP20	TOR	3702.Q9XFD1	3702.Q9FR53	0	0	0	0	0	0.847	0	0.381	0.901
CBP20	EMB2769	3702.Q9XFD1	3702.Q9LK52	0	0	0	0	0.086	0.927	0	0.047	0.93
CBP20	CPSF100	3702.Q9XFD1	3702.Q9LKF9	0	0	0	0	0.071	0	0.928	0.07	0.932
CBP20	SMD3B	3702.Q9XFD1	3702.Q9LM92	0	0	0	0	0.438	0.894	0.732	0.287	0.987
CBP20	CLO	3702.Q9XFD1	3702.Q9LNC5	0	0	0	0	0	0.893	0	0.222	0.913
CBP20	Q9LTP9_ARATH	3702.Q9XFD1	3702.Q9LTP9	0	0	0	0	0.416	0.836	0.865	0.513	0.992
CBP20	T20K12.270	3702.Q9XFD1	3702.Q9M2C7	0	0	0	0	0	0.802	0.473	0.372	0.928
CBP20	SMD3A	3702.Q9XFD1	3702.Q9S7E6	0	0	0	0	0.332	0.894	0.732	0.554	0.99
CBP20	SMP1-2	3702.Q9XFD1	3702.Q9SHY8	0	0	0	0	0.067	0.619	0.602	0.421	0.907
CBP20	PRP8A	3702.Q9XFD1	3702.Q9SSD2	0	0	0	0	0	0.894	0	0.213	0.913
CBP20	SMD1A	3702.Q9XFD1	3702.Q9SSF1	0	0	0	0	0.16	0.892	0.716	0.427	0.983
CBP20	RAP74	3702.Q9XFD1	3702.Q9SU25	0	0	0	0	0.057	0	0.923	0	0.924
CBP20	RUXF	3702.Q9XFD1	3702.Q9SUM2	0	0	0	0	0.142	0.901	0.743	0.104	0.977
CBP20	smB	3702.Q9XFD1	3702.Q9SUN5	0	0	0	0	0	0.896	0.708	0.289	0.976
CBP20	SMD1B	3702.Q9XFD1	3702.Q9SY09	0	0	0	0	0.144	0.892	0.716	0.427	0.982
CBP20	RS31A	3702.Q9XFD1	3702.Q9ZPX8	0	0	0	0	0	0.703	0.601	0.259	0.904
CBP20	emb2444	3702.Q9XFD1	3702.Q9ZU66	0	0	0	0.602	0.077	0.884	0.141	0.419	0.939
CBP20	MSF3.12	3702.Q9XFD1	3702.Q9ZV45	0	0	0	0	0.271	0.9	0.733	0.404	0.986
CBP20	SE	3702.Q9XFD1	3702.Q9ZVD0	0	0	0	0	0	0.986	0.938	0.857	0.999
CBR1	CYTB5-B	3702.Q9ZNT1	3702.O48845	0	0	0	0	0.253	0.075	0.244	0.986	0.991
CBR1	PYRD	3702.Q9ZNT1	3702.P32746	0.109	0	0	0	0.59	0.618	0.482	0.233	0.934
CBR1	CBR2	3702.Q9ZNT1	3702.P83291	0	0	0.094	0.887	0.071	0	0.9	0.124	0.916
CBR1	CYTB5-E	3702.Q9ZNT1	3702.Q42342	0	0	0	0	0.24	0.075	0.244	0.985	0.991
CBR1	PYRE-F	3702.Q9ZNT1	3702.Q42586	0.116	0	0	0	0.724	0	0.537	0.293	0.909
CBR1	PYD1	3702.Q9ZNT1	3702.Q9LVI9	0.109	0	0	0	0.591	0.618	0.482	0.233	0.934
CBR2	CYTB5-B	3702.P83291	3702.O48845	0	0	0	0	0.115	0.075	0.244	0.986	0.99
CBR2	PYRD	3702.P83291	3702.P32746	0.109	0	0	0	0.598	0.618	0.482	0.233	0.935
CBR2	PYRE-F	3702.P83291	3702.Q42586	0.116	0	0	0	0.727	0	0.537	0.293	0.91
CBR2	PYD1	3702.P83291	3702.Q9LVI9	0.109	0	0	0	0.593	0.618	0.482	0.233	0.935
CBR2	CYTB5-E	3702.P83291	3702.Q42342	0	0	0	0	0.099	0.075	0.244	0.984	0.988
CCP2	YUP8H12.3	3702.Q9CA23	3702.O23034	0	0	0	0	0	0.984	0	0.715	0.995
CCR4-1	MRG7.19	3702.Q8W0Z9	3702.A0A1P8B9R0	0	0	0	0	0	0.807	0.768	0.309	0.966
CCR4-1	T7I23.15	3702.Q8W0Z9	3702.F4HVV6	0	0	0	0	0.075	0.833	0.79	0.847	0.994
CCR4-1	Q8RWV5_ARATH	3702.Q8W0Z9	3702.Q8RWV5	0	0	0	0	0.043	0.623	0.713	0.833	0.98
CCT1	CCT5	3702.P28769	3702.O04450	0	0	0	0.774	0.908	0.937	0.887	0.436	0.999
CCT1	PFD1	3702.P28769	3702.Q94AF7	0	0	0	0	0.074	0.825	0.122	0.419	0.906
CCT1	PFD3	3702.P28769	3702.P57741	0	0	0	0	0.199	0.857	0.122	0.319	0.922
CCT1	PFD6	3702.P28769	3702.Q2HIK4	0	0	0	0	0.082	0.885	0.122	0.289	0.925
CCT1	F18O22.30	3702.P28769	3702.Q9LYA5	0	0	0	0	0	0.884	0	0.437	0.931
CCT1	CCT8	3702.P28769	3702.Q94K05	0	0	0	0.747	0.842	0.903	0.851	0.531	0.998
CCT1	CCT6A	3702.P28769	3702.Q9M888	0	0	0	0.729	0.885	0.937	0.887	0.461	0.999
CCT1	CCT4	3702.P28769	3702.Q9LV21	0	0	0	0.82	0.928	0.991	0.969	0.728	0.999
CCT1	CCT2-2	3702.P28769	3702.Q940P8	0	0	0.078	0.831	0.988	0.991	0.969	0.571	0.999
CCT1	CCT3	3702.P28769	3702.Q84WV1	0	0	0	0.77	0.857	0.991	0.969	0.749	0.999
CCT1	CCT7	3702.P28769	3702.Q9SF16	0	0	0	0.852	0.929	0.991	0.969	0.655	0.999
CCT1	CCT6B	3702.P28769	3702.Q8L7N0	0	0	0	0.725	0.884	0.937	0.887	0.425	0.999
CCT2-2	CCT5	3702.Q940P8	3702.O04450	0	0	0.075	0.812	0.919	0.956	0.887	0.553	0.999
CCT2-2	PFD3	3702.Q940P8	3702.P57741	0	0	0	0	0.286	0.884	0.173	0.241	0.941
CCT2-2	PFD5	3702.Q940P8	3702.P57742	0	0	0	0	0.275	0.884	0.173	0.406	0.953
CCT2-2	PFD6	3702.Q940P8	3702.Q2HIK4	0	0	0	0	0.274	0.867	0.173	0.096	0.918
CCT2-2	CCT3	3702.Q940P8	3702.Q84WV1	0	0	0	0.751	0.922	0.991	0.969	0.601	0.999
CCT2-2	CCT6B	3702.Q940P8	3702.Q8L7N0	0	0	0.111	0.737	0.9	0.928	0.887	0.437	0.999
CCT2-2	PFD1	3702.Q940P8	3702.Q94AF7	0	0	0	0	0.251	0.884	0.173	0.136	0.929
CCT2-2	PDF2-2	3702.Q940P8	3702.Q9LJ98	0	0	0	0	0.274	0.838	0.173	0.437	0.937
CCT2-2	T8L23.18	3702.Q940P8	3702.Q9FVT2	0	0	0	0	0.925	0.222	0	0.212	0.95
CCT2-2	F18O22.30	3702.Q940P8	3702.Q9LYA5	0	0	0	0	0.12	0.944	0	0.29	0.961
CCT2-2	IF2AH_ARATH	3702.Q940P8	3702.Q9SIZ2	0	0	0	0	0.857	0	0	0.799	0.97
CCT2-2	CCT8	3702.Q940P8	3702.Q94K05	0	0	0	0.712	0.863	0.905	0.851	0.445	0.998
CCT2-2	CCT6A	3702.Q940P8	3702.Q9M888	0	0	0.111	0.737	0.899	0.928	0.887	0.55	0.999
CCT2-2	CCT4	3702.Q940P8	3702.Q9LV21	0	0	0.082	0.824	0.984	0.994	0.969	0.535	0.999
CCT2-2	CCT7	3702.Q940P8	3702.Q9SF16	0	0	0	0.846	0.955	0.991	0.969	0.571	0.999
CCT3	CCT5	3702.Q84WV1	3702.O04450	0	0	0.077	0.815	0.861	0.937	0.887	0.55	0.999
CCT3	PFD5	3702.Q84WV1	3702.P57742	0	0	0	0	0.079	0.875	0.173	0.217	0.915
CCT3	PFD1	3702.Q84WV1	3702.Q94AF7	0	0	0	0	0.098	0.841	0.173	0.41	0.92
CCT3	F18O22.30	3702.Q84WV1	3702.Q9LYA5	0	0	0	0	0	0.925	0	0.328	0.947
CCT3	CCT6B	3702.Q84WV1	3702.Q8L7N0	0	0	0	0.725	0.682	0.938	0.887	0.411	0.998
CCT3	CCT6A	3702.Q84WV1	3702.Q9M888	0	0	0	0.723	0.679	0.938	0.887	0.522	0.998
CCT3	CCT7	3702.Q84WV1	3702.Q9SF16	0	0	0.072	0.831	0.925	0.991	0.969	0.732	0.999
CCT3	CCT4	3702.Q84WV1	3702.Q9LV21	0	0	0.087	0.79	0.76	0.989	0.969	0.741	0.999
CCT3	CCT8	3702.Q84WV1	3702.Q94K05	0	0	0	0.743	0.739	0.933	0.851	0.707	0.999
CCT4	CCT5	3702.Q9LV21	3702.O04450	0	0	0.099	0.843	0.89	0.937	0.887	0.554	0.999
CCT4	PFD3	3702.Q9LV21	3702.P57741	0	0	0	0	0.234	0.707	0.173	0.734	0.944
CCT4	PFD5	3702.Q9LV21	3702.P57742	0	0	0	0	0.167	0.889	0.173	0.824	0.984
CCT4	PFD6	3702.Q9LV21	3702.Q2HIK4	0	0	0	0	0.17	0.841	0.173	0.225	0.904
CCT4	CCT6B	3702.Q9LV21	3702.Q8L7N0	0	0	0	0.712	0.849	0.921	0.887	0.438	0.999
CCT4	PFD1	3702.Q9LV21	3702.Q94AF7	0	0	0	0	0.149	0.881	0.173	0.302	0.933
CCT4	CCT8	3702.Q9LV21	3702.Q94K05	0	0	0	0.77	0.837	0.901	0.851	0.542	0.998
CCT4	F18O22.30	3702.Q9LV21	3702.Q9LYA5	0	0	0	0	0	0.945	0	0.329	0.961
CCT4	CCT6A	3702.Q9LV21	3702.Q9M888	0	0	0	0.706	0.849	0.921	0.887	0.558	0.999
CCT4	CCT7	3702.Q9LV21	3702.Q9SF16	0	0	0.075	0.806	0.894	0.989	0.969	0.736	0.999
CCT5	IF2AH_ARATH	3702.O04450	3702.Q9SIZ2	0	0	0	0	0.687	0	0	0.787	0.93
CCT5	CCT6A	3702.O04450	3702.Q9M888	0	0	0	0.75	0.762	0.902	0.826	0.51	0.997
CCT5	CCT8	3702.O04450	3702.Q94K05	0	0	0.112	0.712	0.761	0.906	0.808	0.486	0.997
CCT5	CCT6B	3702.O04450	3702.Q8L7N0	0	0	0	0.755	0.764	0.902	0.826	0.391	0.997
CCT5	CCT7	3702.O04450	3702.Q9SF16	0	0	0	0.782	0.915	0.937	0.887	0.574	0.999
CCT6A	CCT8	3702.Q9M888	3702.Q94K05	0	0	0	0.656	0.739	0.854	0.808	0.444	0.995
CCT6A	T21H19_30	3702.Q9M888	3702.Q9LF17	0	0	0	0	0	0	0	0.926	0.926
CCT6A	F18O22.30	3702.Q9M888	3702.Q9LYA5	0	0	0	0	0.096	0.866	0	0.319	0.91
CCT6A	CCT7	3702.Q9M888	3702.Q9SF16	0	0	0	0.701	0.863	0.938	0.887	0.554	0.999
CCT6B	F18O22.30	3702.Q8L7N0	3702.Q9LYA5	0	0	0	0	0.094	0.866	0	0.319	0.91
CCT6B	CCT8	3702.Q8L7N0	3702.Q94K05	0	0	0	0.66	0.739	0.896	0.808	0.305	0.995
CCT6B	CCT7	3702.Q8L7N0	3702.Q9SF16	0	0	0	0.7	0.879	0.938	0.887	0.568	0.999
CCT7	PFD3	3702.Q9SF16	3702.P57741	0	0	0	0	0.27	0.841	0.173	0.658	0.962
CCT7	PFD5	3702.Q9SF16	3702.P57742	0	0	0	0	0.215	0.843	0.173	0.759	0.972
CCT7	TAP46	3702.Q9SF16	3702.Q8LDQ4	0	0	0	0	0	0.901	0	0.33	0.931
CCT7	F19I3.27	3702.Q9SF16	3702.Q8RWT5	0.08	0	0	0	0.857	0	0	0.427	0.918
CCT7	PFD1	3702.Q9SF16	3702.Q94AF7	0	0	0	0	0.171	0.885	0.173	0.112	0.92
CCT7	CCT8	3702.Q9SF16	3702.Q94K05	0	0	0	0.745	0.86	0.936	0.851	0.551	0.999
CCT7	PDF2-2	3702.Q9SF16	3702.Q9LJ98	0	0	0	0	0.271	0.829	0.173	0.383	0.927
CCT7	F18O22.30	3702.Q9SF16	3702.Q9LYA5	0	0	0	0	0.08	0.964	0	0.121	0.968
CCT8	CPN60	3702.Q94K05	3702.P29197	0	0	0	0	0.322	0.488	0.33	0.683	0.916
CDC20-1	CYCB1-1	3702.Q9SZA4	3702.P30183	0	0	0	0	0.348	0.332	0.298	0.715	0.901
CDC20-1	CYCB2-2	3702.Q9SZA4	3702.Q39070	0	0	0	0	0.381	0.463	0.298	0.662	0.91
CDC20-1	MAD2	3702.Q9SZA4	3702.Q9LU93	0	0	0	0	0.368	0.788	0.563	0.564	0.971
CDC20-1	GIG1	3702.Q9SZA4	3702.Q9M2R1	0	0	0	0	0.128	0.621	0	0.88	0.956
CDC20-2	CYCB1-1	3702.Q9S7I8	3702.P30183	0	0	0	0	0.372	0.332	0.298	0.736	0.912
CDC20-2	MAD2	3702.Q9S7I8	3702.Q9LU93	0	0	0	0	0.525	0.788	0.563	0.622	0.981
CDC48A	UFD1	3702.P54609	3702.A8MQW3	0	0	0	0	0.079	0.61	0.725	0.961	0.995
CDC48A	RAD23B	3702.P54609	3702.Q84L33	0	0	0	0	0	0.304	0.366	0.799	0.903
CDC48A	RAD23A	3702.P54609	3702.Q84L32	0	0	0	0	0	0.304	0.366	0.801	0.904
CDC48A	HRD1B	3702.P54609	3702.Q6NPT7	0	0	0	0	0.048	0.41	0.324	0.791	0.91
CDC48A	RAD23D	3702.P54609	3702.Q84L30	0	0	0	0	0.131	0.304	0.366	0.8	0.913
CDC48A	CDC48D	3702.P54609	3702.Q9SCN8	0	0	0.048	0.985	0.207	0	0.9	0.053	0.918
CDC48A	RPN10	3702.P54609	3702.P55034	0	0	0	0	0.347	0.487	0.527	0.623	0.932
CDC48A	OTU2	3702.P54609	3702.Q9LPT6	0	0	0	0	0.064	0.809	0.601	0.247	0.939
CDC48A	PUX9	3702.P54609	3702.Q4V3D3	0	0	0	0	0	0.599	0.304	0.852	0.955
CDC48A	PUX7	3702.P54609	3702.Q94JZ8	0	0	0	0	0.062	0.634	0.399	0.824	0.958
CDC48A	DER1	3702.P54609	3702.Q8VZU9	0	0	0	0	0.062	0.614	0.454	0.842	0.964
CDC48A	OS9	3702.P54609	3702.Q8GWH3	0	0	0	0	0.053	0.775	0.599	0.781	0.978
CDC48A	PUX1	3702.P54609	3702.Q9LK22	0	0	0	0	0	0.78	0	0.915	0.98
CDC48A	PUX5	3702.P54609	3702.Q7Y175	0	0	0	0	0.093	0.712	0.759	0.786	0.984
CDC48D	UFD1	3702.Q9SCN8	3702.A8MQW3	0	0	0	0	0.054	0.61	0.725	0.799	0.976
CDC48D	PUX5	3702.Q9SCN8	3702.Q7Y175	0	0	0	0	0.106	0.61	0.759	0.261	0.929
CDC48D	OS9	3702.Q9SCN8	3702.Q8GWH3	0	0	0	0	0.044	0.775	0.599	0.425	0.943
CDC48D	OTU2	3702.Q9SCN8	3702.Q9LPT6	0	0	0	0	0.064	0.809	0.601	0.247	0.939
CDC5	F17L22.120	3702.P92948	3702.A0A1P8B4Y6	0	0	0	0	0.308	0.926	0	0.246	0.958
CDC5	F16B3.34	3702.P92948	3702.A3KPF3	0	0	0	0	0.173	0.963	0.936	0.514	0.998
CDC5	T10O24.21	3702.P92948	3702.A4FVN8	0	0	0	0	0.165	0.926	0	0.83	0.988
CDC5	F20D23.18	3702.P92948	3702.A8MR03	0	0	0	0	0.059	0.861	0	0.349	0.907
CDC5	PRP39	3702.P92948	3702.F4I448	0	0	0	0	0.078	0.907	0	0.104	0.916
CDC5	F12A24.12	3702.P92948	3702.F4ILE1	0	0	0	0	0.097	0.925	0	0.064	0.931
CDC5	K16L22.5	3702.P92948	3702.F4JZX8	0	0	0	0	0.322	0.884	0.54	0.404	0.975
CDC5	CUV	3702.P92948	3702.F4K2E9	0	0.005	0	0	0.334	0.991	0.087	0.604	0.997
CDC5	MZN1.28	3702.P92948	3702.F4KGC9	0	0	0	0	0	0.926	0	0.217	0.939
CDC5	T15F16.8	3702.P92948	3702.O22281	0	0	0	0	0.294	0.853	0	0.289	0.919
CDC5	PRP19B	3702.P92948	3702.O22785	0	0	0	0	0.157	0.936	0.887	0.888	0.999
CDC5	T08I13.9	3702.P92948	3702.O22899	0	0.012	0	0	0.127	0.889	0.087	0.222	0.921
CDC5	SMP2	3702.P92948	3702.O23174	0	0	0	0	0.208	0.889	0	0.386	0.941
CDC5	F7J7.50	3702.P92948	3702.O49553	0	0	0	0	0	0.926	0	0.437	0.956
CDC5	SKIP	3702.P92948	3702.O80653	0	0	0.218	0	0.405	0.926	0	0.445	0.978
CDC5	T26B15.16	3702.P92948	3702.O80897	0	0	0	0	0	0.991	0	0.61	0.996
[truncated: 35,649 more rows]

## Sheet: RPS6A
#node1	node2	node1_string_id	node2_string_id	neighborhood_on_chromosome	gene_fusion	phylogenetic_cooccurrence	homology	coexpression	experimentally_determined_interaction	database_annotated	automated_textmining	combined_score
RPS6A	rps12	3702.O48549	3702.A0A2P2CLH1	0	0	0	0	0.656	0.695	0.529	0.274	0.959
RPS6A	RRP6L2	3702.O48549	3702.A9LLI7	0	0	0	0	0.07	0.779	0.592	0	0.908
RPS6A	T3F17.6	3702.O48549	3702.F4II66	0	0	0	0	0.607	0.849	0.591	0.064	0.974
RPS6A	RRP5	3702.O48549	3702.F4J8K6	0	0	0	0	0.088	0.89	0.765	0.187	0.978
RPS6A	T14P8.20	3702.O48549	3702.F4JHI1	0	0	0	0	0.124	0.778	0.593	0	0.913
RPS6A	T25K17.120	3702.O48549	3702.F4JUX3	0	0	0	0	0.677	0.707	0	0.116	0.909
RPS6A	TIF3F1	3702.O48549	3702.O04202	0	0	0	0	0.348	0.851	0.627	0.292	0.97
RPS6A	T20K14.220	3702.O48549	3702.Q9LF21	0	0	0	0	0.309	0.718	0.591	0	0.913
RPS6A	RPS6B	3702.O48549	3702.P51430	0	0	0.048	0.985	0.192	0	0.9	0.054	0.917
RPS6A	T8L23.18	3702.O48549	3702.Q9FVT2	0	0	0	0	0.926	0	0	0.157	0.935
RPS6A	T22D6.120	3702.O48549	3702.Q9LEY9	0.11	0	0	0	0.644	0.642	0.474	0.238	0.946
RPS6A	T1O3.7	3702.O48549	3702.Q9SJB9	0.044	0	0	0	0.202	0.884	0.462	0	0.946
RPS6A	TRB1	3702.O48549	3702.Q8VWK4	0	0	0	0	0.631	0.666	0.499	0.243	0.947
RPS6A	T2G17.14	3702.O48549	3702.Q8VY61	0	0	0	0	0.624	0.666	0.499	0.309	0.95
RPS6A	T21F11.5	3702.O48549	3702.Q9M8M9	0.098	0	0	0	0.644	0.666	0.499	0.243	0.951
RPS6A	T30D6.9	3702.O48549	3702.Q9ZPX2	0	0	0	0	0.734	0.789	0	0.292	0.956
RPS6A	T3F17.12	3702.O48549	3702.O82346	0	0	0	0	0.062	0.879	0.639	0.111	0.958
RPS6A	emb1129	3702.O48549	3702.Q9XIA6	0	0	0	0	0.671	0.695	0.529	0.238	0.959
RPS6A	TIF3B1	3702.O48549	3702.Q9C5Z1	0	0	0	0	0.297	0.822	0.517	0.422	0.96
RPS6A	T15P17.7	3702.O48549	3702.Q9C8F1	0	0	0	0	0.251	0.854	0.632	0.156	0.961
RPS6A	YAO	3702.O48549	3702.Q9M0V4	0	0	0	0	0.099	0.879	0.628	0.23	0.964
RPS6A	TIF3K1	3702.O48549	3702.Q9SZA3	0	0	0	0	0.206	0.898	0.627	0.047	0.967
RPS6A	TIF3C1	3702.O48549	3702.O49160	0	0	0	0	0.325	0.884	0.462	0.396	0.971
RPS6A	TIF3E1	3702.O48549	3702.Q9C5Z3	0	0	0	0	0.318	0.898	0.627	0.064	0.972
RPS6A	TIF3I1	3702.O48549	3702.Q38884	0	0	0	0	0.623	0.849	0.591	0.064	0.975
RPS6A	T7B11.5	3702.O48549	3702.Q9SYH9	0.11	0	0	0	0.593	0.818	0.601	0.238	0.976
RPS6A	T12P18.20	3702.O48549	3702.Q9S826	0	0	0	0	0.079	0.903	0.755	0	0.976
RPS6A	T1J1.5	3702.O48549	3702.Q93YS7	0	0	0	0	0.097	0.904	0.755	0	0.976
RPS6A	TOZ	3702.O48549	3702.Q9LFE2	0	0	0	0	0.098	0.904	0.755	0	0.976
RPS6A	SWA1	3702.O48549	3702.O82266	0	0	0	0	0.098	0.903	0.759	0	0.977
RPS6A	TIF3D1	3702.O48549	3702.P56820	0	0	0	0	0.334	0.866	0.591	0.469	0.978
RPS6A	T12P18.17	3702.O48549	3702.Q0WVM5	0	0	0	0	0.087	0.906	0.759	0.217	0.981
RPS6A	TIF3A1	3702.O48549	3702.Q9LD55	0	0	0	0	0.144	0.914	0.627	0.494	0.984
RPS6A	rps14-2	3702.O48549	3702.Q9SMX4	0	0	0	0	0.727	0.833	0.601	0.663	0.993
RPS6A	RPS9C	3702.O48549	3702.Q9FLF0	0	0	0	0	0.75	0.853	0.808	0.309	0.994
RPS6A	RPS8B	3702.O48549	3702.Q9FIF3	0	0	0	0	0.762	0.853	0.883	0.315	0.996
RPS6A	TIF3H1	3702.O48549	3702.Q9C5Z2	0	0	0	0	0.483	0.851	0.877	0.7	0.996
RPS6A	RPS7A	3702.O48549	3702.Q9C514	0	0	0	0	0.77	0.833	0.883	0.299	0.996
RPS6A	RPS7B	3702.O48549	3702.Q9M885	0	0	0	0	0.789	0.833	0.883	0.299	0.996
RPS6A	RPS9B	3702.O48549	3702.Q9LXG1	0	0	0	0	0.793	0.853	0.883	0.309	0.997
RPS6A	RPS7C	3702.O48549	3702.Q8LD03	0	0	0	0	0.81	0.833	0.883	0.299	0.997
RPS6A	RPSaB	3702.O48549	3702.Q8H173	0	0	0	0	0.839	0.884	0.826	0.306	0.997
RPS6A	RPS8A	3702.O48549	3702.Q93VG5	0	0	0	0	0.795	0.853	0.883	0.578	0.998
RPS6A	RPSaA	3702.O48549	3702.Q08682	0	0	0	0	0.856	0.884	0.894	0.306	0.998
ARP1	RPS6A	3702.P17094	3702.O48549	0	0	0	0	0.792	0.853	0.72	0.526	0.995
ARP2	RPS6A	3702.P22738	3702.O48549	0	0	0	0	0.763	0.853	0	0.309	0.973
EBP1	RPS6A	3702.Q96327	3702.O48549	0.069	0	0	0	0.263	0.793	0	0.542	0.926
EDA14	RPS6A	3702.Q9M223	3702.O48549	0	0	0	0	0.123	0.902	0.765	0	0.978
EIF2A	RPS6A	3702.Q9FE78	3702.O48549	0	0	0	0	0.481	0.884	0.636	0.67	0.991
EIF2B	RPS6A	3702.Q41969	3702.O48549	0	0	0	0	0.167	0.82	0.601	0.371	0.957
EIF2_GAMMA	RPS6A	3702.O64490	3702.O48549	0.118	0	0	0	0.354	0.78	0.592	0.197	0.951
EIF3B-2	RPS6A	3702.Q8GUM1	3702.O48549	0	0	0	0	0.306	0.822	0.517	0.415	0.96
EIF3G1	RPS6A	3702.F4J6A1	3702.O48549	0	0	0	0	0.383	0.848	0.591	0.075	0.959
ELF5A-2	RPS6A	3702.Q93VP3	3702.O48549	0	0	0	0	0.742	0.814	0	0.407	0.969
ELF5A-3	RPS6A	3702.Q9C505	3702.O48549	0	0	0	0	0.724	0.814	0	0.486	0.971
EMB2777	RPS6A	3702.Q8L3P4	3702.O48549	0	0	0	0	0.097	0.884	0.639	0	0.958
ENP1	RPS6A	3702.Q8RWS4	3702.O48549	0	0	0	0	0.103	0.925	0.765	0.565	0.992
F13O11.18	RPS6A	3702.Q6GKU7	3702.O48549	0	0	0	0	0.613	0.666	0.499	0.243	0.944
F14F8.130	RPS6A	3702.Q683D4	3702.O48549	0	0	0	0	0.732	0.904	0.927	0.291	0.998
F14N22.3	RPS6A	3702.Q8RWT4	3702.O48549	0	0	0	0	0.691	0.737	0	0.151	0.925
F14P3.15	RPS6A	3702.Q8W4A0	3702.O48549	0	0	0	0	0.304	0.718	0.591	0	0.912
F17L21.26	RPS6A	3702.Q8VYS4	3702.O48549	0	0	0	0	0.079	0.879	0.625	0	0.954
F18K10.11	RPS6A	3702.Q9LPP3	3702.O48549	0	0	0	0	0.089	0.902	0.765	0	0.977
F19F24.10	RPS6A	3702.F4IRI1	3702.O48549	0	0	0	0	0.09	0.882	0.632	0	0.957
F19K6.5	RPS6A	3702.Q56W16	3702.O48549	0	0	0	0	0.677	0.737	0	0.289	0.934
F20O9.30	RPS6A	3702.Q8LDU0	3702.O48549	0	0	0	0	0.696	0.737	0	0.289	0.938
F21O3.15	RPS6A	3702.Q9SRS2	3702.O48549	0	0	0	0	0.597	0.642	0.474	0.216	0.932
F24B9.6	RPS6A	3702.Q93ZQ9	3702.O48549	0	0	0	0	0.103	0.906	0.456	0.158	0.956
F24I3.70	RPS6A	3702.Q9M1J9	3702.O48549	0	0	0	0	0.075	0.905	0	0	0.908
F24I3.80	RPS6A	3702.Q9M1J8	3702.O48549	0	0	0	0	0.196	0.902	0.765	0.043	0.979
F26K10.80	RPS6A	3702.Q9M0I7	3702.O48549	0	0	0	0	0.088	0.902	0.744	0	0.975
F28J7.12	RPS6A	3702.Q7XA68	3702.O48549	0	0	0	0	0.68	0.695	0.085	0.145	0.913
F28K19.5	RPS6A	3702.Q9S825	3702.O48549	0	0	0	0	0.251	0.854	0.632	0.156	0.961
F2I11.130	RPS6A	3702.B5X503	3702.O48549	0	0	0	0	0.098	0.881	0.632	0	0.957
F3A4.70	RPS6A	3702.Q9SN19	3702.O48549	0	0	0	0	0.069	0.903	0.765	0.195	0.98
F4H5.19	RPS6A	3702.A0A1P8AVE9	3702.O48549	0	0	0	0	0.086	0.925	0.755	0	0.981
F4J3A9_ARATH	RPS6A	3702.F4J3A9	3702.O48549	0	0	0	0	0.069	0.901	0.765	0	0.976
F4JY76_ARATH	RPS6A	3702.F4JY76	3702.O48549	0	0	0	0	0.167	0.896	0.627	0.157	0.969
F4N2.4	RPS6A	3702.A0A178W3G2	3702.O48549	0	0	0	0	0.088	0.886	0.765	0	0.973
F5E6.14	RPS6A	3702.Q9C8Z4	3702.O48549	0	0	0	0	0.098	0.905	0.755	0	0.977
F5O24.50	RPS6A	3702.F4K455	3702.O48549	0.11	0	0	0	0.62	0.818	0.601	0.238	0.977
F7F22.4	RPS6A	3702.Q9ASU6	3702.O48549	0	0	0	0	0.072	0.868	0.639	0	0.951
F7H2.15	RPS6A	3702.Q9LMQ3	3702.O48549	0.098	0	0	0	0.637	0.666	0.499	0.243	0.951
F8L15.150	RPS6A	3702.Q9FT93	3702.O48549	0	0	0	0	0.095	0.906	0.765	0.236	0.982
F9D16.90	RPS6A	3702.F4JPA3	3702.O48549	0.098	0	0	0	0.646	0.666	0.499	0.243	0.952
FIB1	RPS6A	3702.Q9FEF8	3702.O48549	0	0	0	0	0.321	0.819	0.6	0.23	0.957
FIB2	RPS6A	3702.Q94AH9	3702.O48549	0	0	0	0	0.38	0.819	0.6	0.23	0.96
FKBP12	RPS6A	3702.Q8LGG0	3702.O48549	0	0	0	0	0.124	0.583	0	0.789	0.916
IF2AH_ARATH	RPS6A	3702.Q9SIZ2	3702.O48549	0	0	0	0	0.496	0.884	0.636	0.212	0.981
K1F13.21	RPS6A	3702.Q9FJY5	3702.O48549	0	0	0	0	0.096	0.925	0.755	0.112	0.983
K9L2.10	RPS6A	3702.Q9FKV6	3702.O48549	0	0	0	0	0.318	0.866	0.591	0.462	0.977
LOS1	RPS6A	3702.Q9ASR1	3702.O48549	0	0	0	0	0.698	0.884	0.108	0.499	0.982
MFB13.10	RPS6A	3702.A0A1P8BD18	3702.O48549	0	0	0	0	0	0.925	0	0	0.925
MGH6.2	RPS6A	3702.F4JB05	3702.O48549	0	0	0	0	0.677	0.884	0.108	0.393	0.976
MHF15.12	RPS6A	3702.Q9FNH2	3702.O48549	0	0	0	0	0.539	0.825	0	0.321	0.94
MKD10.4	RPS6A	3702.A0A1P8BGF0	3702.O48549	0	0	0	0	0.076	0.902	0.759	0.239	0.981
MRPL11	RPS6A	3702.Q9SVW7	3702.O48549	0	0	0	0	0.671	0.695	0	0.243	0.917
MUA22.5	RPS6A	3702.Q9FMU5	3702.O48549	0	0	0	0	0.1	0.903	0.755	0.047	0.976
MUB3.19	RPS6A	3702.Q9FLF3	3702.O48549	0	0	0	0	0.656	0.695	0	0.191	0.907
MXH1.2	RPS6A	3702.F4K1D3	3702.O48549	0.044	0	0	0	0.19	0.884	0.462	0	0.945
NOB1	RPS6A	3702.Q9FLL1	3702.O48549	0	0	0	0	0.098	0.888	0.765	0.215	0.978
NOC4	RPS6A	3702.F4IMH3	3702.O48549	0	0	0	0	0.117	0.904	0.765	0	0.978
NOP5-1	RPS6A	3702.O04658	3702.O48549	0	0	0	0	0.328	0.823	0.6	0	0.948
NOP5-2	RPS6A	3702.Q9MAB3	3702.O48549	0	0	0	0	0.369	0.823	0.6	0	0.951
NOP56	RPS6A	3702.Q9SGT7	3702.O48549	0	0	0	0	0.265	0.884	0.628	0.064	0.966
PCN	RPS6A	3702.Q8RXU6	3702.O48549	0	0	0	0	0.071	0.879	0.625	0	0.954
PWP2	RPS6A	3702.Q8VYZ5	3702.O48549	0	0	0	0	0.088	0.902	0.755	0.048	0.976
Q1G322_ARATH	RPS6A	3702.Q1G322	3702.O48549	0	0	0	0	0	0.816	0.599	0	0.923
Q8L403_ARATH	RPS6A	3702.Q8L403	3702.O48549	0	0	0	0	0.086	0.881	0.632	0	0.956
Q8LCC7_ARATH	RPS6A	3702.Q8LCC7	3702.O48549	0.11	0	0	0	0.602	0.818	0.601	0.238	0.976
Q9LTU6_ARATH	RPS6A	3702.Q9LTU6	3702.O48549	0	0	0	0	0.108	0.901	0.765	0	0.977
Q9LTV0_ARATH	RPS6A	3702.Q9LTV0	3702.O48549	0	0	0	0	0.211	0.884	0.628	0.064	0.963
Q9LVF2_ARATH	RPS6A	3702.Q9LVF2	3702.O48549	0	0	0	0	0.088	0.902	0.755	0	0.976
RACK1A	RPS6A	3702.O24456	3702.O48549	0	0	0	0	0.764	0.789	0.72	0.185	0.987
RACK1B	RPS6A	3702.Q9C4Z6	3702.O48549	0	0	0	0	0.77	0.789	0.72	0.185	0.987
RACK1C	RPS6A	3702.Q9LV28	3702.O48549	0	0	0	0	0.767	0.789	0	0.185	0.956
RDP1	RPS6A	3702.Q94AK8	3702.O48549	0	0	0	0	0.634	0.695	0	0.199	0.902
RID2	RPS6A	3702.Q9LVD0	3702.O48549	0	0	0	0	0.079	0.884	0.72	0.394	0.979
RPL10A	RPS6A	3702.Q93VT9	3702.O48549	0	0	0	0	0.786	0.853	0.72	0.225	0.992
RPL10AA	RPS6A	3702.Q8VZB9	3702.O48549	0	0	0	0	0.768	0.833	0.72	0.152	0.989
RPL10AB	RPS6A	3702.P59230	3702.O48549	0	0	0	0	0.781	0.833	0.72	0.594	0.995
RPL10AC	RPS6A	3702.P59231	3702.O48549	0	0	0	0	0.799	0.833	0.72	0.152	0.99
RPL10B	RPS6A	3702.Q08770	3702.O48549	0	0	0	0	0.767	0.853	0	0.225	0.971
RPL10C	RPS6A	3702.Q93W22	3702.O48549	0	0	0	0	0.757	0.853	0.72	0.631	0.995
RPL11A	RPS6A	3702.P42795	3702.O48549	0	0	0	0	0.843	0.898	0	0.393	0.989
RPL11B	RPS6A	3702.P42794	3702.O48549	0	0	0	0	0.848	0.898	0	0.393	0.989
RPL12A-2	RPS6A	3702.P50883	3702.O48549	0	0	0	0	0.775	0.833	0	0.309	0.971
RPL12B-2	RPS6A	3702.Q9LFH5	3702.O48549	0	0	0	0	0.784	0.833	0	0.309	0.972
RPL12C-2	RPS6A	3702.Q9FF52	3702.O48549	0	0	0	0	0.779	0.833	0	0.309	0.972
RPL13AA	RPS6A	3702.Q9SFU1	3702.O48549	0	0	0	0	0.772	0.789	0.091	0.204	0.96
RPL13AB	RPS6A	3702.Q9LRX8	3702.O48549	0	0	0	0	0.763	0.789	0.734	0.204	0.988
RPL13AC	RPS6A	3702.Q9SVR0	3702.O48549	0	0	0	0	0.74	0.789	0.091	0.204	0.955
RPL13AD	RPS6A	3702.Q9FKC0	3702.O48549	0	0	0	0	0.745	0.789	0.091	0.204	0.956
RPL13B	RPS6A	3702.P41127	3702.O48549	0	0	0	0	0.812	0.853	0.72	0.111	0.992
RPL13D	RPS6A	3702.Q9FF90	3702.O48549	0	0	0	0	0.776	0.853	0	0.573	0.984
RPL14A	RPS6A	3702.Q9SIM4	3702.O48549	0	0	0	0	0.69	0.771	0	0.233	0.94
RPL14B	RPS6A	3702.Q9T043	3702.O48549	0	0	0	0	0.681	0.771	0.72	0.233	0.982
RPL15A	RPS6A	3702.O23515	3702.O48549	0	0	0	0	0.788	0.853	0.72	0.321	0.993
RPL15B	RPS6A	3702.Q8VYF1	3702.O48549	0	0	0	0	0.795	0.853	0	0.321	0.977
RPL17A	RPS6A	3702.Q93VI3	3702.O48549	0	0	0	0	0.862	0.898	0	0.289	0.989
RPL17B	RPS6A	3702.P51413	3702.O48549	0	0	0	0	0.861	0.898	0.72	0.521	0.997
RPL18AA	RPS6A	3702.Q8L7K0	3702.O48549	0	0	0	0	0.74	0.789	0	0.179	0.951
RPL18AB	RPS6A	3702.P51418	3702.O48549	0	0	0	0	0.77	0.789	0.72	0.409	0.99
RPL18AC	RPS6A	3702.Q9LUD4	3702.O48549	0	0	0	0	0.742	0.789	0.72	0.179	0.985
RPL18B	RPS6A	3702.P42791	3702.O48549	0	0	0	0	0.806	0.853	0	0.32	0.979
RPL18C	RPS6A	3702.Q940B0	3702.O48549	0	0	0	0	0.788	0.853	0	0.744	0.991
RPL19A	RPS6A	3702.Q9SRX2	3702.O48549	0	0	0	0	0.764	0.815	0.72	0.753	0.996
RPL19B	RPS6A	3702.Q9LUQ6	3702.O48549	0	0	0	0	0.763	0.815	0	0.306	0.967
RPL19C	RPS6A	3702.P49693	3702.O48549	0	0	0	0	0.74	0.815	0.72	0.306	0.989
RPL21A	RPS6A	3702.Q43291	3702.O48549	0	0	0	0	0.856	0.884	0	0.41	0.989
RPL21E	RPS6A	3702.Q9FDZ9	3702.O48549	0	0	0	0	0.845	0.884	0	0.41	0.988
RPL22B	RPS6A	3702.Q9M9W1	3702.O48549	0	0	0	0	0.723	0.853	0.72	0.48	0.993
RPL22C	RPS6A	3702.Q9FE58	3702.O48549	0	0	0	0	0.709	0.853	0	0.309	0.967
RPL23A	RPS6A	3702.P49690	3702.O48549	0	0	0	0	0.664	0.884	0	0.69	0.986
RPL23AA	RPS6A	3702.Q8LD46	3702.O48549	0	0	0	0	0.861	0.898	0	0.739	0.996
RPL23AB	RPS6A	3702.Q9M3C3	3702.O48549	0	0	0	0	0.858	0.898	0.72	0.721	0.998
RPL24A	RPS6A	3702.Q42347	3702.O48549	0.128	0	0	0	0.861	0.884	0	0.41	0.99
RPL24B	RPS6A	3702.P38666	3702.O48549	0.128	0	0	0	0.861	0.884	0	0.778	0.996
RPL26A	RPS6A	3702.P51414	3702.O48549	0	0	0	0	0.861	0.898	0.72	0.39	0.997
RPL26B	RPS6A	3702.Q9FJX2	3702.O48549	0	0	0	0	0.844	0.898	0.72	0.39	0.996
RPL27A	RPS6A	3702.Q9SKX8	3702.O48549	0	0	0	0	0.741	0.853	0	0.642	0.985
RPL27AB	RPS6A	3702.Q9LR33	3702.O48549	0	0	0	0	0.783	0.833	0	0.204	0.968
RPL27AC	RPS6A	3702.P49637	3702.O48549	0	0	0	0	0.78	0.833	0.72	0.716	0.996
RPL27B	RPS6A	3702.Q8LCL3	3702.O48549	0	0	0	0	0.772	0.853	0.72	0.244	0.991
RPL27C	RPS6A	3702.P51419	3702.O48549	0	0	0	0	0.796	0.853	0.72	0.244	0.992
RPL28A	RPS6A	3702.O82204	3702.O48549	0	0	0	0	0.856	0.884	0	0.788	0.996
RPL28C	RPS6A	3702.Q9M0E2	3702.O48549	0	0	0	0	0.855	0.884	0	0.457	0.99
RPL29A	RPS6A	3702.Q9M7X7	3702.O48549	0	0	0	0	0.831	0.884	0	0.833	0.996
RPL29B	RPS6A	3702.Q84WM0	3702.O48549	0	0	0	0	0.828	0.884	0	0.39	0.986
RPL30B	RPS6A	3702.Q8VZ19	3702.O48549	0	0	0	0	0.763	0.815	0	0.289	0.966
RPL30C	RPS6A	3702.Q9LSA3	3702.O48549	0	0	0	0	0.745	0.815	0.72	0.289	0.989
RPL31A	RPS6A	3702.Q9SLL7	3702.O48549	0	0	0	0	0.766	0.833	0.72	0.538	0.994
RPL31B	RPS6A	3702.Q9STR1	3702.O48549	0	0	0	0	0.77	0.833	0	0.32	0.971
RPL31C	RPS6A	3702.P51420	3702.O48549	0	0	0	0	0.795	0.833	0.72	0.32	0.992
RPL32A	RPS6A	3702.P49211	3702.O48549	0	0	0	0	0.868	0.884	0.72	0.64	0.998
RPL32B	RPS6A	3702.Q9FHG2	3702.O48549	0	0	0	0	0.845	0.884	0	0.411	0.988
RPL34A	RPS6A	3702.Q42351	3702.O48549	0	0	0	0	0.786	0.853	0	0.239	0.974
RPL34B	RPS6A	3702.Q9FE65	3702.O48549	0	0	0	0	0.791	0.853	0	0.239	0.974
RPL34C	RPS6A	3702.Q9LJW6	3702.O48549	0	0	0	0	0.786	0.853	0.72	0.239	0.992
RPL35AA	RPS6A	3702.Q9LMK0	3702.O48549	0	0	0	0	0.742	0.789	0	0.237	0.954
RPL35AB	RPS6A	3702.Q9FZH0	3702.O48549	0	0	0	0	0.764	0.789	0	0.237	0.958
RPL35AC	RPS6A	3702.Q9C912	3702.O48549	0	0	0	0	0.737	0.789	0	0.237	0.954
RPL35AD	RPS6A	3702.P51422	3702.O48549	0	0	0	0	0.766	0.789	0	0.237	0.959
RPL36A	RPS6A	3702.O80929	3702.O48549	0	0	0	0	0.762	0.853	0	0.246	0.971
RPL36AA	RPS6A	3702.O23290	3702.O48549	0	0	0	0	0.874	0.926	0	0.479	0.994
RPL36B	RPS6A	3702.Q9M352	3702.O48549	0	0	0	0	0.768	0.853	0	0.246	0.972
RPL36C	RPS6A	3702.Q9LZ57	3702.O48549	0	0	0	0	0.781	0.853	0	0.246	0.973
RPL37A	RPS6A	3702.Q8LFH7	3702.O48549	0	0	0	0	0.73	0.833	0	0.243	0.962
RPL37AC	RPS6A	3702.Q8RXU5	3702.O48549	0	0	0	0	0.858	0.884	0	0.411	0.989
RPL37B	RPS6A	3702.Q43292	3702.O48549	0	0	0	0	0.768	0.833	0	0.243	0.968
RPL37C	RPS6A	3702.Q8LEM8	3702.O48549	0	0	0	0	0.758	0.833	0	0.243	0.966
RPL38A	RPS6A	3702.O22860	3702.O48549	0	0	0	0	0.916	0.926	0	0.797	0.998
RPL39A	RPS6A	3702.P51424	3702.O48549	0	0	0	0	0.747	0.884	0	0.539	0.985
RPL39B	RPS6A	3702.Q8L8W6	3702.O48549	0	0	0	0	0.735	0.884	0	0.147	0.971
RPL3B	RPS6A	3702.Q9LRN8	3702.O48549	0	0	0	0	0.696	0.737	0	0.289	0.938
RPL40A	RPS6A	3702.B9DHA6	3702.O48549	0	0	0	0	0.85	0.884	0.62	0.41	0.995
RPL40B	RPS6A	3702.Q42202	3702.O48549	0	0	0	0	0.846	0.884	0.62	0.48	0.996
RPL4A	RPS6A	3702.Q9SF40	3702.O48549	0	0	0	0	0.857	0.898	0.853	0.478	0.998
RPL4D	RPS6A	3702.P49691	3702.O48549	0	0	0	0	0.879	0.898	0.853	0.818	0.999
RPL5A	RPS6A	3702.Q8LBI1	3702.O48549	0	0	0	0	0.873	0.898	0.72	0.851	0.999
RPL5B	RPS6A	3702.P49227	3702.O48549	0	0	0	0	0.935	0.935	0	0.773	0.998
RPL6A	RPS6A	3702.Q9FZ76	3702.O48549	0	0	0	0	0.832	0.853	0	0.301	0.981
RPL6B	RPS6A	3702.Q9C9C6	3702.O48549	0	0	0	0	0.769	0.853	0	0.301	0.974
RPL6C	RPS6A	3702.Q9C9C5	3702.O48549	0	0	0	0	0.766	0.853	0	0.736	0.99
RPL7A	RPS6A	3702.Q9SAI5	3702.O48549	0	0	0	0	0.742	0.789	0	0.29	0.958
RPL7AA	RPS6A	3702.P49692	3702.O48549	0.11	0	0	0	0.903	0.898	0.846	0.309	0.998
RPL7AB	RPS6A	3702.Q9LZH9	3702.O48549	0.11	0	0	0	0.86	0.898	0.846	0.309	0.998
RPL7B	RPS6A	3702.P60040	3702.O48549	0	0	0	0	0.801	0.816	0.72	0.579	0.995
RPL7C	RPS6A	3702.P60039	3702.O48549	0	0	0	0	0.772	0.816	0	0.29	0.967
RPL7D	RPS6A	3702.Q9LHP1	3702.O48549	0	0	0	0	0.74	0.816	0.72	0.526	0.992
RPL8A	RPS6A	3702.P46286	3702.O48549	0	0	0	0	0.785	0.853	0.72	0.407	0.994
RPL8C	RPS6A	3702.Q42064	3702.O48549	0	0	0	0	0.786	0.853	0.72	0.291	0.992
RPL9B	RPS6A	3702.P49209	3702.O48549	0	0	0	0	0.851	0.898	0	0.791	0.996
RPL9D	RPS6A	3702.Q9SZX9	3702.O48549	0	0	0	0	0.847	0.898	0.72	0.292	0.996
RPP0A	RPS6A	3702.O04204	3702.O48549	0	0	0	0	0.746	0.853	0	0.499	0.979
RPP0B	RPS6A	3702.Q42112	3702.O48549	0	0	0	0	0.787	0.853	0.72	0.697	0.997
RPP0C	RPS6A	3702.P57691	3702.O48549	0	0	0	0	0.762	0.853	0.72	0.617	0.995
RPP1A	RPS6A	3702.Q8LCW9	3702.O48549	0	0	0	0	0.711	0.73	0.72	0.426	0.985
RPP1B	RPS6A	3702.O23095	3702.O48549	0	0	0	0	0.702	0.73	0	0.154	0.926
RPP1C	RPS6A	3702.Q8LEQ0	3702.O48549	0	0	0	0	0.717	0.73	0	0.154	0.929
RPP2B-2	RPS6A	3702.Q9SLF7	3702.O48549	0	0	0	0	0.678	0.646	0.72	0.191	0.97
RPP3A	RPS6A	3702.Q9SVZ6	3702.O48549	0	0	0	0	0.638	0.646	0.72	0.257	0.969
RPS10A	RPS6A	3702.Q9SW09	3702.O48549	0	0	0	0	0.763	0.833	0.883	0.843	0.999
RPS10B	RPS6A	3702.Q9FFS8	3702.O48549	0	0	0	0	0.763	0.833	0.883	0.309	0.996
RPS10C	RPS6A	3702.Q9LTF2	3702.O48549	0	0	0	0	0.783	0.833	0.883	0.309	0.996
RPS11A	RPS6A	3702.P16181	3702.O48549	0	0	0	0	0.792	0.853	0.883	0.657	0.998
RPS11B	RPS6A	3702.O65569	3702.O48549	0	0	0	0	0.764	0.853	0.883	0.621	0.998
RPS11C	RPS6A	3702.P42733	3702.O48549	0	0	0	0	0.782	0.853	0.808	0.513	0.996
RPS12	RPS6A	3702.P92532	3702.O48549	0	0	0	0	0.656	0.695	0.529	0.274	0.959
RPS12A	RPS6A	3702.Q9S9P1	3702.O48549	0.11	0	0	0	0.841	0.884	0.894	0.286	0.998
RPS12C	RPS6A	3702.Q9SKZ3	3702.O48549	0.11	0	0	0	0.848	0.884	0.894	0.286	0.998
RPS13-2	RPS6A	3702.Q9CA19	3702.O48549	0	0	0	0	0.74	0.788	0.593	0.44	0.985
RPS13A	RPS6A	3702.P59223	3702.O48549	0.098	0	0	0	0.793	0.853	0.883	0.793	0.999
RPS13B	RPS6A	3702.P59224	3702.O48549	0.098	0	0	0	0.791	0.853	0.883	0.71	0.998
RPS14A	RPS6A	3702.Q9SIH0	3702.O48549	0	0	0	0	0.655	0.687	0.846	0.551	0.991
RPS14B	RPS6A	3702.Q9CAX6	3702.O48549	0	0	0	0	0.657	0.687	0.846	0.166	0.984
RPS14C	RPS6A	3702.P42036	3702.O48549	0	0	0	0	0.659	0.687	0.747	0.604	0.987
RPS15A	RPS6A	3702.Q08112	3702.O48549	0	0	0	0	0.685	0.708	0.853	0.43	0.991
RPS15AA	RPS6A	3702.P42798	3702.O48549	0	0	0	0	0.631	0.687	0.846	0.216	0.984
RPS15AB	RPS6A	3702.O82205	3702.O48549	0	0	0	0	0.608	0.642	0.846	0.216	0.98
RPS15AD	RPS6A	3702.Q9LX88	3702.O48549	0	0	0	0	0.625	0.687	0.846	0.216	0.984
RPS15AE	RPS6A	3702.Q9M0E0	3702.O48549	0	0	0	0	0.608	0.642	0.846	0.283	0.982
RPS15D	RPS6A	3702.Q9FY64	3702.O48549	0	0	0	0	0.659	0.708	0.853	0.243	0.987
RPS16A	RPS6A	3702.Q9SK22	3702.O48549	0	0	0	0	0.768	0.853	0.883	0.309	0.996
RPS16B	RPS6A	3702.Q9M8X9	3702.O48549	0	0	0	0	0.75	0.853	0.883	0.309	0.996
RPS16C	RPS6A	3702.Q42340	3702.O48549	0	0	0	0	0.778	0.853	0.883	0.309	0.997
RPS17A	RPS6A	3702.P49205	3702.O48549	0	0	0	0	0.742	0.789	0.881	0.59	0.997
RPS17B	RPS6A	3702.Q9SJ36	3702.O48549	0	0	0	0	0.752	0.789	0.881	0.306	0.995
RPS17C	RPS6A	3702.Q9SQZ1	3702.O48549	0	0	0	0	0.757	0.789	0.881	0.306	0.995
RPS17D	RPS6A	3702.Q9LZ17	3702.O48549	0	0	0	0	0.76	0.789	0.593	0.306	0.983
RPS18A	RPS6A	3702.P34788	3702.O48549	0	0	0	0	0.772	0.815	0.881	0.81	0.998
RPS19A	RPS6A	3702.Q9SGA6	3702.O48549	0	0	0	0	0.777	0.853	0.883	0.536	0.997
RPS19B	RPS6A	3702.Q9LF30	3702.O48549	0	0	0	0	0.767	0.853	0.883	0.32	0.996
RPS19C	RPS6A	3702.Q9FNP8	3702.O48549	0	0	0	0	0.793	0.853	0.883	0.32	0.997
RPS2-2	RPS6A	3702.Q9GCB9	3702.O48549	0	0	0	0	0.734	0.789	0.593	0.485	0.986
RPS20A	RPS6A	3702.P49200	3702.O48549	0	0	0	0	0.773	0.833	0.883	0.32	0.996
RPS20B	RPS6A	3702.Q9STY6	3702.O48549	0	0	0	0	0.78	0.833	0.883	0.32	0.996
RPS21B	RPS6A	3702.Q9M337	3702.O48549	0	0	0	0	0.846	0.884	0.894	0.829	0.999
RPS21C	RPS6A	3702.Q3E902	3702.O48549	0	0	0	0	0.84	0.884	0.894	0.244	0.998
RPS23B	RPS6A	3702.P49201	3702.O48549	0	0	0	0	0.859	0.898	0.894	0.78	0.999
RPS24A	RPS6A	3702.Q9SS17	3702.O48549	0.128	0	0	0	0.858	0.898	0.894	0.41	0.999
RPS24B	RPS6A	3702.Q8LC83	3702.O48549	0.128	0	0	0	0.85	0.898	0.894	0.87	0.999
RPS25B	RPS6A	3702.Q9SIK2	3702.O48549	0	0	0	0	0.763	0.789	0.881	0.284	0.995
RPS25D	RPS6A	3702.Q8GYL5	3702.O48549	0	0	0	0	0.742	0.789	0.881	0.284	0.994
RPS25E	RPS6A	3702.Q9T029	3702.O48549	0	0	0	0	0.753	0.789	0.881	0.284	0.994
RPS26A	RPS6A	3702.P49206	3702.O48549	0	0	0	0	0.767	0.853	0.883	0.649	0.998
RPS26B	RPS6A	3702.Q8LPJ7	3702.O48549	0	0	0	0	0.767	0.853	0.883	0.693	0.998
RPS26C	RPS6A	3702.Q9LYK9	3702.O48549	0	0	0	0	0.786	0.853	0.883	0.309	0.997
RPS27A	RPS6A	3702.O64650	3702.O48549	0	0	0	0	0.415	0.622	0.803	0.578	0.979
RPS27AA	RPS6A	3702.P59271	3702.O48549	0	0	0	0	0.756	0.833	0.862	0.311	0.995
RPS27AC	RPS6A	3702.P59233	3702.O48549	0	0	0	0	0.789	0.833	0.862	0.104	0.995
RPS27B	RPS6A	3702.Q9M2F1	3702.O48549	0	0	0	0	0.43	0.622	0.803	0.275	0.965
RPS27D	RPS6A	3702.Q8L953	3702.O48549	0	0	0	0	0.471	0.622	0.803	0.119	0.96
RPS28A	RPS6A	3702.Q9SR73	3702.O48549	0.128	0	0	0	0.836	0.884	0.894	0.851	0.999
RPS28C	RPS6A	3702.P34789	3702.O48549	0.128	0	0	0	0.855	0.884	0.894	0.826	0.999
RPS29A	RPS6A	3702.Q680P8	3702.O48549	0	0	0	0	0.866	0.926	0.931	0.582	0.999
RPS2A	RPS6A	3702.Q8L8Y0	3702.O48549	0	0	0	0	0.668	0.734	0.862	0.243	0.989
RPS2B	RPS6A	3702.Q93VB8	3702.O48549	0	0	0	0	0.647	0.734	0.862	0.243	0.988
RPS2C	RPS6A	3702.P49688	3702.O48549	0	0	0	0	0.697	0.809	0.862	0.494	0.995
RPS2D	RPS6A	3702.Q9SCM3	3702.O48549	0	0	0	0	0.67	0.809	0.862	0.243	0.992
RPS30A	RPS6A	3702.P49689	3702.O48549	0	0	0	0	0.876	0.926	0.841	0.739	0.999
RPS3A	RPS6A	3702.Q9SIP7	3702.O48549	0	0	0	0	0.732	0.77	0.872	0.427	0.994
RPS3AA	RPS6A	3702.Q9CAV0	3702.O48549	0.066	0	0	0	0.895	0.898	0.894	0.758	0.999
RPS3AB	RPS6A	3702.Q42262	3702.O48549	0.066	0	0	0	0.857	0.898	0.894	0.717	0.999
RPS3B	RPS6A	3702.Q9M339	3702.O48549	0	0	0	0	0.722	0.77	0.872	0.453	0.994
RPS3C	RPS6A	3702.Q9FJA6	3702.O48549	0	0	0	0	0.704	0.77	0.872	0.289	0.993
RPS4A	RPS6A	3702.Q93VH9	3702.O48549	0	0	0	0	0.683	0.753	0.853	0.526	0.993
RPS4B	RPS6A	3702.P49204	3702.O48549	0	0	0	0	0.696	0.753	0.759	0.243	0.984
RPS4D	RPS6A	3702.Q8VYK6	3702.O48549	0	0	0	0	0.719	0.753	0.853	0.43	0.993
RPS5A	RPS6A	3702.Q9ZUT9	3702.O48549	0	0	0	0	0.726	0.774	0.872	0.621	0.996
RPS5B	RPS6A	3702.P51427	3702.O48549	0	0	0	0	0.716	0.774	0.79	0.608	0.994

## Sheet: CBP20
#node1	node2	node1_string_id	node2_string_id	neighborhood_on_chromosome	gene_fusion	phylogenetic_cooccurrence	homology	coexpression	experimentally_determined_interaction	database_annotated	automated_textmining	combined_score
CBP20	F17L22.120	3702.Q9XFD1	3702.A0A1P8B4Y6	0	0	0	0	0	0.906	0.141	0.046	0.916
CBP20	T10O24.21	3702.Q9XFD1	3702.A4FVN8	0	0	0	0	0	0.884	0.665	0.071	0.96
CBP20	Y14	3702.Q9XFD1	3702.F4I9J7	0	0	0	0	0.129	0.985	0.909	0.505	0.999
CBP20	CUV	3702.Q9XFD1	3702.F4K2E9	0	0	0	0	0	0.695	0.792	0.655	0.976
CBP20	LSM4	3702.Q9XFD1	3702.F4K4E3	0	0	0	0	0.073	0.884	0	0.646	0.958
CBP20	DRB1	3702.Q9XFD1	3702.O04492	0	0	0	0	0	0	0.18	0.892	0.907
CBP20	SMP2	3702.Q9XFD1	3702.O23174	0	0	0	0	0.067	0.619	0.602	0.421	0.907
CBP20	EIF4E1	3702.Q9XFD1	3702.O23252	0	0	0	0	0.049	0.178	0.54	0.797	0.917
CBP20	MAGO	3702.Q9XFD1	3702.O23676	0	0	0	0	0.101	0	0.913	0.697	0.974
CBP20	NRPB4	3702.Q9XFD1	3702.O48890	0	0	0	0	0.077	0.057	0.928	0	0.931
CBP20	T26B15.16	3702.Q9XFD1	3702.O80897	0	0	0	0	0	0.985	0	0.064	0.985
CBP20	SNRNP-G	3702.Q9XFD1	3702.O82221	0	0	0	0	0.202	0.9	0.723	0.309	0.982
CBP20	RAN1	3702.Q9XFD1	3702.P41916	0	0	0	0	0.08	0	0.9	0	0.904
CBP20	RAN2	3702.Q9XFD1	3702.P41917	0	0	0	0	0.08	0	0.9	0	0.904
CBP20	U2A	3702.Q9XFD1	3702.P43333	0	0	0	0	0.129	0.977	0	0.292	0.984
CBP20	CDC5	3702.Q9XFD1	3702.P92948	0	0	0	0	0.107	0.959	0	0.796	0.991
CBP20	RS31	3702.Q9XFD1	3702.P92964	0	0	0	0	0.046	0.703	0.601	0.372	0.919
CBP20	RS40	3702.Q9XFD1	3702.P92965	0	0	0	0	0	0.703	0.601	0.455	0.929
CBP20	RS41	3702.Q9XFD1	3702.P92966	0	0	0	0	0.06	0.703	0.601	0.47	0.933
CBP20	NRPB11	3702.Q9XFD1	3702.Q38859	0	0	0	0	0.069	0	0.928	0.091	0.933
CBP20	U1A	3702.Q9XFD1	3702.Q39244	0	0	0	0	0.184	0.861	0	0.387	0.924
CBP20	PRL1	3702.Q9XFD1	3702.Q42384	0	0	0	0	0.283	0.882	0	0.711	0.973
CBP20	RNU1	3702.Q9XFD1	3702.Q42404	0	0	0	0	0.054	0.802	0.473	0.547	0.949
CBP20	F4C21.4	3702.Q9XFD1	3702.Q56XE4	0	0	0	0	0	0.933	0	0.577	0.97
CBP20	RH42	3702.Q9XFD1	3702.Q8H0U8	0	0	0	0	0	0.884	0.319	0.101	0.922
CBP20	RAN3	3702.Q9XFD1	3702.Q8H156	0	0	0	0	0.106	0	0.9	0	0.906
CBP20	NUP107	3702.Q9XFD1	3702.Q8L748	0	0	0	0	0.081	0	0.901	0.096	0.91
CBP20	F16P2.41	3702.Q9XFD1	3702.Q8L7W3	0	0	0	0	0	0.762	0.847	0	0.962
CBP20	F17I23.330	3702.Q9XFD1	3702.Q8LAK5	0	0	0	0	0.279	0.9	0.733	0.404	0.986
CBP20	F17A22.3	3702.Q9XFD1	3702.Q8RUH0	0	0	0	0	0.255	0.985	0.437	0.396	0.995
CBP20	T13D8.9	3702.Q9XFD1	3702.Q8VY15	0	0	0	0	0.079	0.936	0	0.424	0.963
CBP20	CYCH1-1	3702.Q9XFD1	3702.Q8W5S1	0	0	0	0	0.095	0	0.928	0	0.932
CBP20	EIF4A3	3702.Q9XFD1	3702.Q94A52	0	0	0	0	0.098	0.363	0.663	0.616	0.915
CBP20	F24K9.17	3702.Q9XFD1	3702.Q9CAX7	0	0	0	0	0.194	0.9	0.723	0.309	0.982
CBP20	UPF1	3702.Q9XFD1	3702.Q9FJR0	0	0	0	0	0.045	0.608	0.918	0.842	0.994
CBP20	LSM5	3702.Q9XFD1	3702.Q9FKB0	0	0	0	0	0.077	0.762	0	0.658	0.918
CBP20	MSJ1.11	3702.Q9XFD1	3702.Q9FMF9	0	0	0	0	0	0.958	0.173	0.853	0.994
CBP20	SC35	3702.Q9XFD1	3702.Q9FMG4	0	0	0	0.603	0	0.077	0.899	0.36	0.935
CBP20	TOR	3702.Q9XFD1	3702.Q9FR53	0	0	0	0	0	0.847	0	0.381	0.901
CBP20	EMB2769	3702.Q9XFD1	3702.Q9LK52	0	0	0	0	0.086	0.927	0	0.047	0.93
CBP20	CPSF100	3702.Q9XFD1	3702.Q9LKF9	0	0	0	0	0.071	0	0.928	0.07	0.932
CBP20	SMD3B	3702.Q9XFD1	3702.Q9LM92	0	0	0	0	0.438	0.894	0.732	0.287	0.987
CBP20	CLO	3702.Q9XFD1	3702.Q9LNC5	0	0	0	0	0	0.893	0	0.222	0.913
CBP20	Q9LTP9_ARATH	3702.Q9XFD1	3702.Q9LTP9	0	0	0	0	0.416	0.836	0.865	0.513	0.992
CBP20	T20K12.270	3702.Q9XFD1	3702.Q9M2C7	0	0	0	0	0	0.802	0.473	0.372	0.928
CBP20	SMD3A	3702.Q9XFD1	3702.Q9S7E6	0	0	0	0	0.332	0.894	0.732	0.554	0.99
CBP20	SMP1-2	3702.Q9XFD1	3702.Q9SHY8	0	0	0	0	0.067	0.619	0.602	0.421	0.907
CBP20	PRP8A	3702.Q9XFD1	3702.Q9SSD2	0	0	0	0	0	0.894	0	0.213	0.913
CBP20	SMD1A	3702.Q9XFD1	3702.Q9SSF1	0	0	0	0	0.16	0.892	0.716	0.427	0.983
CBP20	RAP74	3702.Q9XFD1	3702.Q9SU25	0	0	0	0	0.057	0	0.923	0	0.924
CBP20	RUXF	3702.Q9XFD1	3702.Q9SUM2	0	0	0	0	0.142	0.901	0.743	0.104	0.977
CBP20	smB	3702.Q9XFD1	3702.Q9SUN5	0	0	0	0	0	0.896	0.708	0.289	0.976
CBP20	SMD1B	3702.Q9XFD1	3702.Q9SY09	0	0	0	0	0.144	0.892	0.716	0.427	0.982
CBP20	RS31A	3702.Q9XFD1	3702.Q9ZPX8	0	0	0	0	0	0.703	0.601	0.259	0.904
CBP20	emb2444	3702.Q9XFD1	3702.Q9ZU66	0	0	0	0.602	0.077	0.884	0.141	0.419	0.939
CBP20	MSF3.12	3702.Q9XFD1	3702.Q9ZV45	0	0	0	0	0.271	0.9	0.733	0.404	0.986
CBP20	SE	3702.Q9XFD1	3702.Q9ZVD0	0	0	0	0	0	0.986	0.938	0.857	0.999
ABH1	CBP20	3702.Q9SIU2	3702.Q9XFD1	0	0	0	0	0.138	0.996	0.993	0.999	0.999
ALY1-2	CBP20	3702.Q8L773	3702.Q9XFD1	0	0	0	0	0.081	0.712	0.632	0.244	0.916
ALY2-2	CBP20	3702.Q8L719	3702.Q9XFD1	0	0	0	0	0.103	0.712	0.632	0.554	0.952
ALY3-2	CBP20	3702.Q94EH8	3702.Q9XFD1	0	0	0	0.604	0.081	0.712	0.632	0.244	0.916
ALY4	CBP20	3702.Q6NQ72	3702.Q9XFD1	0	0	0	0.6	0.081	0.712	0.632	0.244	0.916
ATO	CBP20	3702.Q9FG01	3702.Q9XFD1	0	0	0	0	0.142	0.985	0	0.31	0.99

## Sheet: TAP46
#node1	node2	node1_string_id	node2_string_id	neighborhood_on_chromosome	gene_fusion	phylogenetic_cooccurrence	homology	coexpression	experimentally_determined_interaction	database_annotated	automated_textmining	combined_score
CCT7	TAP46	3702.Q9SF16	3702.Q8LDQ4	0	0	0	0	0	0.901	0	0.33	0.931
FYPP1	TAP46	3702.Q9SX52	3702.Q8LDQ4	0	0	0	0	0.136	0.935	0	0.846	0.99
PP2A3	TAP46	3702.Q07100	3702.Q8LDQ4	0	0	0	0	0	0.907	0.9	0.323	0.993
PP2A4	TAP46	3702.P48578	3702.Q8LDQ4	0	0	0	0	0	0.878	0.9	0.323	0.991
PP2A5	TAP46	3702.O04951	3702.Q8LDQ4	0	0	0	0	0	0.878	0.9	0.323	0.991
T3H13.2	TAP46	3702.Q9C5N3	3702.Q8LDQ4	0	0	0	0	0	0.588	0	0.827	0.925
TAP46	TOR	3702.Q8LDQ4	3702.Q9FR53	0	0	0	0	0.065	0.299	0.9	0.811	0.985
